# Supplementary material for: Metabolomics-guided machine learning reveals diagnostic and mechanistic biomarkers in CHB with MASLD
Source: PLoS One. 2026 Feb 11;21(2):e0331529. doi: 10.1371/journal.pone.0331529 (PMC12893534; doi:10.1371/journal.pone.0331529)
Supplement: S1 Table — This table includes metabolite names, fold changes, and statistical significance across patient groups. (XLSX) [file pone.0331529.s001.xlsx]

## Sheet: Sheet1
Metabolite	XGBoost	SVM	LASSO	Total occurrence count
L-Aspartic Acid	✔️	✔️	✔️	3
Caproic acid	✔️	✔️	✔️	3
Glycolaldehyde	✔️	✔️	✔️	3
Monomenthyl succinate	✔️	/	✔️	2
D-Serine	/	✔️	✔️	2
Succinic acid	/	✔️	✔️	2
Salicyluric acid	/	/	✔️	1
Sebacic acid	✔️	/	/	1
Arachidonic Acid	✔️	/	/	1
Uric acid	/	✔️	/	1
Sphinganine	/	✔️	/	1
