# Supplementary material for: Metabolomics-guided machine learning reveals diagnostic and mechanistic biomarkers in CHB with MASLD
Source: PLoS One. 2026 Feb 11;21(2):e0331529. doi: 10.1371/journal.pone.0331529 (PMC12893534; doi:10.1371/journal.pone.0331529)
Supplement: S2 Table — This table summarizes the results of bootstrap resampling (n = 1000) for the three machine learning–based diagnostic models. The mean AUC and 95% confidence intervals (CI) are reported for XGBoost, SVM, and LASSO models, demonstrating internal stability and robustness of the identified metabolite panels in distinguishing CHB+MASLD patients from healthy controls. (XLSX) [file pone.0331529.s002.xlsx]

## Sheet: Sheet1
	Bootstrap Mean AUC	CI95 Lower	CI95 Upper
XGBoost	0.995567	0.980203	1
SVM	0.998191	0.991249	1
LASSO	0.997615	0.98433	1
