# Supplementary material for: Metabolomics-guided machine learning reveals diagnostic and mechanistic biomarkers in CHB with MASLD
Source: PLoS One. 2026 Feb 11;21(2):e0331529. doi: 10.1371/journal.pone.0331529 (PMC12893534; doi:10.1371/journal.pone.0331529)
Supplement: S1 Data — Raw LC–MS metabolomics data underlying the analyses comparing CHB + MASLD patients with healthy controls. (XLSX) [file pone.0331529.s003.xlsx]

## Sheet: 代谢物含量
	A1	A2	A3	A4	A5	A6	A7	A8	A9	A10	A11	A12	A13	A14	A15	A16	A17	A18	A19	A20	A21	A22	A23	A24	A25	A26	A27	A28	A29	A30	A31	A32	A33	A34	A35	A36	A37	A38	A39	A40	B1	B2	B3	B4	B5	B6	B7	B8	B9
PHENOLPHTHALEIN	0	0	0	0	0	0	0	0	0	0	0	0	0	0	0	0	0	0	0	0	0	0	0	0	0	0	0	0	0	0	0	0	0	0	0	0	0	0	0	0	0	0	0	0	0	0	0	0	0
PE(16:0/0:0)	868653	482948	878143	666875	729784	769510	683343	454263	630594	774461	544396	891472	706248	968492	1.10593e+06	657424	696057	1.76035e+06	513495	945678	574198	1.07008e+06	939914	396171	895922	705074	743503	988735	813347	971447	187520	507358	505992	851003	620677	748508	701579	1.08075e+06	680028	863878	759421	716280	1.11328e+06	622541	609649	900312	552386	663186	751267
Piperine	344813	17233	30795.7	3852.16	852299	791974	847033	86748.4	22496.6	680911	451234	1.83966e+06	22981	2.11038e+06	211372	86193.7	77963.2	4071.98	67881.7	1.77571e+06	4.13701e+06	6622.51	13064	461.107	1.70473e+06	2260.63	21978.5	455812	113248	2973.61	0	16746.3	952132	2.14487e+06	221408	45954	9457.82	0	6633.17	68730.8	105489	40131.9	27639.6	1841.27	97661.2	14226	1.25969e+06	269090	39696.4
3-Indolepropionic acid	290667	5296.87	2007.05	94487.2	6201.65	1718.89	0	3812.29	0	932.424	2835.04	4803.75	1200.18	1841.65	5649.21	1580.39	6570.15	4352.49	15270.8	0	0	1767.89	7421.88	0	6498.8	1790.51	8638.13	0	862.467	0	929.278	2340.68	506.751	0	94198.6	2290.72	2268.34	5211.51	1082.62	3396.41	0	1241.93	1268.85	218165	5902.9	10953.3	3424.81	10123	0
L-Carnitine	2.80533e+07	2.9606e+07	4.41643e+07	4.75609e+07	4.26278e+07	3.48312e+07	4.43691e+07	4.35396e+07	4.85161e+07	5.31882e+07	3.80121e+07	4.45797e+07	3.1928e+07	4.4368e+07	4.78803e+07	3.78121e+07	4.08609e+07	5.24238e+07	5.03328e+07	4.62851e+07	3.82531e+07	4.31378e+07	3.9795e+07	4.94665e+07	4.80208e+07	4.68782e+07	5.08411e+07	5.03878e+07	3.61013e+07	4.63048e+07	4.83226e+07	4.99437e+07	3.60654e+07	4.85307e+07	4.78231e+07	5.62119e+07	3.95057e+07	3.51518e+07	4.64159e+07	4.34554e+07	4.13146e+07	4.92751e+07	4.26749e+07	4.25553e+07	5.99383e+07	3.38771e+07	3.81799e+07	3.98037e+07	5.77289e+07
L-Proline	3.41863e+06	2.82267e+06	4.62558e+06	3.53673e+06	3.43628e+06	2.71866e+06	3.47056e+06	3.03347e+06	4.38672e+06	3.68727e+06	2.38231e+06	4.55609e+06	2.78657e+06	4.84078e+06	3.94768e+06	3.17117e+06	3.02273e+06	2.93349e+06	2.88569e+06	5.60094e+06	3.84525e+06	5.83789e+06	5.13601e+06	2.12111e+06	3.51795e+06	4.1043e+06	3.63678e+06	2.78381e+06	3.13681e+06	4.99076e+06	5.16662e+06	3.17254e+06	3.51488e+06	3.84306e+06	4.25338e+06	3.06178e+06	5.06189e+06	4.1405e+06	4.36803e+06	5.53609e+06	7.29834e+06	3.0485e+06	2.70444e+06	3.94023e+06	3.6914e+06	6.93847e+06	4149118	5.41942e+06	4.74531e+06
(卤)-Octanoylcarnitine	94416.2	198947	349066	435433	319073	428383	874074	427754	226626	325767	213926	396148	337904	268632	153857	538795	739293	173753	242590	364974	223105	270997	151330	668309	315719	379104	258154	1.05417e+06	286999	361257	754856	695918	127288	604733	654521	745483	272342	158192	494043	407681	376267	324557	342165	157387	273938	149388	164725	311466	486132
PE(18:1(9Z)/0:0)	595588	298477	515469	728234	381264	202930	189472	326741	569528	807049	214664	315184	406892	443221	388299	540395	801782	731125	463262	945727	738174	1.16541e+06	862066	326721	753552	330952	910800	698323	462529	214763	194828	256074	477009	961506	552849	413887	996563	1.27985e+06	526738	959111	679092	775293	460877	217257	393195	702572	556346	415442	843294
Vidarabine	8499.26	0	6579.6	6880.57	15569.1	12376.8	56850.3	147.194	322324	4950.5	0	16271.8	29054.5	1.95415e+06	3499.29	6478.4	2652.43	11482.4	915.043	1424.86	1748.14	864330	15357.7	4696.11	142699	4006.85	431.089	10955.2	23932.9	2993.45	8138.63	760.798	1188.47	273.704	570.049	7826.88	0	0	6319.12	1994.93	14669.6	4291.93	20102.2	466.336	49607	17625.6	7569.24	4241.19	25071.7
Phosphocholine	1.68914e+06	1.4103e+06	2.4101e+06	2.23021e+06	1.9476e+06	2.09261e+06	2.29739e+06	1.33654e+06	1.9024e+06	1.8067e+06	1.50941e+06	2.76754e+06	1.8873e+06	3.01524e+06	3.06022e+06	2.46532e+06	2.03981e+06	3.06075e+06	1.86321e+06	2.33684e+06	1.59944e+06	2.94375e+06	2.44286e+06	1.71469e+06	2.66956e+06	2.40338e+06	1.94643e+06	2.90939e+06	1.55375e+06	2.22632e+06	1.18946e+06	1.65013e+06	1.60848e+06	2.40297e+06	1.76872e+06	2.4132e+06	1.57266e+06	2.20363e+06	2.24236e+06	2.46898e+06	2.0816e+06	1.8174e+06	2.47494e+06	1.75052e+06	2.16041e+06	2.45238e+06	1.96036e+06	1.88995e+06	2.61656e+06
10-Hydroxycarbazepine	71.259	0	5.703e+07	147.44	651.9	576.182	1688.43	112.894	274.651	213.535	59.2594	1337.17	274.855	703.09	60.8393	4893.23	1131.53	72.4956	986.443	1850.45	91.93	702.513	24.0302	798.579	2194.91	680.025	2135.28	5110.07	491.368	1229.74	604.505	423.642	517.145	587.428	463.603	612.862	37.0951	25.4615	687.667	2200.24	572.744	435.007	691.502	1127.72	208.562	863.244	179.75	678.716	504.454
Pantothenic Acid	7485.77	6553.41	63151.2	12525.2	14991.7	111435	83926.5	15540.5	20933	62779.4	15320.3	10928.7	17511.6	63336	11579.4	14136.5	7972.11	11448	64092	53595.4	11573.6	19230.5	13331.9	17994.6	16638.9	114549	20078.4	11101.2	13982.1	57534.5	19923.9	20582.6	14637.4	76152.1	27037.6	52683.6	21690.5	8804.95	88890	90330	58505.6	42991	95379.7	40499.7	13685.1	38097.5	50510.8	113340	60032.9
D-Pipecolic acid	115888	157047	226625	143870	218272	162088	199524	133417	226536	219853	139546	222101	161513	197972	170823	162947	101391	127980	141602	182770	213573	210968	159829	144679	112986	170610	242325	170150	128367	224617	174892	144308	191821	179113	144673	141893	197654	139120	97746.5	181081	299740	222498	202259	260094	215706	166760	173165	195551	185200
L-Glutamate	81982.4	91636.8	102334	137723	190954	135181	154705	100437	209254	146069	168906	222669	89767.9	163629	131091	126058	89938.7	96302.6	176827	154020	140304	123651	202653	127875	147608	187234	133690	116326	70078.4	194856	92870.7	109849	168249	118245	125746	132932	241931	71793.3	139620	169924	184576	49844.7	151564	101799	166291	178533	122396	279000	206874
L-Histidine	1.45339e+06	1.95609e+06	2.13824e+06	2.23355e+06	2.38453e+06	2.3034e+06	2.39484e+06	1.89003e+06	2.49265e+06	1.90036e+06	1.99718e+06	2.51878e+06	1.99296e+06	2.86274e+06	2.22332e+06	2.02188e+06	1.93517e+06	1.7532e+06	1.36282e+06	1.70143e+06	1.05656e+06	2.37641e+06	1.4196e+06	1.24493e+06	1.09372e+06	1.13778e+06	2.2018e+06	1.31489e+06	1.25103e+06	2.1613e+06	1.0371e+06	1.0871e+06	1.96245e+06	1.24772e+06	1.24945e+06	1.76107e+06	1.97706e+06	1.92591e+06	1.21033e+06	2.07864e+06	2.78652e+06	2.06907e+06	1.93681e+06	2.68745e+06	2.44066e+06	2.05241e+06	2.08863e+06	2.06311e+06	2.57927e+06
Levofloxacin	0	0	0	0	0	0	0	0	0	0	0	0	0	0	0	0	0	0	0	0	0	0	0	0	0	0	0	0	0	0	0	0	0	0	0	0	0	0	0	0	0	0	0	0	0	0	0	0	0
OXCARBAZEPINE	0	0.275435	45076.2	0	0	0	0	0	0	0	0	12.7964	0	0	0	0	19.5662	0	1.03879	26.6325	19.6559	0	0	0	21.7663	0	0	0	0	0.310715	0	0	0.237565	0	0	8.74102	0	0	0	0.412233	0.017732	0	8.08855	0	0	0	22.4499	2.10873	4.01775
N,N-Dimethylsphingosine	85026.8	79176.7	71191.4	122053	87147	94360.7	65047.6	84613.9	92019.8	98766.1	83242.7	98026.6	96190	96322.4	105694	71291	119714	82962.3	66874.3	85486.3	85908.7	90801.1	80329.1	96581.3	125385	59659.3	90617.3	81575.2	90306.6	85365.2	60784.8	97180.1	78705.5	64986.7	92372.9	76967.5	89790.9	86318.4	82012.8	93262.5	88158.7	91018.2	84303.9	76038.6	87555.5	80923.4	97082.1	62479.6	91007.9
Sphingosine-1-phosphate	63051.9	74629.7	132553	105811	67578.2	112620	121635	66855.4	80067.6	79760.7	71096.6	134279	100153	145175	106017	78083	97463.6	93809.9	111312	108166	85077.3	101954	136140	85419.5	108873	122631	118615	115014	91198.7	97660.8	29930.6	101616	87581.9	94753.2	91966.9	122072	91879.4	94514.3	99656.4	169760	79301.5	68812.4	104861	68435.8	76527.3	74768.8	68841.2	145932	97246.7
4-Pyrimidine Methanamine (hydrochloride)	285487	399511	444351	461599	520860	489970	523591	400663	542309	406122	424100	538168	417034	638306	463923	436465	405775	368670	275938	336560	202788	496917	281653	253811	214195	218327	470780	271453	248509	466546	200607	213937	411843	247033	259837	350660	402305	402663	225403	444743	586173	444186	393057	584753	532350	446775	448803	425105	547338
Olanzapine	0	0	90355.4	0	0	0	0	0	0	0	0	0	0	0	0	0	0	0	0	0	0	0	0	0	0	0	0	0	0	0	0	0	0	0	0	0	0	0	0	0	0	0	0	0	0	0	0	0	0
Omeprazole	0	0	0	0	0	0	0	0	0	0	0	0	0	0	0	0	0	0	0	0	0	0	0	0	0	0	0	0	0	61970.8	0	0	0	0	0	0	0	0	0	0	0	0	0	0	0	0	0	0	0
Montelukast (sodium salt)	0	0	0	0	0	0	0	0	218.851	0	0	0	0	0	0	14694.9	0	0	0	0	0	3433.02	0	0	0	0	0	0	0	0	0	11.4956	0	3416.03	0	0	0	38488.3	0	0	0	0	0	0	0	0	0	9096.25	0
Aminoantipyrine	0	0	0	0	0	0	0	0	0	0	0	0	0	0	0	1.13299	0	0	0	0	0	0	159853	0	0	0	0	0	0	0	21.4744	0	0	0	0	0	0	0	0	0	0	0	0	0	0	0	0	0	0
L-Valine	3.43608e+06	3.5813e+06	3.54982e+06	3.78456e+06	4.67409e+06	4.63459e+06	4.05623e+06	3.06251e+06	4.41605e+06	4.91121e+06	2.92604e+06	4.05032e+06	3.4693e+06	3.63622e+06	3.49011e+06	4.10983e+06	3.71316e+06	3.54578e+06	5.0146e+06	4.90524e+06	3.94566e+06	4.41132e+06	4.52256e+06	4.32369e+06	4.58073e+06	5.12084e+06	4.95236e+06	3.90563e+06	3.00307e+06	3.26085e+06	4.8954e+06	3.62443e+06	3.82576e+06	4.12969e+06	3.92489e+06	5.00616e+06	5.65143e+06	4.09297e+06	3.99035e+06	4.41466e+06	5.4806e+06	4.14188e+06	4.2045e+06	4.51935e+06	4.06834e+06	3.53138e+06	4.78657e+06	5.01824e+06	5.03128e+06
PC(16:0/0:0)[U] / PC(16:0/0:0)[rac]	7.32283e+08	5.35221e+08	9.8408e+08	7.55723e+08	6.9782e+08	6.71142e+08	6.80181e+08	5.07343e+08	6.29828e+08	7.45154e+08	5.6816e+08	1032315703	8.19566e+08	1325071457	1014670873	9.12524e+08	6.48269e+08	1069991481	5.65529e+08	7.70416e+08	6.18622e+08	1153097492	9.36379e+08	612038835	9.43563e+08	7.33438e+08	7.72747e+08	9.9241e+08	6.20077e+08	8.50274e+08	4.45954e+08	5.56461e+08	6.17274e+08	9.16515e+08	6.38986e+08	8.20406e+08	6.05738e+08	7.79036e+08	7.65727e+08	8.57526e+08	7.68499e+08	5.99016e+08	9.75331e+08	6.802e+08	9.26799e+08	1098597795	7.16604e+08	6.26054e+08	799324659
5尾-CHOLANIC ACID-3伪, 12伪-DIOL N-(2-SULPHOETHYL)-AMIDE	22978.7	0	4997.92	1574.59	887.212	0	45049.6	30626.5	3135.28	116169	0	1612.63	0	254177	0	1364.89	182530	0	6198.34	3026.48	1702.79	2664	0	1117.93	1284.58	3774.67	12010.7	0	737.022	0	0	2454.41	20663	0	1495.38	601186	0	2503.81	0	0	18203.5	1236.35	11968	12287.5	0	34631.6	83485.5	176595	65839.3
L-Arginine	290583	263006	287975	253925	264734	245949	257818	202556	235092	291037	237783	291291	225332	295315	216607	295144	282502	245503	236278	315213	295410	286196	238604	177232	274484	283453	305725	140065	351122	361958	260963	272841	269576	270234	235424	273860	308789	272698	224521	348689	413009	255398	299413	297779	253301	300808	312084	210338	173792
4-formyl Indole	28989.5	11950.5	45557.6	21289.6	42513.8	15161.4	17347.9	23719.3	29569.4	62028.8	47302.4	43513.9	12692.1	78981.5	20403.3	12554.6	32614.6	124991	28834.1	20444.2	47276.3	148222	41856.2	10081	61946.1	51336.1	13725.5	28333.8	26088.3	47123.7	24644.6	24693.3	11493.3	17187.8	49859.5	25389.2	22911.2	17495.1	53103.3	22276.6	43206.5	30768.1	63043	13619.3	17675.9	46753.8	21809.5	16392.6	35100.6
9-oxo-10,12-octadecadienoic acid	34096.8	24516.4	45852.1	25787.2	42675.8	41093.3	48997.2	27217.9	32251.4	40662.9	26233.2	49107.9	26792.2	37031.1	44157.1	37573.8	35005.4	36997.1	42185.7	36560.2	26246.1	40064.8	20340.9	29574.7	47572.5	37668.5	33333.1	46285.6	24606.6	37705	22215.1	34143.7	34659.1	40800.2	40714.7	46894.5	21202.3	27555.7	40366.4	49187.1	46592.2	39739.8	43284.7	42281	26866	39616.9	27106.6	41644	47922.8
Baicalin	0	0	0	0	0	0	0	0	0	89571.7	0	161362	0	0	0	0	0	0	0	0	6474.95	0	0	7560.6	0	0	0	67958.7	0	0	0	0	0	0	0	0	0	0	0	0	0	0	0	0	0	0	0	0	0
2,5-Dimethylbenzaldehyde	42234	23516.5	56538.9	43390.9	43299.9	40531	41538.9	33896.2	46073.4	25507.8	36755.6	35212.9	48169.3	57164.5	45511.2	59869.8	33815.4	49034.4	31311.3	24841.3	38145.9	56610.3	58912.2	33782.3	36568.7	35041.1	37046.1	47269	31276.9	34565.1	42253	35589.5	35485.7	36662.4	43891.1	56878.3	44323.8	36219.9	34550.8	37666.6	35482.9	35470.7	39148.5	42984.1	36156.2	40139.9	47765.6	57014.3	45676.1
5-Cholestene-3beta,7alpha,12alpha,24-tetrol	208377	25856.6	124136	55203	83999.1	71573.9	61273.1	15356.6	8815.38	33045	28901.7	11708.1	24464.4	7082.5	21862.1	84223.7	77697	25821.3	80386.7	5508.68	109468	8276.32	30552.2	76839.6	17964.5	4863.62	34355	93216.9	28878	3865.79	220303	0	111383	52356.3	12856.1	36621.4	208426	56297.7	14434.2	40226.7	0	66446.2	15197.6	32043.4	0	10546.9	0	97481.6	40607.1
1-arachidonoyl-2-hydroxy-sn-glycero-3-phosphate	25832.6	25610.1	88115.9	48563.2	11270.8	174863	38754.1	32278.3	8228.95	18331.5	14632	76513.6	65761.1	66485.6	85077.9	13725.6	52084.5	39017.4	65027.3	77315.4	61250.2	26740	64247.3	26642.6	41074	93791.2	119073	180252	39275.3	91972.4	0	65875.9	51178.7	39436.9	59758.9	48316.9	63994.4	28126.8	76547.8	136099	13516.6	12343.2	51874	35675.8	29811.8	5165.04	18913.5	200928	49460.1
Uridine	298043	383347	424829	349162	392090	359473	425239	306966	287036	304562	354011	323170	361148	311305	361484	401551	364800	422150	279881	238413	301948	255250	288076	332507	234470	294290	318020	364658	259913	277559	338788	298781	404526	228984	220104	323637	336535	329838	219840	540296	444538	395987	287901	391412	354587	320506	310199	253268	335206
L-Ornithine	326588	572360	225797	259422	225794	246964	474921	180084	238645	230564	467292	531039	402063	182439	157988	222013	915060	176206	199979	673555	210285	292318	396577	159685	512612	469013	312670	194411	123922	246935	171191	163863	250688	173445	138453	160544	864523	302891	420036	245238	252909	143922	282660	737140	425446	259947	195872	678063	274694
Glycerophosphocholine	1.08058e+07	6.80098e+06	1.66843e+07	1.27861e+07	1.05137e+07	8.01182e+06	1.31866e+07	1.07692e+07	6.52813e+06	1.05785e+07	1.28644e+07	1.80872e+07	1.99814e+07	2.55828e+07	3.01649e+07	2.60646e+07	1.775e+07	2.63626e+07	8.3938e+06	7.47815e+06	4.76435e+06	1.82999e+07	8.46394e+06	7.44149e+06	8.05709e+06	8.2921e+06	7.52286e+06	1.83589e+07	1.19281e+07	1.0866e+07	8.24146e+06	6.70567e+06	7.16187e+06	1.03396e+07	8.56847e+06	1.21992e+07	7.1902e+06	1.04563e+07	9.87387e+06	8.17066e+06	9.93023e+06	9.24145e+06	1.29176e+07	8.93941e+06	1.53318e+07	8.85695e+06	8.59295e+06	6.02702e+06	1.43617e+07
13Z-Docosenamide	8.79463e+06	8.34889e+06	8.43901e+06	7.95081e+06	8.08515e+06	8.51897e+06	7.94048e+06	8.24759e+06	7.73448e+06	8.22607e+06	8.01507e+06	8.10699e+06	8.05399e+06	8.31443e+06	7.83661e+06	7.84751e+06	7.77162e+06	7.89003e+06	8.19053e+06	7.8069e+06	8.70786e+06	7.97985e+06	7.92602e+06	7.77513e+06	8.0112e+06	8.58667e+06	7.82768e+06	7.6665e+06	8.0669e+06	8.26534e+06	7.56797e+06	8.26571e+06	8.14615e+06	7.94901e+06	8.25267e+06	8.18719e+06	8.17088e+06	8.0694e+06	8.5503e+06	8.02324e+06	8.08362e+06	7.8616e+06	8.45174e+06	8.3973e+06	8.10306e+06	8.16055e+06	7.87771e+06	8.35327e+06	8.00156e+06
Sucrose	5480.71	3602.61	13263.6	2195.29	2311.75	7405.8	11569.6	6469.32	44721	4668.98	0	8703.3	21919.9	2725.07	16679.7	0	72174.4	21938.3	3535.75	3948.9	8270.22	30948.2	13861.9	0	36899	0	4025.81	0	18030.5	0	0	14030.4	18446.6	40359.1	0	10185.4	2100.91	0	23545	0	5340.43	60143.9	5244.88	31441.6	0	20934.5	0	30910.6	18639.6
Wogonin	0	0	0	0	0	0	0	0	0	6501.5	0	22818.5	0	0	0	0	0	0	0	0	0	0	0	0	0	0	0	2536.78	0	0	0	0	0	0	0	0	0	0	0	0	0	0	0	0	0	0	0	0	0
Losartan	34.7702	95.6668	2085.07	182.73	196.736	144.497	120.288	583.093	105.468	105.552	430.547	420.76	181.47	7.9927e+06	169.834	1235.56	39.871	884.99	911.473	461.028	187.008	129.975	408.446	141.634	162.163	1286.65	376.101	600.196	105.926	282.391	73.483	318.643	670.748	596.676	0	170.808	59.8266	265.477	123.512	802.289	455.578	76.7974	24.0253	437.809	654.267	366.134	71.5368	152.599	664.934
(卤)9-HpODE	340464	179154	182415	374457	200159	32953.1	97236.3	227129	205776	219704	74319.4	222267	200434	95249.2	103780	290648	312230	47000.6	213945	235223	257721	234595	32888.9	368247	142753	220295	437170	147580	322140	47385.4	291179	61231.9	206647	202077	116508	138943	480126	257611	96089.3	170324	365412	432444	139951	135036	77673.7	236805	93331.8	280088	323314
Pirbuterol	10379.6	12972.9	12528.2	14415.5	8740.94	7369.73	22800	8455.74	9490.95	21999.7	24410.4	9035.14	9306.32	7899.87	19566.4	4506.97	18821.5	14635.7	16676.1	27604.7	17377.3	16139.8	20911	18935.9	32291.6	25320.8	11529.3	51322	15795.8	12956	175729	27843.4	5552.96	16104.8	12121.3	19322.1	25029.1	12556.9	15398.1	17304.7	10496.3	8238.72	12661.5	24100.4	22403.7	7205.46	24556.1	11317.1	19015.9
Inosine	438716	72182.5	265860	94139.4	99453	117135	136755	162173	484094	363836	298342	173082	76278.7	474394	101343	179484	24340.8	109310	63180.6	31395	134583	267136	165503	31047.3	203142	50113.3	150687	134408	424404	764008	106297	163995	474061	79713.5	53640.2	66494.8	3.37888e+06	12956.4	27634.5	160928	365442	255321	50338.9	51630.6	548054	171903	269022	36600.8	11908.2
Val Arg	180842	65069.9	340360	263952	180343	281425	276587	185741	76552.2	164214	239651	304202	270187	164276	436867	410632	383187	164268	854224	569905	337820	439764	339569	632095	372409	563526	454941	299828	569267	587756	280704	206337	240656	559995	631256	836474	611764	574194	388604	597814	311996	177552	450430	198852	218632	298797	599355	491715	403676
Nobiletin	0	0	0	0	0	0	0	0	0	0	0	14791.8	0	0	0	0	0	0	0	0	0	0	0	0	0	0	0	0	0	0	0	0	0	0	0	0	0	0	0	0	0	0	0	0	0	0	0	0	0
Creatine	4.10706e+06	963144	2.14344e+06	2.16151e+06	4.72086e+06	2.12008e+06	2.96486e+06	2.27683e+06	3.11261e+06	4.10161e+06	3.68261e+06	2.5953e+06	1.58831e+06	6.39808e+06	1.85203e+06	2.42322e+06	647665	1.66808e+06	2.2027e+06	1.60413e+06	3.42283e+06	4.97391e+06	2.83327e+06	2.02815e+06	1.59836e+06	4.21732e+06	1.54451e+06	1.82687e+06	2.19798e+06	6.19344e+06	1.68898e+06	3.78647e+06	3.69993e+06	1.28455e+06	2.91069e+06	2.01176e+06	2.57813e+06	769664	881249	3.1216e+06	7.30082e+06	1.60159e+06	2.63494e+06	4.46395e+06	1.54919e+06	5.60321e+06	1.56142e+06	5.58205e+06	3.17543e+06
Trp Glu	0	0	10819.3	948.1	2765.15	1432.6	3087.18	702.088	0	1518	1498.05	5709.19	0	2380.58	1441.74	182.785	3549.55	550.377	5929.74	5053.64	0	4817.37	0	934.629	3585.41	1617.38	1060.58	1003.91	4475.11	25141.5	0	569.092	5669.86	2894.03	2305.94	6484.3	1579.74	214.885	4405.49	0	411.663	3417.98	9885.75	6904.56	0	5876.11	0	4479.42	8884.5
Tangeritin	86.0093	0	2.69912	8.51167	88.8821	0	226.053	181.034	0.0412723	6.79224	0	2438.23	0	0	0	0.47669	187.966	0	0	0	0	0	41.8545	6.71178	12.4352	0	0	83.9858	0	84.0981	0	0.843583	0	0.000163814	0	0.386643	0	0.0803625	24.147	0	37.7749	0	1.54021	5.98439	0.189319	0	0	823.026	0
Uric acid	2.94587e+06	3.38011e+06	4.54227e+06	5.07978e+06	3.31644e+06	3.91038e+06	5.95613e+06	4.66014e+06	4.68533e+06	3.18377e+06	2.90523e+06	4.25011e+06	4.28742e+06	3.20729e+06	2.73701e+06	4.07073e+06	4.20311e+06	2.75124e+06	5.08649e+06	4.84004e+06	4.16717e+06	2.4251e+06	6.15886e+06	5.035e+06	4.97479e+06	5.62545e+06	3.94612e+06	4.47243e+06	3.15465e+06	3.80961e+06	5.21641e+06	3.46937e+06	3.93966e+06	4.36681e+06	4.4371e+06	3.93887e+06	5.36253e+06	4.33911e+06	4.57799e+06	5.92446e+06	4.83445e+06	4.54562e+06	3.55013e+06	3.32935e+06	5.03534e+06	2.91148e+06	4.71663e+06	3.0019e+06	5.0655e+06
(R)-(+)-2-Pyrrolidone-5-carboxylic acid	5.22183e+06	5.32512e+06	4.59483e+06	5.63061e+06	5.06722e+06	4.71065e+06	4.929e+06	5.70898e+06	5.03723e+06	4.98627e+06	5.08236e+06	5.14608e+06	4.66081e+06	4.25473e+06	4.53231e+06	5.36352e+06	4.80259e+06	4.51196e+06	3.38859e+06	4.08644e+06	2.93799e+06	4.93885e+06	3.60127e+06	3.52079e+06	3.56266e+06	3.02144e+06	5.44531e+06	4.07915e+06	3.91938e+06	5.77104e+06	3.90717e+06	2.91478e+06	4.87586e+06	3.65073e+06	3.69022e+06	3.83433e+06	3.78044e+06	5.30622e+06	3.33316e+06	4.70951e+06	5.49788e+06	5.11837e+06	4.78973e+06	4.82624e+06	5.03139e+06	5.25546e+06	5.59896e+06	4.57242e+06	4.91693e+06
Carbamazepine	0	0	32716.7	0	0	0	0	0	0	0	0	0	0	0	0	0	0	0	0	0	0	0	0	0	0	0	0	0	0	0	0	0	0	0	0	0	0	0	0	0	0	0	0	0	0	0	0	0	0
R-4-benzyl-3-((R)-3-hydroxy-2,2-dimethyloctanoyl)-5,5-dimethyloxazolidin-2-one	8271.56	0	0	7674.59	13363	2928.18	3819.68	2938.83	3577.41	7992.64	14724.6	9997.71	0	4599.25	4789.87	3648.67	13827.2	3766.07	7103.87	12344.3	6841.89	2742.52	12734.5	3409.76	7148.09	0	8822.04	12195.7	8175.74	3219.03	3432.8	3942.9	3310.03	2765.31	6090.34	6165.93	13579.3	6888.05	4943.7	3990.73	5295.81	0	960.273	8669.62	3157.1	0	0	1698.56	0
p-Tolyl Sulfate	678692	759275	2.42572e+06	293925	5.44821e+06	2.38578e+06	598312	788110	274175	125395	134066	427658	80080.5	98133.7	741164	423952	1.78599e+06	111401	399968	923235	138185	90597.5	362251	54162.6	970512	1.11254e+06	2.69008e+06	941672	443477	75972.5	100739	1.63714e+06	64627.4	544135	98079.3	624394	2.07873e+06	6.85874e+06	64692.8	143230	70243.8	2.35335e+06	48672.9	4.84897e+06	360509	319851	321608	235654	121100
Lidocaine	2.31797e+06	1.84738e+06	1.04039e+06	1.379e+06	1.57261e+06	2.12162e+06	1.38691e+06	2.43126e+06	2.0245e+06	1.79927e+06	1.21485e+06	1.55215e+06	2.90499e+06	2.93939e+06	2.13287e+06	2.73394e+06	846017	2.49516e+06	1.46155e+06	1.23493e+06	1.44923e+06	1.83456e+06	1.32055e+06	1.26937e+06	1.42385e+06	1.71769e+06	1.02609e+06	1.94575e+06	1.64134e+06	0	2.66985e+06	1.50089e+06	1.76767e+06	1.6226e+06	1.97034e+06	988058	612028	1.02094e+06	1.85404e+06	1.00119e+06	1.62453e+06	2.45609e+06	1.48576e+06	2.06798e+06	1.15241e+06	1.12366e+06	765145	3.0363e+06	1.54372e+06
Nelarabine	2960.31	2909.39	7387.93	4301.94	4543.36	7961.37	9938.7	2950.46	5004.57	2626.72	3038.53	5593.37	4914.16	6702.96	3901.22	5405.87	8148.84	5382.49	6103.48	6359.27	3316.93	5574.91	6035.86	6479.46	11326.7	5035.11	4597.01	5974.12	6856	5781.89	8317.38	4861.18	2836.85	6322.07	5362.91	7925.72	3768.22	4025.08	9173.05	7225.76	3727.2	6262.9	7478.26	4885.82	4285.59	5299.49	3898.69	8639.5	9737.83
Chlorpheniramine	0	0	0	0	0	0	0	0	0	0	0	0	0	0	0	0	0	0	0	0	0	0	37163.3	0	0	0	0	0	0	0	0	0	0	0	0	0	0	0	0	0	0	0	0	0	0	0	0	0	0
13,14-dehydro-15-cyclohexyl Carbaprostacyclin	1213.47	322.607	0	1906.39	1645.87	3342.66	386.805	1215.33	463.977	39122.8	2024.15	1931.6	1156.96	2332.14	2977.33	2492.38	2273.77	335.563	0	3431.01	750.195	1063.74	2626.51	1699.58	369.59	2175.81	2210.48	3208.92	333.377	735.117	2698.61	566.075	1811.41	4691.12	2141.81	4120.94	1902.48	989.178	1409.7	3239.82	1929.67	0	2352.16	0	617.848	1022.59	12121.7	724.722	1261.25
Asn Val Arg	33921.3	250680	80874.8	159395	84986.7	164909	116777	88539.3	76949.3	75396.5	51610.6	193133	198960	79294.5	212345	196157	184001	75679	386712	356216	115487	129059	124487	344001	264142	588698	180063	293216	280820	389388	76939.5	275443	177965	134286	268953	290975	402170	245822	213736	165218	73314.7	77831.4	150355	65907.9	32716.8	239568	100155	302620	191438
Malic acid	170231	148616	118170	126239	116674	118051	123295	127341	132022	119631	105029	130941	164296	139325	159997	170627	179897	162644	134605	201664	178880	102419	112017	124643	142847	131414	157011	180147	170946	167512	122693	121400	155276	202414	136704	122419	196542	238764	188071	202050	182639	173488	168422	168940	95400.5	152718	112207	127507	178920
Butyryl-L-carnitine	584460	702563	1.17121e+06	1.04386e+06	1.1262e+06	780816	1.1745e+06	518909	847737	1.26224e+06	468628	666545	450407	828050	536840	516828	937170	1.0158e+06	557310	1.10174e+06	1.0916e+06	894482	1.13437e+06	670956	955291	608007	786332	726362	565978	434445	782119	637762	390302	1.6516e+06	816448	824649	1.03643e+06	877618	706640	1.1648e+06	777953	889944	554792	1.39365e+06	1.06507e+06	514745	807365	937386	1.23983e+06
D-4-Hydroxyphenylglycine	1766.64	39294.6	1267.81	7663.7	19595.4	10595.8	54808.6	91665.2	825989	44386.4	52399.4	29732.6	3712.29	2279.05	19151.9	71522.5	71697	2273.91	97049.2	259893	7735.08	4786.13	109460	98537.8	8055.59	7551.29	334759	10105.8	41921.8	24013.1	28924.3	28833.7	76056.6	87279.1	7871.25	3159.09	108384	278500	83542.3	24799.8	13518.7	5162.24	14094.8	1984.98	5365.21	3574.38	86696.4	19413	62766.3
3-Oxo-12,18-ursadien-28-oic acid	0	0	0	0	0	0	0	0	0	0	0	0	0	0	0	0	12451.6	0	0	0	0	0	0	0	0	0	0	0	0	0	0	0	0	0	0	0	31031.7	0	0	0	0	0	0	0	0	0	0	0	0
6-Methylcoumarin	55725.1	21276.5	43947.7	39747.7	39400.7	59420.2	59115.7	57639.7	20431.2	48744.8	9870.28	14046	24785.3	42356.9	50145	9777.74	0	97822.1	75584.2	18329.1	10439.2	17934.2	33888.9	6923.43	96672.5	32187.6	43998.1	68256.2	74844.1	7286.38	18014.2	30462	75235.7	41556.2	30643.4	28617.8	36318.2	58431.5	92561.8	17183.6	15698.3	53387.7	50024.4	38429.5	34631.6	11464.6	11757.4	101806	10328.4
1-(8Z,11Z,14Z-eicosatrienoyl)-sn-glycero-3-phosphocholine	3.59879e+07	2.93397e+07	4.21601e+07	6.19374e+07	4.21995e+07	3.11303e+07	3.32435e+07	2.19365e+07	2.01816e+07	2.87028e+07	2.56404e+07	5.16119e+07	4.67417e+07	6.49833e+07	7.62062e+07	5.27346e+07	5.25042e+07	8.21508e+07	3.30119e+07	2.91598e+07	2.36392e+07	6.16253e+07	6.28964e+07	3.87425e+07	3.32966e+07	1.91405e+07	3.47823e+07	4.98215e+07	3.28782e+07	2.70023e+07	4.36713e+07	1.89877e+07	2.74094e+07	4.0362e+07	1.77605e+07	5.02387e+07	2.4466e+07	2.03818e+07	4.84809e+07	5.21032e+07	3.4961e+07	1.91656e+07	4.20982e+07	3.1884e+07	3.19884e+07	2.24387e+07	2.26438e+07	2.47565e+07	4.16695e+07
LysoPC(20:2(11Z,14Z))	3.85591e+06	3.06041e+06	5.7337e+06	7.03068e+06	4.09561e+06	3.50717e+06	4.9619e+06	2.98517e+06	2.9566e+06	3.61388e+06	3.45272e+06	6.61542e+06	6.74253e+06	7.67585e+06	9.32344e+06	7.04227e+06	6.20338e+06	1.0014e+07	5.30202e+06	3.3516e+06	3.07994e+06	7.64359e+06	6.39415e+06	4.94141e+06	6.46147e+06	3.3812e+06	4.19719e+06	9.40302e+06	4.22281e+06	3.62956e+06	5.42124e+06	2.74069e+06	2.50241e+06	4.68767e+06	4.22547e+06	6.02401e+06	3.75867e+06	5.23882e+06	6.00164e+06	5.60371e+06	4.83972e+06	4.79559e+06	7.80609e+06	4.22145e+06	7.03561e+06	4.72273e+06	2.92303e+06	2.7897e+06	6.38226e+06
2-Indanone	27989.6	11990.2	23854.3	19021.3	18747.7	31443.6	32519.7	26233.9	15479.2	26641.4	7561.01	7848.44	12132.8	22841.9	29036.8	3526.85	0	57339.2	44697.9	7900.75	6145.05	7976.9	24819.5	7685.33	53042.8	18452.4	23907.6	37047	44607.8	5229.8	12244.8	16330.7	34359.2	22050.5	15587.7	16487.3	21651.3	34187.8	53926.3	13835.9	10986.3	24093.1	28756	20813.8	21944	4802.04	5998.2	49275.2	7994.47
2-Naphthylacetic acid	0	0	0	819.073	0	0	0	0	0	0	0	0	0	0	0	0	0	0	1896.61	2951.94	1955.33	1798.27	722.146	1084.87	3561.16	2224.73	1605.23	6607.31	0	695.681	0	2313.15	4737.69	996.218	1082.98	1782.81	2502.5	2828.44	1142.94	1154.96	758.336	0	0	0	0	0	0	0	926.603
Phe Phe	551971	130836	699723	742114	525846	930276	694095	398312	332227	553348	486111	714759	829020	791482	1.33625e+06	672739	766189	540167	1.00659e+06	805016	653575	575966	943795	967557	733861	1.49068e+06	549245	1.43587e+06	586384	1.12851e+06	369437	558282	405208	1.16504e+06	904333	1.26198e+06	1.11134e+06	699293	724977	826682	549012	448794	661122	466394	338251	1.27025e+06	759916	1.72352e+06	878161
Taurocholic acid	44225.8	0	0	0	0	0	35676.7	3025.62	0	144259	1254.94	0	0	337911	1257.36	0	229594	1165.54	0	5158.87	440.427	1969.24	1539.78	0	0	2553.32	5339.23	2725.71	622.836	0	0	0	0	0	0	1.00106e+06	1462.25	0	0	0	1309.98	0	2163.38	4971.2	71.318	17503.3	184733	221002	16444.9
Citrulline	41037.4	35822.4	92138	55022.6	58635.6	49888.2	40865.6	44461.7	49773	42800.9	40072	39922.2	33567.7	40209.6	37983.7	62363.7	45011.5	66826.2	39116.4	29003.2	67678.5	62123.2	52354.2	38938	74154	41374.3	48541.8	36934.4	43688.8	42332	48915.2	53392.6	51158.6	47464.5	35901.9	49583.5	46654.9	78190.6	61828	56519	54540.8	39705.8	46913	57246.5	89149.6	70032.1	36345	49346.2	44054.9
Isocitrate	2.32131e+06	2.08286e+06	1.01391e+06	1.92994e+06	1.69249e+06	1.16802e+06	1.1426e+06	2.48118e+06	1.90204e+06	1.96086e+06	1.34364e+06	1.52446e+06	2.16317e+06	1.38208e+06	1.92298e+06	1.91224e+06	2.93419e+06	2.25388e+06	1.73577e+06	1.91848e+06	1.70677e+06	1.31173e+06	1.06506e+06	2.22715e+06	1.41869e+06	2.31194e+06	2.60935e+06	1.41916e+06	2.83584e+06	1.62549e+06	1.86714e+06	1.19963e+06	2.68138e+06	2.52326e+06	2.12544e+06	1.10707e+06	2.5109e+06	3.79759e+06	2.20931e+06	2.01925e+06	1.51282e+06	2.28504e+06	1.27736e+06	1.89279e+06	1.39226e+06	1.11794e+06	1.52694e+06	1.4373e+06	2.62081e+06
Decanoyl-L-carnitine	185390	540014	800959	1.12305e+06	577392	761532	1.98068e+06	949608	393931	668363	495893	685009	660932	487346	332853	1.10778e+06	1.70139e+06	446520	470241	921795	504350	508142	298974	1.43572e+06	600883	714058	661071	2.90813e+06	809447	650397	1.24923e+06	1.28082e+06	294971	1.57297e+06	1.41513e+06	1.59588e+06	539537	307689	902829	744882	770390	641506	573637	301174	702403	235741	392106	595987	929366
Dodecanoylcarnitine	114880	287493	871464	678830	214661	319595	803466	408881	232890	360479	230960	482992	372641	264358	231076	430177	729852	250096	287932	562551	389243	272079	141608	854195	290740	385068	361429	970777	346920	285008	531396	359971	174027	806180	538548	757422	314535	160908	402923	338963	371802	302611	273914	205223	486454	146361	296747	318373	605192
Fexofenadine	0	0	0	0	0	0	0	0	0	0	0	0	0	0	0	0	0	0	0	0	0	0	0	0	0	6.00256	0	0	0	0	0	0	0	0	0	10165.3	0	0	0	0	0	7.32884	0	0	0	0	0	0	1021.27
Succinylproline	0	0	1896.89	1321.69	1536.5	1126.34	11868.4	435.795	154.581	0	350.242	676.757	182.356	2517.31	198.268	4114.94	1512.64	308.951	703.733	2115.42	0	588.009	917.694	799.516	3556.65	879.046	543.376	3194.1	485.906	2909.03	257.767	100.926	109.095	806.721	238.806	494.592	0	656.647	4248.3	5081.7	1226.31	0	1815.28	1293.67	688.898	768.704	595.224	5412.46	3687.06
N2-Acetyl-L-ornithine	5739.63	2791.51	8462.52	10852.2	103650	13956.9	6413.52	8546.04	6297.12	16026.6	9969.9	6890.39	5974.44	19595.7	12624.6	4589.16	8623.45	10040.3	11957.1	13074.3	8059.01	12434.1	15804.8	2688.74	135839	12558.6	11416.3	8795.22	16603.4	4161.24	4833.9	5466.47	9667.02	13957.2	17061.7	10272.7	22457.8	24904.2	352304	9726.06	24929.6	29822.1	2260.46	18497	16826.3	15848.1	12552.9	9033	21250.5
N-(2-Phenylethyl)-acetamide	54707.3	54381.6	57167.8	51194.5	50608.3	58684.8	52724.6	57411.8	50634.6	52848.4	52249.4	53565.8	52351.2	56177.6	51740	57401.1	49889.1	49656	51603.1	49845.1	51600.9	52752.6	51325.5	50700.1	51373.3	56023.1	50264.7	50915.6	56730	54649.8	53742.5	54509.5	50633.5	51706.6	53176.5	54270.8	51383.7	51051.9	52852.7	50366.5	55954.3	51634.1	50889.5	52328.5	52252.7	52710.6	54969.1	50579.8	51235
Desmethyldeschlorobenzoyl Indomethacin	45205.8	58386.8	118789	91166.8	92108.2	133954	180472	67777.4	85101.1	73101.4	76014.2	109650	90393.6	89594.3	67437.9	84653.4	97478.4	85809.6	170842	127245	109188	75455.8	114338	98703.6	160843	122060	96279.2	66915.1	97680.7	91137.8	118708	71035	65334.1	110056	92601.3	125653	82771.9	115501	130187	148808	91311.7	99918.1	132961	92721.4	96118.9	80036.1	102500	186278	151469
5-Hydroxy-L-tryptophan	16426.2	13069.8	11170.6	20775.5	22659.8	12712.4	19330.6	19745.7	24562.4	19312.4	17429.3	31041.3	25465	16719.7	19570.4	28683.9	23810.1	19274	20151.7	16135.8	16916.2	21547.7	18735.9	17688.3	23788.2	16721.6	7014.87	13374.3	11454	23346.2	13234.9	21992	6908.62	17196.6	23320.2	28338.7	19884.6	14854.3	9624.9	28894.3	28275	15648	17964.4	23013.2	14220.4	21666.2	24681.3	18947.1	20127.2
Carbamazepine 10,11-epoxide	0	0	45472.4	0	0	0	0	0	0	0	0	0	0	0	0	0	0	0	0	0	0	0	0	0	0	0	0	0	0	0	0	0	0	0	0	0	0	0	0	0	0	0	0	0	0	0	0	0	0
3-ketosphinganine	94702.1	109420	56944.5	120643	89643	75292.5	83962.6	100335	87949.9	98185.4	97551.9	101817	101685	82603.5	92533.1	112344	91105.1	109077	88670.1	99699.7	100505	80926.6	113512	121903	83291.1	84868.4	97418.4	139469	107524	104135	110864	108327	87685.6	110851	103097	110356	130168	91441.1	49154.5	72960.8	91703	78790	60697.5	82197.8	83761.7	81182.8	97607.1	80348	74623.8
1伪,25-dihydroxy-26,27-dimethyl-22-oxavitamin D3 / 1伪,25-dihydroxy-26,27-dimethyl-22-oxacholecalciferol	127854	95032.8	83016.7	135259	97251.2	83243.2	156618	100794	77660.8	81489.4	110343	93523.5	65501.5	97683.8	372886	250042	156001	25335.6	105048	155771	208912	44075.2	57607	141584	91134.6	48386.5	160546	81493.9	55675.7	59362.9	288923	71041.5	199309	217086	121612	153312	198948	117168	115478	316547	39094.5	127933	66735.8	32244.2	82539	35847.2	137935	129738	217085
N-Acetyl-L-alanine	78007.7	80299.7	93595.2	86647.2	84357	60200.9	77541.8	56604.4	67768.9	89674.4	102111	77948.2	66413.8	107405	72937.2	63945.2	111558	33565.8	85618.3	338848	66731.8	307719	78084.8	52217	78824.7	38388.7	93955.4	100409	42808.8	52721	113497	36128.3	60867.5	60688.4	30585.9	65137.9	75382.7	87651.9	46737	124904	64097.6	70235.1	89163.7	62274.9	81230.3	94598.3	67390.6	62766.1	83425.7
D-Lysine	353151	413235	568412	486248	672740	522507	615446	417057	700723	570671	424350	694353	438943	644124	553843	521384	299500	411856	403495	592734	725148	728460	458906	463416	335333	534889	722029	504552	418034	769335	563894	466789	562995	482064	450855	460120	621152	416469	237134	508294	883080	495955	673953	819556	705797	542380	571308	556633	578818
CANTHARIDIN	8878.41	9395.16	33709.6	17751.7	10672.4	26906	14921.8	3880.83	10347.4	14461.1	14979.4	16026.5	9486.35	6711.98	40623.8	0	14920.1	7560.5	21403.3	22311.3	18606.4	12714.6	32968.6	22837.7	21953.8	19799.3	21037	23760.7	8892.55	28696.8	0	17844.3	21408.8	20564.3	15587.3	15848.4	39735.9	21587.8	21353.8	15214	15802.1	14455.2	19223.1	3269.94	10676.9	10772.5	12459.9	9155.79	16795.6
Sphingosine	100291	130553	5405.29	58389.5	107848	23913.2	26678.2	119639	90664.9	91841.6	110849	79018.8	68144.3	12934.6	76850.3	82949	90581.7	60146.5	48172.7	131638	107840	36100.7	113805	96711.2	22569.2	16583	119329	86999.7	135327	43102.4	118501	69591.7	171152	120762	66859.6	31415	124188	98525	12227.7	31273.3	45124	46336.8	12676.3	89542.4	90428.4	35367.8	86990.8	40937.4	20733.3
D-Glutamine	1.12957e+06	1.22973e+06	1.28916e+06	1.48221e+06	1.16041e+06	1.00633e+06	1.20212e+06	1.35149e+06	1.13705e+06	1.31412e+06	1.06506e+06	1.27416e+06	1.10151e+06	1.21688e+06	1.26146e+06	1.53363e+06	1.19625e+06	1.09974e+06	1.19258e+06	1.58544e+06	1.23578e+06	1.3369e+06	1.07435e+06	1.17607e+06	1.28587e+06	1.18591e+06	1.4701e+06	1.4653e+06	1.4794e+06	1.63331e+06	1.51737e+06	1.18478e+06	1.16358e+06	1.38331e+06	1.5167e+06	1.26887e+06	1.19367e+06	1.41187e+06	1.30281e+06	1.24819e+06	1.59337e+06	1.38567e+06	1.19933e+06	1.33955e+06	1.32398e+06	1.23909e+06	1.36738e+06	818014	1.19211e+06
Rimantadine	48562.6	43766.9	60739.1	57088.7	54053.3	63648.1	62281.3	57644.6	48687.2	58085.9	49203.9	66923.3	62523.6	68861.1	48463.1	53537.8	64605.6	61277.8	67440.6	109893	49285.2	62809.5	53792	53493.2	61207.2	64637	66256.9	64833.4	68055	64891.3	65063.4	54940.8	47769.3	53490.9	57128.2	75847.1	88488.9	43049.7	57858.9	67101.9	64068.1	62695.5	65019.6	63123.1	57240.7	62073.2	55955.1	67842.3	67327.8
N2,N2-Dimethylguanosine	5500	5952.56	28171.9	7662.8	8016.74	29778.3	29942	7890.48	8182.4	6433.59	7242.79	10587.9	11645	18407.5	7968.72	7847.56	8977.37	8301.63	20206.3	19110.2	8021.88	11955.4	9145.63	12598	23934.9	25165.9	8313.02	8315.92	12103	15495	11251.7	10614.1	8461.21	19578.9	8276.71	20520	8412.62	10383.6	38461.4	23085.4	11816.2	13736.9	21882.3	12812.6	9859.38	18973.2	7532.54	33896	26961
13,16,19-docosatrienoic acid	223666	113716	94583.1	181270	84856.4	143779	146727	104268	79723.3	120894	90107.7	107343	209889	79934	101045	112732	110951	108175	85619.4	178792	76033.9	78391.7	98461.1	106830	81954.2	50285	91806.2	98276	134996	305117	61403.7	54736.6	113329	99600.4	79625	87777.7	116527	100150	53195.8	111441	214737	155662	85620.3	87591.9	128626	90895.7	81833.9	97900.6	88414.9
(+-)-Ethyl 3-hydroxy-2-methylbutyrate	160919	51904.5	138948	36776.3	254596	74309.7	755.238	104007	9287.28	5615.04	19887.5	0	0	0	0	9878.56	91707.6	73735	118682	0	0	0	0	1773.98	0	0	305017	0	781.145	0	0	520.643	0	0	0	9582.43	99507.6	0	0	72948.6	3978.01	0	34511.3	20338.6	299048	92479.5	0	0	0
Iohexol	0	0	0	0	0	0	0	0	0	0	0	0	0	0	0	0	0	0	0	0	0	0	0	0	0	0	17754.5	0	0	0	0	0	25070.9	0	0	0	0	0	0	0	0	0	0	0	0	0	0	0	0
2-Pyrrolidinone	325309	376041	346655	374717	367663	345131	405236	284261	294426	285385	389833	370725	313874	303032	402002	19441.5	467687	414616	352174	329462	281602	271992	322526	332130	313565	323066	232886	369101	313966	312470	19386.1	330700	278899	256763	226001	308853	339305	257025	333024	282817	364905	357514	291042	269816	266069	271654	286136	305801	478251
m-Cresol	217375	277752	491660	460807	345206	536453	434560	228973	351549	274588	310121	335373	286817	222489	646645	547.885	365849	372089	369934	352123	333881	286402	502136	333857	360406	307985	316886	507320	271305	441331	104301	243166	304783	283110	284125	307482	638479	357135	371319	310091	382636	443019	391362	135488	298639	242355	268136	239149	561388
Calystegin A3	4715.99	2257.65	2513.86	7042.09	7531.56	10468.1	3578.32	0	0	6119.91	10479.2	14122.2	0	6578.46	11349.3	0	17623.4	16789.3	207703	185310	245918	0	192243	208237	226025	255348	4434.66	187875	199268	17842.3	305388	278382	0	194655	236301	187508	103958	3640.05	211605	0	160824	0	0	2690.35	5685.91	11089.4	105078	4638.2	0
Trisphaeridine	0	0	13971.9	0	0	0	207.667	0	0	0	0	0	0	0	0	0	0	0	0	0	0	0	0	0	0	0	0	0	0	0	0	0	0	0	0	0	0	0	0	0	0	0	0	0	0	0	0	0	0
PC(17:1(9Z)/0:0)	865212	615608	1.57393e+06	1.23308e+06	887066	982782	1.11352e+06	408411	850806	831522	725150	1.17437e+06	793654	1.81045e+06	1.89849e+06	1.03022e+06	1.242e+06	1.42303e+06	667049	1.14969e+06	586704	1.9668e+06	1.16703e+06	517010	986826	548099	855218	1.51083e+06	1.11722e+06	1.34459e+06	403171	601432	498946	1.14472e+06	1.02038e+06	1.19156e+06	837614	1.22222e+06	807904	896262	1.00717e+06	1.06317e+06	1.59337e+06	1.04333e+06	1.38812e+06	1.19551e+06	780987	680586	945039
Salicylaldehyde	67262	47022.2	53242.9	51934	75063.5	71098	68573.3	49660.7	80669.8	68006.3	55811.4	70386.1	60167.2	57084.5	41933.3	85604	76626.8	57465.4	78448	80349.6	72720.3	76320.6	80672.4	65993.2	56628.6	78828.8	96689.1	63529.5	55252.1	75050.2	84295.2	73691.1	70308.9	53149.4	79985.5	79596.2	79142.7	75687.3	57302.2	88979.2	168075	60386.9	102379	63252	47988.7	53278.8	122904	89926.5	60053.5
Desmethylflumazenil acid (Ro 15-6877)	0	0	0	0	0	0	0	0	0	0	0	0	0	0	0	0	0	0	0	0	0	0	22077	0	0	0	0	0	0	7436.15	0	0	0	0	6530.15	0	0	0	0	0	0	0	0	0	0	0	0	0	0
(卤)-Myristoylcarnitine	121766	207171	412528	381951	168995	205837	340322	238631	206120	267628	178523	234232	240546	175580	148796	240153	359984	248686	148844	267220	251791	264994	120964	510066	208684	269340	220388	393143	174409	255750	269940	182239	183465	396564	273202	304702	281902	115141	208454	218595	257542	175666	279314	166280	269805	120394	226613	260988	360554
o-Cresol	13766.5	15473.9	56935.2	5145.99	119292	53231.1	13309.4	16949.2	4865.94	1739.39	1906.31	7909.02	556.095	1065.6	15250.3	7538.52	40317.7	1353.26	7166.4	18594.9	1876.44	953.625	7170.79	152.573	23398.5	24370	63996	20583.8	8373.03	296.594	1183.79	37765.1	416.68	10006.2	994.471	13822.2	51359.1	155548	496.225	1840.62	501.714	54235.9	0	109992	6716.77	5272.07	6173.22	3511.16	1789.39
CMPF	374745	925982	915814	145606	728363	925104	1.08619e+06	448555	1.42823e+06	1.5555e+06	300087	356053	980514	950733	582369	308741	221994	688558	976579	383345	885586	926849	140804	23489.7	540333	705902	454758	320655	1.23718e+06	2.2673e+06	443893	832668	249979	819427	1.05827e+06	1.28753e+06	1.04006e+06	1.99262e+06	180948	303907	314805	1.29137e+06	662947	224385	656007	976810	1.93015e+06	337490	545173
4,4'-Dimethylangelicin	0	0	0	2194.66	1282.18	0	3814.33	0	0	0	0	0	1217.65	1888.8	0	0	0	0	1088.74	6301.33	5304.6	1080.99	4850.47	4305.96	8697.31	0	4622.86	10917.6	1336.31	1297.52	0	4457.71	6065.01	4145.14	7680.28	7966.7	6201.35	7500.75	1238.06	6706.97	0	0	0	0	0	0	0	0	1051.45
N1,N12-Diacetylspermine	0	5362.65	3811.65	0	1310.02	0	0	0	0	0	0	0	1258.39	0	0	0	0	0	1544.57	2317.73	0	0	0	0	0	0	0	0	2749.29	1473.5	914.115	1545.75	0	0	1165.04	0	0	0	0	0	0	0	0	1106.89	0	0	0	0	0
3-(2,4-Cyclopentadien-1-ylidene)-5alpha-androstan-17beta-ol	0	0	0	0	0	0	0	0	0	0	0	0	0	0	0	0	0	0	8610.44	0	0	0	0	0	0	0	0	3843.9	9356.31	0	0	0	0	0	568.156	0	0	0	0	0	0	0	0	0	0	0	0	0	0
16beta-16-Hydroxy-3-oxo-1,12-oleanadien-28-oic acid	686.009	0	972.727	0	0	0	7497.44	0	0	16518.1	12399.7	0	0	898.177	3411.88	1143.83	40891.1	1712.08	0	8630.79	5642.43	882.906	987.472	1051.31	10046.2	2831.09	2881.87	20339.2	2664.2	14001	0	4875.22	1750.03	0	37.7828	2810.62	185269	916.366	1365.37	1895.48	0	1684.54	1260.39	31959.4	13220.3	0	30538.9	954.313	1038.72
Xanthine	86077.5	119602	74274.9	105402	80329.5	85504.8	86283.9	56769.7	36810.2	83708.5	53250.8	93748.3	70144.4	59006	78122.7	87078.6	130152	88891.1	57250.9	56863.6	43656.5	59831.5	67591.5	78544.2	54817.9	101928	103648	102095	46260.6	125527	51023.2	64071.5	62918.2	50146.4	54671.2	65319.3	76497.5	41877.8	51801.8	95772	83866.4	67629.2	57229.4	61935	48421.1	104414	54365.4	105010	74267.5
L-Phenylalanine	485396	475065	381298	487231	645109	457822	413448	465318	494840	505008	430434	517040	465214	489007	448548	535075	483154	493371	439719	569393	688438	457583	485540	472158	387267	523084	552257	445132	482860	555063	499056	482114	515836	519738	407526	454886	567251	581739	350741	561254	669491	402850	457683	627554	471412	508165	604431	400877	421850
3-Methyleneoxindole	147086	144568	225535	191513	296649	226625	284084	174037	234154	190008	160054	255332	219449	227371	177983	239857	181564	245150	223713	275413	186411	251310	260371	176505	261040	278238	188369	197698	186623	272879	184677	204089	162273	261419	200264	312859	250704	154695	206183	344857	305675	161661	337606	212054	207838	244387	226761	286647	261996
Thr Phe	27254.7	30040.6	119506	54412.9	28180.1	61200	241064	23691.2	32981.1	145174	119041	21077.9	21134.3	45449.9	61777.2	1848.64	58215.1	62307.2	162222	359041	71443	142840	118559	112244	395389	429008	206390	333073	47795.5	69306.3	17231.1	176084	60339.1	147633	62559.3	231587	175293	47620.2	177404	212236	62454.7	38162.4	122952	286906	156677	41336.7	228298	74604.4	107946
Metoprolol	0	0	0	0	0	0	0	0	0	0	0	0	0	453811	0	0	0	0	0	0	0	0	0	0	0	0	0	0	0	0	0	0	0	0	0	0	0	0	0	0	0	0	0	0	0	0	0	0	0
O-Arachidonoyl Glycidol	48851.2	25733.5	37239.4	50101.1	58928.6	35904.8	38647.9	34440.6	41859.7	36095	28224.4	62944.7	41364.6	53917.4	60933.5	54335.2	39658.2	63436.6	41353.6	64376.5	71905.4	56447.8	39470.6	26740.1	44248.1	43374.5	79037.9	90706.9	48098.1	40010	12534.4	36503.1	18615.7	64309.7	37909.2	61942.7	49116.2	58093.2	36761.1	55521	53720.3	48267.1	48972.1	24683.8	28242.9	36499.7	38137.4	68351.2	66303.2
LysoPC(18:3(9Z,12Z,15Z))	3.35671e+06	2.01453e+06	3.26361e+06	3.68137e+06	2.02682e+06	3.21679e+06	2.34626e+06	942747	2.84631e+06	2.37748e+06	1.48459e+06	2.21466e+06	3.21032e+06	5.17393e+06	5.50535e+06	4.64001e+06	5.35487e+06	5.22201e+06	1.99946e+06	2.93724e+06	2.26712e+06	3.6428e+06	6.14119e+06	2.01499e+06	2.93806e+06	1.05678e+06	2.96877e+06	4.32104e+06	1.59251e+06	2.12946e+06	2.47121e+06	1.28395e+06	1.78892e+06	4.07681e+06	1.71971e+06	2.77548e+06	2.17605e+06	3.11127e+06	3.77035e+06	5.07847e+06	2.2199e+06	3.09135e+06	3.44302e+06	1.65814e+06	3.40062e+06	3.42273e+06	2.56077e+06	2.02416e+06	4.16143e+06
Pregnanolone sulfate	220237	531117	311721	753794	396155	208012	605850	618750	383905	156178	42123.7	62555.4	225959	292049	558689	314171	412349	36352.1	411844	239243	375613	34734.1	331326	544892	523348	146175	453810	957513	219226	156554	310524	303731	100673	854400	463142	869141	645234	351677	394416	284292	582239	359453	257253	85839.9	257025	323311	554912	329509	473345
Thr Ala Lys Glu	4405.49	7016.41	71745.7	22562.5	16596.8	62929.4	159366	4579.05	8148.06	48982.9	25023.8	14467	11245.5	33863.6	23873.2	0	27129.4	12460.9	68019.4	122555	8501.28	46766.6	13252.8	25341	115889	130387	68583.7	132732	55641.5	45799.9	0	55910.3	18802.1	60334.1	17343.9	74742.4	43004	4326.1	62870.1	74113.6	27857.3	41259.7	50857.6	84019.3	39795.1	54377.4	60707.2	61529	109869
His Trp Glu	5467	0	44788.8	8252.28	7756.85	7731.09	13110.9	19574	6314.13	9512.58	7214.46	17619.3	9524.07	7102.6	5022.26	1898.13	5236.3	3841.5	10501.7	15368.2	2286.22	10385.9	3082.52	13097.9	8331.11	6373.46	2916.23	2386.3	3685.15	37059.2	1828.88	3682.05	38001.9	15561.7	6644.29	16249.4	4046.56	4931.72	13063.2	3989.31	4125.82	23712.6	33061.8	34310.9	6983.4	12003.7	2114.17	7834.75	17548.6
Guanosine	2969.52	0	404.616	0	0	301.031	577.919	1704.55	2622.48	1425.4	0	0	0	7972.51	0	1471.93	0	3623.63	0	0	1588.4	2142.49	0	0	1462.99	0	239.502	0	76849.3	0	0	0	1893.05	0	0	0	0	0	0	0	0	337.332	0	0	0	561.867	0	0	0
His Trp	16646.3	1704.62	157492	29807.2	23852.2	52994.7	44706.3	61868.7	27729.4	45306.8	26253.9	61283.1	28955.1	23760.9	21023.3	11330.6	17184.2	11888.2	46423	71385	11325.3	41204.8	16981.8	37249.4	28088.2	40695.4	10876.2	26805.7	12182.8	91016.7	7241.1	38113.4	94916.5	85817.2	30119.1	66176.7	28979.2	18129.6	91110.8	22666.3	15592	82331.5	94628	88441.4	16279.5	45976.2	8537.86	58252.6	69825.9
LysoPE(16:1(9Z)/0:0)	12356.1	5339.72	4059.49	23248	6164.7	26956.4	3708.94	1422.17	11561.4	9302.67	6815.1	0	5182.16	9912.82	14319.1	8637.36	18266.8	38853.2	3221.49	14778.6	4656.69	20421.2	56107.4	11330.2	10942.9	5266.25	8331.39	13480.4	905.632	11177.5	0	1585.79	1147.17	16586.9	2594.02	9673.76	9423.91	17208.1	14188.7	60018.7	13890.7	4219.74	18628.5	2444.49	7308.08	10488.1	3935.41	13151.3	14817.9
TROMETHAMINE	26784.2	24256.1	14336.9	29569.1	20324.9	21900.1	21817.2	34522.2	24747.9	29418.9	31309.7	20338	31464.2	29641.8	21103.5	12431.1	56599	26622.7	0	0	0	4709.14	0	0	0	0	330717	0	1984.46	8256.61	0	0	499933	0	0	4135.21	48981.5	1243.71	0	12474.4	19862.6	22084.2	12818.7	34343.9	30659.8	21415	1296.57	24269.8	27684
p-Cresol glucuronide	25956.1	31228.9	47696.5	40176.3	38305.7	56807.9	65178.5	22532.3	57895.3	29198.5	32184.8	31723.8	44937.6	21218	52082.4	0	24570.5	15070.8	70961.6	41204.7	34979.1	40639.1	60520.6	63136.2	73615.5	23205.1	37895.6	66622.6	44928.9	24095.4	0	51343.7	54971.5	35020.9	39509.9	45273.6	34808	65832.1	38119	43645.5	45875	70885.4	41259.7	16793.9	31360	33209.1	37193.8	22957.8	58676.1
12,13-Epoxy-9,15-octadecadienoic acid	11571.3	0	8221.79	12999.7	9498.2	2789.28	5370.72	2386.16	0	10601.6	0	1614.23	0	3098.31	19062.7	20328.3	2280.38	2822.9	2304.58	0	7106.31	0	3579.6	0	3938.53	11913.2	2818.63	0	6747.46	0	24797.2	2427.83	13913.6	6203.4	20296.6	3370.23	17356	6104.35	12035.6	0	2996.75	7944.99	1853.09	4658.97	3480.29	7365.24	3781.96	13171.5	12308.9
L-Aspartic Acid	32742	42533.8	45241.3	49344.9	43217.1	37554.1	43054.5	29891	20067.8	30687.7	47647.5	44950.6	34119.2	32101.1	52774.7	55183.4	52618.5	31455	73037.3	76520.8	58490.5	31170.4	39131	37012.3	39975.3	73877.1	40356.4	53315.1	45955.6	62399.7	27231.2	34424.2	50969.5	49528.1	41864.9	42042.7	101926	42789.6	36131.2	46675.1	41816.8	26913.9	24487.7	33438.4	25188	36759.3	38679.2	50452.4	37758.7
Gentisyl alcohol	218873	286560	449909	425071	379136	529146	475051	263127	388545	281343	279893	368330	322840	233821	620172	0.382834	342616	320318	522243	450265	396351	373305	621058	424372	533075	348653	420205	674728	328372	381011	7910.22	354932	426163	343214	366084	393411	716344	448496	494283	380801	350370	503151	412500	140321	306812	294065	282046	198262	600120
Hydroxyphenoxyethylaminohydroxypropanol	0	2040.95	6614.75	4146.66	0	1287.8	12126.1	0	0	31438	14417.6	0	0	1156.56	2973.9	0	1319.43	3782.09	17133.8	36053.4	10200.5	13124.2	5386.02	16296.8	42908.9	28707.1	27703.2	64070.1	3469.59	1620.87	122.742	28491.1	9917.01	2312.93	6766.52	17442.4	2662.77	3990.18	15284.5	17573.7	643.012	1476.62	3849.26	50735.8	23476.9	0	54009	4960.98	2202.46
Phe Trp	32621.7	4157.03	66217.4	45558.4	52449.8	128242	84709.9	33117.5	34153.9	53507.2	46441.5	90448.3	51990.5	88878.3	96238.5	56704.4	53391.1	47189.6	40354	65856.3	44849.9	70606.9	48227.7	55468.6	67861.4	89551.9	70512.5	83711.3	74577.8	87961.9	84124.9	56826.5	57866.5	49731.5	83857	92550.2	64687.9	42809.3	84563.6	126302	74742.7	52333.7	91460.4	81402.7	45729.8	25916.7	50874.6	121113	121905
(22E)-1伪,3尾-Dihydroxychola-5,16,22-trien-24-oic Acid	12007.7	3157.85	1419.3	6637.71	0	7090.42	7052.59	511.235	9157.21	0	3551.14	10654.5	5358.52	2611.13	5110.28	4513.2	3148.4	2589.19	1884.75	8018.32	7975.18	3017.74	1176.77	2739.44	3101.23	5910.05	6671.99	9813.54	3438.66	3086.31	5386	5602.63	4416.01	10386.8	1870.13	4151.96	7528.25	3008.31	20208.8	12291.2	3931.88	1756.35	9278.46	0	1975.6	4565.92	13266.8	26762.2	15858.7
Acidissiminol epoxide	0	0	0	0	0	0	595.952	0	0	676.103	286.094	0	0	0	0	0	0	0	0	746.708	0	0	239.808	0	642.701	343.188	0	1322.51	0	0	149968	0	0	249.027	0	755.743	198.875	0	0	232.031	0	0	225.814	767.186	603.951	0	857.251	0	0
(17alpha,23S)-17,23-Epoxy-29-hydroxy-27-norlanosta-1,8-diene-3,15,24-trione	0	0	0	78.5263	0	0	85.8885	0	0	0	114191	0	0	0	0	0	0	0	0	0	0	0	0	0	0	0	0	0	0	0	0	106.207	0	0	0	0	0	0	0	0	0	0	0	0	0	0	0	0	0
LysoPC(15:0)	3.34342e+06	1.85427e+06	3.55003e+06	3.27921e+06	2.67724e+06	3.17716e+06	2.67105e+06	1.11452e+06	2.45179e+06	2.74858e+06	2.60187e+06	3.20335e+06	1.90258e+06	4.51712e+06	4.62119e+06	2.52663e+06	2.7456e+06	6.64493e+06	1.77399e+06	2.93449e+06	1.64571e+06	5.5337e+06	3.12393e+06	1.21355e+06	2.24748e+06	1.82646e+06	2.29739e+06	3.25164e+06	2.44869e+06	3.57481e+06	1.23996e+06	1.72332e+06	1.77264e+06	3.26564e+06	1.72694e+06	2.89675e+06	2.49727e+06	2.61441e+06	1.89651e+06	2.04361e+06	3.49288e+06	2.50315e+06	3.2983e+06	3.20028e+06	2.84284e+06	4.22333e+06	2.58206e+06	2.27219e+06	2.31291e+06
Taurine	203335	188731	205617	218237	163212	216358	174310	210467	136047	228001	153458	231169	219661	306066	268588	162145	219657	214741	192862	274254	236860	236857	275130	218926	234101	261303	267152	297908	175124	270369	111786	271542	216720	279158	260621	240787	215348	196977	206039	266717	179704	195497	171988	181120	181877	211079	164068	267168	210676
2-amino-4-cyano-butanoic acid	47722	187887	592545	300589	105584	116453	128869	291463	145312	76802.2	132539	224982	107704	77396.3	448041	121140	415856	191443	307194	242408	94837.3	70622.9	128511	162149	306137	85049.6	338827	265020	126428	101860	430090	150200	56825.7	666683	252202	250411	165617	218898	275589	308532	115293	276748	96121.6	102314	810879	135491	304539	67982.9	671512
2-Hydroxycinnamic acid	1.26142e+06	833642	1.03681e+06	918819	1.2942e+06	1.30579e+06	1.27541e+06	821398	1.31679e+06	1.14385e+06	896932	1.09973e+06	1.03335e+06	1.04361e+06	735104	1.40114e+06	1.2664e+06	1.10791e+06	1.28178e+06	1.3562e+06	1.46586e+06	1.30874e+06	1.37084e+06	1.13859e+06	984065	1.38704e+06	1.75234e+06	1.13246e+06	1.04258e+06	1.26832e+06	1.44906e+06	1.21692e+06	1.21766e+06	1.03364e+06	1.27252e+06	1.31203e+06	1.32468e+06	1.30875e+06	1.10081e+06	1.46475e+06	2.81953e+06	982453	1.79601e+06	1.03519e+06	872062	967340	1.98429e+06	1.50541e+06	1.07478e+06
3-Hydroxyphenyl-valeric acid	3703.8	8614.29	16662.6	12417.8	11625.3	16508	18571	5122.52	10789.3	6762.37	14487.8	12359.2	5287.71	4883.52	29157.6	0	12000.3	10304	14818.5	9630.25	7541.68	9680.83	16952.8	13561.7	14116	12180.9	8970.43	15082.5	7058.82	12863.9	0	7783.77	9750.78	7825.62	6674.11	6883.56	19476.2	8179.38	9119.42	13037.3	14379.9	12900	9414.97	0	10512.2	4717.49	11418.6	9488.27	15390.6
temazepam	0	0	0	0	0	0	0	0	0	0	0	0	0	0	0	0	0	0	0	0	0	0	0	0	0	0	0	0	0	0	0	0	0	0	0	0	0	0	0	0	0	0	0	0	0	0	0	0	0
Triaziquone	0	0	0	0	0	0	0	0	0	0	0	0	0	0	0	0	0	0	0	0	0	0	1.30732e+06	0	0	0	0	0	0	0	0	0	0	0	0	0	0	0	0	0	0	0	0	0	0	0	0	0	0
Typhasterol	27117.2	0	17227.3	58122.5	35805	17506.4	21576.3	3937.97	11024.6	17091.4	26690.7	13212.3	9381.71	15692.6	112899	85529.4	48629.6	0	19812.1	25545	67366	0	29058.2	24360.1	9584.92	0	70586.7	7609.76	375.789	0	88132.6	9556.7	72754.2	63962.4	27315.6	21869.2	88693.6	33388	33846.3	40254.3	0	16281.7	0	0	16906.4	0	8692.14	17445.4	41869
Pueraria glycoside 3	67151.5	48563.4	247106	71685.7	127750	181724	255155	84586.6	84790.4	132302	51047.8	165224	105326	243302	106215	76281	95208.2	121081	224843	135407	68688.2	190495	73300.3	76456.9	198098	282560	115288	176868	135341	230643	100854	125646	166683	213951	118716	336932	771993	55525.9	211788	236358	198751	148252	226323	132273	75379.3	203817	126132	287856	308315
Choline	6.33719e+06	4.81162e+06	5.55133e+06	6.83569e+06	9.54284e+06	8.20204e+06	6.24939e+06	5.94565e+06	7.16191e+06	7.86296e+06	7.02849e+06	7.5242e+06	5.58025e+06	8.10386e+06	7.50395e+06	6.91837e+06	7.1204e+06	7.27251e+06	6.67559e+06	6.33759e+06	7.65208e+06	6.59041e+06	6.01059e+06	5.97797e+06	8.31856e+06	5.43576e+06	1.08428e+07	6.96218e+06	6.35181e+06	5.63352e+06	6.62183e+06	5.77997e+06	7.99807e+06	8.62228e+06	5.32192e+06	7.14115e+06	8.42845e+06	1.05837e+07	7.61289e+06	7.01037e+06	7.80463e+06	6.34589e+06	5.98149e+06	1.01472e+07	1.01054e+07	5.19517e+06	6.98326e+06	7.4206e+06	8.63859e+06
Cinnamyl formate	23370.7	9105.98	20115.2	13407.5	15715.7	25233.6	23606.6	21307.3	8872.23	20564.5	4367.19	6446.52	6192.92	13862.7	22377.4	3983.59	0	44496.5	33677.6	8781.98	2528.78	5887.18	16926.3	942.688	42956.5	10477.9	16874.4	28945.6	37515.2	2969.11	8352.9	11883.5	25250.7	18224	11423.9	15961.3	16831.2	24222.7	39811.2	6493.89	8043.91	20947.4	27469.6	16500.1	16924.7	2603.29	6112.08	37134.2	1382.57
Anandamide (20:l, n-9)	133464	116935	93495.2	117772	127705	130584	123489	126509	137773	129915	129850	126343	143032	136636	120827	109185	136095	95557.9	114085	118444	96660.3	109929	127052	131316	146102	95294.1	138787	99953.7	122563	132563	95525	137472	103528	96550.4	118546	115514	133130	111567	124960	112303	92154.6	113626	131223	93725.6	110474	113927	155041	94528.6	132926
4-Ethynylaniline	104233	102263	165136	133088	193355	163235	202781	120549	162357	175898	114399	172622	151305	174220	126376	153407	130569	163001	160541	188627	142203	179613	177450	140759	195424	202029	134134	146923	143263	175411	126814	140477	114634	168810	143025	220920	170866	121740	160965	222464	205530	116179	229484	150062	136684	164755	164721	200209	192590
p-Mentha-1,3,5,8-tetraene	66341.5	37527	61840.4	52046.5	50078.2	61324.7	54915.8	39901	35275.9	37627.1	56179.4	54412.1	57306.4	69387.9	57538.3	66752.8	45478.3	60176.7	44999.7	34667	52467.5	60145.9	83326.4	49204	49275.8	51545.4	51521.7	57626.9	43756.3	44776.2	62546	48304.3	51822.5	47722	50007.9	67469.3	59268	51390	58802.7	41062.1	47775.4	45655.7	57415.6	56661.9	51502	50339.2	65537.5	74853.6	63228
(-)-trans-3,4-Dihydro-4,8-dihydroxy-3-methyl-1H-2-benzopyran-1-one	18057.7	10623.1	24023.1	11346.2	18101.5	18077.6	22315.4	22113.9	17618.5	14808.3	5636.19	3835.17	8245.45	6104.07	17493.7	1761.13	0	42330.7	23794.4	10504.1	1218.2	9208.34	20093	6137.41	36243	16407.7	25835.8	26060.4	25460.7	5757.53	4574.67	9733.45	28980.8	11970.5	12418.8	9515.87	10820.3	20240.4	33049.2	12709.7	12126.4	20764.7	19597.7	16704	11319	5822.42	5534.99	38328	4938.5
3,4-Methylenedioxy-2',4',6'-trimethoxychalcone	0	0	0	0	0	0	0	0	0	0	0	0	0	5.56879	0	0	0	0	0	0	0	0	0	0	0	0	0	0	0	0	0	0	0	0	0	1301.88	0	0	0	0	0	0	0	0	0	0	0	0	0
Palmitoyl-L-carnitine	1.6055e+06	2.34762e+06	2.14613e+06	2.87252e+06	1.99192e+06	2.02448e+06	2.81816e+06	2.40218e+06	2.02103e+06	2.12193e+06	1.92808e+06	2.24097e+06	2.77615e+06	2.21791e+06	1.86122e+06	2.79832e+06	2.53694e+06	2.42752e+06	1.65986e+06	2.65668e+06	2.09395e+06	2.2563e+06	1.72242e+06	3.48996e+06	3.17114e+06	3.03675e+06	2.42797e+06	3.02824e+06	1.76132e+06	2.56329e+06	1.92575e+06	1.93588e+06	1.92706e+06	3.01466e+06	2.71589e+06	2.58546e+06	2.5212e+06	1.91877e+06	2.03975e+06	2.64171e+06	1.82157e+06	1.83486e+06	2.76773e+06	2.23102e+06	2.16425e+06	1.61459e+06	2.02767e+06	2.54079e+06	2.86923e+06
Scyphostatin A	866766	318775	324138	583156	623324	214336	425073	276964	383628	583689	313775	813408	416819	584723	726738	814056	366632	971865	392073	642239	333453	739392	830406	443681	570269	528241	472118	648708	491017	564280	239077	613962	613922	437665	283329	616538	672913	374823	375876	804940	824766	570171	560898	879384	769713	968620	672868	433851	526358
5-NITRO-2-PHENYLPROPYLAMINOBENZOIC ACID [NPPB]	0	865.293	0	5990.74	2077.11	1149.67	12094	3519.56	866.731	0	3016.3	3395.82	4373.79	8393.26	7924.47	28661	3070.36	3194.19	2177.84	460.524	548.195	3752.21	2966.5	7403.45	4686.1	1153.77	9220.08	37797.2	439.353	2045.09	3799.76	2038.4	1865.19	847.559	5269.99	4650.8	0	989.611	3662.99	5346.77	5782.18	0	1347.2	1808.43	4826.96	572.1	449.956	3660.57	4088.55
3-Ethyltoluene	462490	546072	482259	553211	522762	526217	599027	478821	425550	380760	535020	568281	454000	441170	580260	16666.8	684365	591520	521072	461255	398525	433367	540937	545958	512712	521873	359398	518697	478002	458139	15743.2	476891	370610	429816	356662	549042	562785	406583	498984	453765	497473	542707	419528	321284	424997	424780	385643	426039	708399
Cortisol	23292.8	31216.7	29006.6	16009.1	24301.5	71734.1	16457.6	35707.9	15185.9	8733.32	20163.8	16394.9	9172.35	19609.3	47787.5	22866.5	24713.4	13299	16993.4	5740.38	31055.6	18226.4	51461.4	49245	25798.9	29546.2	15838.6	21203.8	20596.6	34358	21616.1	18187.9	24219.3	31910.7	18789.3	36812.4	64619.5	31047.7	46146.3	19864.5	56067.9	30222.8	37916.5	19785.5	22738.6	39017.9	25869	20501.1	28964.7
Phenylacetaldehyde	371.735	465.991	0	127.812	379.586	276.758	238.894	400.038	154.781	351.618	179.377	411.319	513.427	632.752	562.676	176.649	240.976	0	189.608	150.409	299.975	183.812	0	0	195.334	168.187	0	292.228	0	249.585	0	187.877	330.113	229.305	228.555	776.752	0	0	336.325	169.083	396.266	272.768	729.991	0	701.44	182.046	146.239	703.116	908.589
2,6-Dimethylnaphthalene	859.128	0	0	0	870.636	0	0	765.84	0	0	1171.51	0	0	699.249	1127.61	0	0	2489.75	850.469	0	2991.36	0	589.932	0	0	0	0	1075.19	0	0	0	0	0	0	0	0	0	2506.66	575.201	0	1436.02	0	0	777.556	0	0	0	0	0
2-Hydroxy-3-methylbenzalpyruvate	115343	42619.6	90013.6	84793.8	80908	127539	126846	128972	52430.7	100920	23080	35027.1	43679.9	78678.5	99505.9	21903.5	0	214835	176097	49098.7	22839	42688.3	81826.7	21029.1	204925	64832.2	85667.5	135369	171568	22432.2	53853.4	66309.4	152952	82963.8	55683.9	70193.7	75413.9	131326	189850	38300.3	41703.8	121371	112523	87168	61404.7	25480.4	30563.9	196544	24654.6
2E,6Z,8Z,12E-hexadecatetraenoic acid	241.608	0	0	876.968	645.616	0	775.23	561.987	372.502	0	0	307.685	628.315	567.301	0	308.915	270.388	320.612	316.779	0	0	0	0	725.155	510.457	0	0	0	819.72	368.204	0	0	985.567	0	310.3	0	562.248	0	507.63	659.801	783.9	556.104	343.416	311.627	0	354.285	0	474.866	0
Gly Gly Gly Val	0	1272.9	0	579.467	0	367.774	0	0	0	853.243	0	0	0	0	6810.98	0	5785.72	0	4772.41	2568.82	428.445	0	0	1525.03	913.575	6915.12	968.794	3258.85	0	3615.9	0	3381.8	929.246	1759.66	840.535	3161.51	8010.75	2702.04	0	667.929	0	0	0	0	0	1286.26	0	4315.58	374.913
Coriandrone B	0	0	0	0	0	0	0	0	0	0	0	0	0	0	0	0	0	0	0	0	0	0	0	0	0	0	0	0	0	0	8408.69	0	0	0	0	0	0	0	0	0	707.944	0	0	0	0	0	0	0	0
1-oxoprevitamin D3 / 1-oxoprecholecalciferol	10326.6	2061.83	0	2200.42	1327.58	0	0	1324.56	0	683.374	1605.91	2958.78	820.349	1972.38	13500	2233.27	5241.18	1685.19	7656.23	1575.49	2295.67	626.072	849.018	1806.88	1027.54	7380.39	3065.14	12890.9	2210.73	2975.97	14014.8	2772.55	0	4001.96	2497.88	0	0	5312.71	1714.74	9061.39	3305	3172.54	3470.95	1431.91	720.742	1750.22	7766.05	8799.03	3957.64
PAF C-16	3.16367e+08	2.53302e+08	454087618	3.9553e+08	3.4002e+08	3.45841e+08	3.01803e+08	2.17636e+08	3.3961e+08	3.70984e+08	3.40531e+08	4.42243e+08	3.33022e+08	4.06566e+08	5.39032e+08	5.09158e+08	4.16808e+08	518464495	3.7865e+08	4.27012e+08	2.92835e+08	5.01098e+08	5.15339e+08	3.21635e+08	4.10436e+08	2.95248e+08	3.86318e+08	5.39982e+08	2.84929e+08	3.39664e+08	2.87721e+08	2.68656e+08	3.1877e+08	3.80014e+08	3.10363e+08	3.87286e+08	3.56819e+08	4.79124e+08	3.70119e+08	4.87078e+08	3.25753e+08	3.41425e+08	4.35878e+08	313986516	4.07872e+08	4.14001e+08	3.09106e+08	3.33719e+08	430822196
Physalin O	0	0	0	0	1286.34	0	0	0	0	0	0	0	0	0	0	6837.82	3700.32	544.158	0	0	0	0	0	0	580.902	0	3906.23	14487	0	0	0	0	2069.38	0	0	0	977.318	0	0	0	580.904	0	0	0	0	0	0	0	0
meglumine	25135.5	7180.08	17680.1	8798.64	27209.9	29282.5	36682.5	5529.3	21997.9	19617.9	11207.6	827.359	10003.6	30926.2	7465.17	0	3563.86	25131	6.0958e+07	5.38085e+07	6.94312e+07	24672.6	5.09889e+07	5.81103e+07	6.24429e+07	6.91201e+07	12315.8	4.71595e+07	5.1153e+07	65869.9	6.64162e+07	6.90417e+07	10388.8	5.76546e+07	6.54207e+07	5.44755e+07	2.90616e+07	9247.24	6.20226e+07	257325	21817.3	11828	36350.6	9007.59	11466.5	40849.4	13793.6	40711.3	3596.92
3-Hydroxy-beta-ionone	359027	330258	523629	287618	263313	351026	376129	454738	304348	328010	286778	388104	319957	276096	255034	313880	418718	361784	336010	298789	321346	307242	267977	371696	282171	409948	273848	231314	288854	433125	254361	367606	283851	266295	366819	361819	352241	444390	412918	368150	341704	338010	556370	375423	314718	408788	349365	396837	451500
3,4,5-Trimethoxycinnamic acid	5593.51	9195.67	12867.3	12680.1	11575.9	12851.1	14882.5	4426.34	12315.8	7323.35	6734.85	10531.8	10462.8	4016.57	9585.97	0	7506.35	4367.87	16089.6	11560.1	10086.3	6804.76	21413.3	12118.2	20024.5	8311.29	10083.7	17940	7386.3	7472.24	0	10611.6	11601	7414.54	6247.4	9497.35	12733.7	13834.8	7860.95	13376.9	11374.6	11730.9	8650.73	0	7049.14	8229.02	9311.36	0	14688.4
Diphenylhydantoic acid	0	0	1.66902e+06	0	0	0	0	0	0	0	0	5557.75	0	0	0	0	0	0	0	0	0	0	0	0	0	0	0	0	0	0	0	0	0	0	0	0	0	0	0	0	0	0	0	0	0	0	0	0	0
C16 Sphingosine	340493	309531	280209	321524	292048	298762	292931	299278	304236	312855	288651	328209	298835	309047	285989	295196	295218	285451	302609	300495	303694	311785	314346	305429	297446	297580	291668	278815	282822	299552	266576	307354	311578	281831	326317	308036	304985	322025	304115	284446	329271	280540	295593	311957	288461	317755	310157	302959	304077
1-Methyladenosine	79237	89122.3	110875	79112.8	127173	120095	112924	94008.5	92827.5	75122	108395	112935	114898	108539	118318	99372.5	114250	93899.4	147978	119134	96005.7	157713	111825	107231	177715	79857.7	108941	128547	141637	109751	122707	122008	129209	132547	126790	145891	99486.2	118826	148463	136848	102510	104327	112513	102219	94894.8	120789	120653	131456	118888
PC(14:0/0:0)	3.99088e+06	2.34974e+06	2.90483e+06	5.46255e+06	3.02924e+06	5.17817e+06	2.81762e+06	1.1568e+06	3.07033e+06	3.37795e+06	2.87798e+06	3.08902e+06	2.37677e+06	4.33448e+06	6.44088e+06	2.86764e+06	3.93402e+06	1.15237e+07	2.08169e+06	4.33215e+06	1.97255e+06	6.24344e+06	4.71539e+06	1.63429e+06	2.56698e+06	1.70482e+06	3.33133e+06	3.717e+06	1.61655e+06	3.81113e+06	1.96912e+06	1.54951e+06	3.08603e+06	3.98905e+06	1.56163e+06	3.54411e+06	2.97042e+06	3.19376e+06	3.78244e+06	5.33682e+06	4.00258e+06	2.55304e+06	4.64651e+06	3.24754e+06	3.59918e+06	5.07875e+06	4.99738e+06	3.73836e+06	3.83747e+06
Dimethylglycine	62008	94572.6	127565	96643.8	68102.7	131451	76441.5	115038	98435.9	77714.2	100417	186312	40066.9	44342.4	52433.4	41272.7	92642.4	63097.1	59318.3	61494.4	66710.3	36469	49398.7	92695	78470.1	49269.8	100053	61731.5	57752.4	56911.1	93699.4	73442.2	118397	102654	60472.8	68043.7	72795.2	64234.4	80359.2	70310.9	78941.2	65357.7	49351.1	81098.5	86231	48964.9	46223.6	67227.6	82712.6
MIGLITOL	0	0	0	0	0	0	0	0	0	0	0	0	0	0	0	0	0	0	409925	464783	759146	0	410400	403806	731110	71982	0	677119	453500	0	644017	210316	0	182145	408163	509847	144516	0	442592	0	0	0	0	0	0	0	0	0	0
4-Oxoisotretinoin	3718.05	0	1068.5	1166.66	9855.28	785.335	1470.23	1104.88	1669.73	1367.88	2413.65	0	2740.91	0	0	2966.59	0	0	0	2586	4985.06	0	833.603	0	7523.94	2797.66	5541.19	0	921.05	1053.22	0	1186.37	818.471	1498.39	0	1915.26	2495.73	4884.1	0	1082.85	0	0	0	3884.91	3076.75	1410.96	3004.02	3534.36	0
Panaxatriol	102558	13411.1	26399.6	13559.5	35366.9	50651.8	23671.5	12824	4989.31	36750.3	9473.91	4066.1	60448.1	56346.4	4394.29	45014.5	38080.7	19431.6	39847.5	16611.4	33825.1	27148.6	35400.3	27478.1	12598.2	88832.6	27092.7	59717.5	21141.5	8230.87	51788.6	37246.8	61586.2	10886.2	144575	14888.3	42536.1	27187.7	99789.2	13110	8687.1	0	26670.5	26169.9	0	10921.5	11336.6	98140	10370.1
GLYCYRRHIZIC ACID	0	0	566.294	0	0	0	0	487.462	0	0	0	0	0	0	0	0	395283	0	0	541.431	0	0	0	0	0	0	0	0	0	0	0	0	0	0	0	1481.1	3.00282e+06	4159.06	2673.79	0	0	0	0	0	370.775	0	0	0	0
Acetylcarnitine	4.03694e+06	4.92453e+06	5.42233e+06	6.0631e+06	6.60638e+06	6.79637e+06	1.42243e+07	1.05022e+07	7.60229e+06	8.87376e+06	4.96287e+06	6.51561e+06	9.69315e+06	4.36123e+06	3.1655e+06	6.14686e+06	6.17795e+06	5.26161e+06	6.42189e+06	8.64427e+06	6.8865e+06	7.35687e+06	6.99679e+06	1.82366e+07	8.07571e+06	2.06481e+07	8.74328e+06	1.1034e+07	7.69975e+06	7.0232e+06	1.13696e+07	1.17305e+07	7.3826e+06	9.5404e+06	9.02051e+06	9.15808e+06	8.17841e+06	8.02155e+06	1.05645e+07	8.91499e+06	10755565	6.45857e+06	9.42406e+06	6.16353e+06	6.1418e+06	4.73583e+06	7.35622e+06	8.91464e+06	8.24432e+06
(卤)-Propionylcarnitine	987711	959467	1.47704e+06	1.24332e+06	1.34541e+06	949666	1.09277e+06	798779	1.26351e+06	1.26434e+06	578035	1.02715e+06	479833	806594	730425	657278	970614	1.31046e+06	878074	1.47048e+06	1.25916e+06	1.08811e+06	1.23426e+06	945978	1.3915e+06	905803	1.56887e+06	912561	454435	746715	691936	825495	955919	1.42039e+06	858000	1.03512e+06	1.74842e+06	1.20581e+06	1.05472e+06	1.18278e+06	963162	915075	723935	1.72017e+06	1.59616e+06	708193	1.40805e+06	1.35486e+06	1.36977e+06
1,8-Diazacyclotetradecane-2,9-dione	1550.25	3156.68	1231.39	4377.7	1172.49	11302.9	1941.69	1507.61	1443.42	1548.91	4928.93	2265.28	6301.75	3232.23	2839.88	1068.26	11222.7	3096.68	2330.92	2572.54	10772.8	2320.58	1988.46	3178.63	2590.85	2164.46	3229.6	1900.67	3378.29	2089.67	1243.21	1800.36	2557.2	785.936	3946.7	3906.3	4293.49	1803.49	1843.53	2424.52	2041.8	1682.43	2772.92	2740.28	2635.7	3411.85	3977.53	2126.14	3352.55
13,14-dihydro-15-keto Prostaglandin J2	1017.34	0	14858.7	5414.79	1.68269	1460.99	628.226	192.018	1046.12	2.35514	0	20037.1	3240.83	9663.87	4517.21	0	0	0	0	4086.31	4039.26	8436.82	2527.74	0	7280.01	7452.39	0	6115.53	0	1752.83	0	5042.41	1552.51	10936.5	139.188	0	3106.24	0	5241.48	12903.9	0	0	184.12	7581.64	751.714	929.943	0	9127.08	164.136
PC(15:1(9Z)/0:0)	3989.77	2409.97	0	8431.8	13414.5	8929.28	6839.15	0	0	4066.63	3760.46	3430.88	1580.73	1885.73	16447.4	7950.52	13442.9	8596.03	0	8223.84	0	15416.4	4670.52	1600.15	0	1861.54	4804.34	11868.2	1544.07	2000	0	0	4773.55	6110.69	0	15433.9	6132.35	6869.28	2273.41	7425.34	12063.6	9268.74	7547.9	12361.2	6218.69	21036.2	0	6174.42	4551.94
Asp-Phe	0	0	151.543	2412.12	0	275.476	151.25	285.698	0	0	0	126.173	354.706	0	3886.07	558.635	3846.35	0	6131.14	1074.19	201.158	0	846.678	1980.68	281.698	3646.39	1625.65	1961.71	1327.76	3500.54	0	357.567	739.533	3998.66	2797.98	2837.8	7832.35	3677.78	796.74	1400.35	0	0	0	810.265	0	2232.86	833.138	3097.38	1076.32
Ala Glu Ile Arg	0	0	0	0	0	0	0	0	0	0	0	0	0	0	0	0	0	0	0	0	0	0	0	0	0	0	0	0	0	0	0	0	0	0	0	249.36	0	0	0	0	0	0	0	0	0	0	0	0	0
LysoPC(22:5(4Z,7Z,10Z,13Z,16Z))	2.57056e+06	2.26491e+06	3.44633e+06	5.58115e+06	3.99146e+06	2.93721e+06	2.63433e+06	3.82201e+06	2.15724e+06	2.28186e+06	3.33211e+06	4.75876e+06	4.13692e+06	6.22289e+06	5.98028e+06	6.20663e+06	4.32954e+06	1.13247e+07	1.68091e+06	2.79947e+06	1.53462e+06	5.15041e+06	4.93409e+06	2.92844e+06	3.04178e+06	4.73873e+06	4.29204e+06	9.00891e+06	2.58343e+06	1.51628e+06	4.05468e+06	2.74452e+06	2.06291e+06	4.3817e+06	2.3597e+06	6.92733e+06	1.80912e+06	4.12564e+06	3.77052e+06	3.69197e+06	2.83847e+06	3.00567e+06	4.04381e+06	5.07826e+06	4.98679e+06	2.9269e+06	1.83145e+06	2.38503e+06	5.51663e+06
1-Methyl-2-propylbenzene	123533	135415	147565	156329	148201	140973	214470	121756	123105	111971	167022	158692	113519	132254	161578	2910.83	208542	176408	147191	139778	104432	137835	157033	167773	157860	162244	111974	181140	127025	114502	2572.31	132796	104162	109634	95018.8	168193	173733	113030	136763	123370	161930	143041	126020	95783	120116	109084	127115	131766	206370
Indole-5,6-quinone	2746.97	3020.52	2106.94	2356.88	2539.44	2007.83	796.326	2514.92	3194.06	1677.54	1742.26	3799.33	2379.74	1542.3	5808.82	2393.12	1891.96	2612.05	1723.2	988.863	2558.66	1287.16	2959.67	2347.67	1461.65	1587.04	1479.72	1083.5	1372.97	1539.25	1969.98	1770.39	1918.06	1693.01	2288.22	1685.55	1957.38	4118.54	1872.32	1706.89	1632.3	2367.96	1773.32	1121.86	4055.01	1286.82	1908.78	1412.93	1329.98
6-Hydroxy-1H-indole-3-acetamide	19864.9	18732.9	2730.25	8362.64	14682	1635.63	2734.42	5098.23	8713.17	3666.39	9689.36	4997.72	2890.48	2367.78	7815.67	3908.32	11349.5	14319.5	1543.98	4650.07	8151.11	3177.61	19521.5	5664.04	2586.79	1335.34	10446.1	24488.6	11925.2	2134.16	9290.24	2755.48	6660.34	3230.57	3922.69	2591.61	5106.6	6465.93	2009.37	1681.99	3304.34	1970.04	2032.89	1573.81	18218.5	1999.09	8335.56	2689.04	2365.96
4-Methoxycinnamic acid	41469.7	5829.03	33767.4	27733.8	28018.6	47974.6	40553	43855.6	15013.9	40140.1	3837.18	8159.24	9455.48	29864.3	40601.4	638.299	0	79647.2	60040	12212.6	4054.38	12570.7	32818	3338.94	71433.3	22674.3	30330	46736.9	59341.6	7065.78	16117.2	25254.1	55494.1	28666	16145.4	19371.9	22826.4	44138.2	72608.6	9174.34	9177.23	38266.6	39678.5	29482.5	26557.6	8658.12	9576.22	72218.8	3484.48
Fasoracetam	230286	267935	232982	289337	223258	214480	380249	194581	208786	384872	477666	208634	167222	166059	342214	10151.5	378393	354641	231343	325265	230170	206627	295426	286542	361950	319582	304566	585145	154196	180880	84041	319993	184127	190805	157929	267924	293014	188356	221333	215457	220746	227389	236635	428831	381491	144019	451587	135908	302128
(3-Phenoxyphenyl)methanol	655.052	0	2964.62	2645.99	1072.15	2503.48	1032.46	0	1230.38	1247.91	0	1226.08	20.6023	968.64	5680.21	0	3048.2	1222.47	0	0	1078.72	1180.45	0	1082.81	0	0	4314.98	1198.37	0	0	0	0	741.167	0	0	0	2423.61	997.451	938.856	0	1666.81	3089.33	4003.6	0	839.308	987.842	0	2150.54	4497.02
Alpha-Calacorene	21775	3577.08	1683.2	2706.09	2193.65	1641.64	5402.15	10040.9	4667.17	17270	1503.68	1761.5	256.279	42436.8	970.915	1680.52	17839	2131.33	1587.06	3475.36	1572.39	2639.08	276.86	0	1198.95	810.42	6094.54	608.596	291.284	444.671	0	959.517	11425.4	5347.58	1551.83	59071	3321.43	3927.85	4577.88	1621.99	17597.8	1480.4	3474.41	1983.76	205.697	11517.3	80101.4	41657.9	12377.9
N,N-dimethyl-Safingol	4.45197e+06	4.42258e+06	4.33196e+06	5.42259e+06	5.30856e+06	4.50353e+06	4.4017e+06	4.55864e+06	5.24386e+06	4.74126e+06	4.35019e+06	5.09507e+06	5.02943e+06	4.76746e+06	5.03709e+06	4.00567e+06	7.73096e+06	4.34359e+06	3.96328e+06	3.84323e+06	3.90641e+06	5.14903e+06	4.52319e+06	4.7144e+06	6.0295e+06	3.61657e+06	4.4634e+06	4.45034e+06	4.59156e+06	4.56064e+06	3.48398e+06	4.96944e+06	4.14052e+06	3.52163e+06	4.45525e+06	4.75663e+06	4.75871e+06	4.14867e+06	4.92878e+06	4.40263e+06	5.52549e+06	4.98597e+06	5.98585e+06	3.69855e+06	4.5425e+06	4.22533e+06	5.52217e+06	3.93372e+06	6.20908e+06
PE(18:0/0:0)	1.34984e+06	690502	1.33621e+06	1.03007e+06	1.23275e+06	1.0514e+06	846807	642268	951493	1.32738e+06	933253	1.19503e+06	999207	1.17153e+06	1.6022e+06	1.31815e+06	1.07458e+06	1.81156e+06	902784	1.53216e+06	1.22006e+06	1.63326e+06	1.48346e+06	860064	1.30898e+06	1.09656e+06	1.43047e+06	1.6643e+06	1.06514e+06	1.2413e+06	503513	849260	1.08304e+06	1.3057e+06	971069	1.10597e+06	1.23974e+06	1.7178e+06	1.07135e+06	1.56601e+06	1.10339e+06	1.0304e+06	1.60023e+06	849794	1.00112e+06	1.59422e+06	801014	1.32015e+06	1.14154e+06
4,4alpha,5,6-Tetrahydro-7-methyl-2(3H)-naphthalenone	4259.89	512.146	642.271	1276.43	1077.36	194.94	1353.59	2376.08	1649.12	4283.16	670.943	817.467	199.488	7877.2	0	1224.21	3708.5	305.205	0	1468.78	604.644	876.685	142.944	187.309	345.455	139.931	1173.49	194.362	308.618	786.234	0	223.187	2526.63	1521.03	380.996	11021.3	627.402	838.356	1583.11	877.078	3769.17	711.373	1252.18	558.369	435.829	3094.08	15062	8903.88	3633.98
Atrolactic acid	5007.54	2469.3	3775.51	4032.85	2194.66	6665.37	8237.76	2286.57	2183.91	2105.23	6084.21	3236.55	2385.33	0	11353.7	0	6202.06	3708.81	10537	10025.8	12487.9	8106.79	16891.9	18360.4	17547	11657.9	13009.3	24250.4	4084.51	7848.74	0	10100.8	13179.3	9396.12	7826.99	11214.9	20485.4	10885.6	9472.25	14948.4	4040.41	1118.94	3699.9	1223.79	3241.91	2025.58	7266.93	3604.06	2947.59
2-Methyl-3'-hydroxyphenylpropionic acid	52873.8	23660.3	40950.8	32780.1	37198.9	49040.5	52840.2	60204.1	25481.4	43684.9	8751.13	18402.4	16985.8	27937.8	46861.4	4220.77	0	77653.8	60720.5	16722.1	10630	21012.7	33128.9	7677.36	81878.1	28232.6	40811	62275.7	56860.8	16635.5	26092.2	33524.1	50453.4	33937.2	30841.1	29902.4	34663.9	55205.7	66591.2	23874.5	22994.3	45004.1	45060.5	33935	27986.5	16143.8	22517.3	64761.9	11053.8
6-Hydroxy-7,2'-dimethoxy-4',5'-methylenedioxyisoflavone	0	0	0	0	0	0	0	0	0	0	0	0	0	0	0	0	806.229	0	0	0	0	0	0	0	0	0	6001.91	0	0	0	0	0	0	0	0	0	0	0	0	0	0	101199	0	686.371	0	0	0	0	0
2-Aminoethylphosphocholate	4659.8	0	2616.09	0	0	8664.1	0	0	0	1035.75	0	0	0	5437.68	2926.34	2515.68	5662.04	18827.5	0	1014.26	0	2123.93	41860.8	0	0	0	2264.03	1392.74	0	1014.59	0	0	0	2283.15	0	0	0	0	0	16850	0	0	899.641	0	0	0	0	2265.44	1287.08
Acetylcholine	1.07811e+06	864879	1.36513e+06	1.29548e+06	1.37179e+06	1.00299e+06	1.19245e+06	1.02999e+06	940187	1.22825e+06	777596	1.06528e+06	819970	1.04836e+06	1.34474e+06	1.3488e+06	1.40776e+06	1.00054e+06	1.28657e+06	1.16131e+06	1.22016e+06	1.26071e+06	1.07818e+06	1.37699e+06	1.9998e+06	832486	1.833e+06	1.1727e+06	784886	1.0882e+06	1.08533e+06	910857	862007	1.21999e+06	964637	1.25126e+06	1.08158e+06	1.39329e+06	1.50048e+06	1.46686e+06	895636	1.71354e+06	974513	1.09497e+06	1.52233e+06	1.19857e+06	1.07822e+06	1.08794e+06	1.6133e+06
His Phe	742.746	1371.12	1855.78	4296.66	3706.05	4250.1	14697.2	1671.5	2903.7	1407.25	1150.98	10883.1	2007.86	8313.67	2734.87	865.338	756.775	6481.67	723.033	5103.58	918.379	4355.2	2895.1	2638.09	3732.07	2992.27	1150.66	6567.25	2671.76	2318.27	1099.02	3616.35	1492.11	2676.74	1655.93	5511.03	3938.22	1022.91	4824.51	1488.63	5835.73	2336.81	5308.11	2222.88	2286.19	190.425	1101.56	2000.68	10949.2
Medroxyprogesterone glucuronide	4534.38	0	0	0	7181.04	21304.5	1382.71	770.216	0	0	0	3241.42	0	13122.1	0	0	0	0	6890.2	3146.02	0	22736.4	0	0	10445.8	1042.08	0	7577.67	0	0	780.813	0	0	1627.4	3549.18	5370.79	0	0	20488.3	4751.71	0	3802.68	2090.15	0	2903.11	17388.6	0	44017.9	929.711
Syringic acid	366009	477023	823234	793393	607238	947994	718116	399702	623503	467158	555193	568012	495606	378707	1.102e+06	0	622055	633058	635669	617964	553626	481836	867365	544701	588397	498376	551118	919444	454043	751629	173223	398068	517700	477441	489280	522638	1.10397e+06	595995	623077	514951	643306	749600	656212	234091	499740	434813	432302	394688	982178
Pro Leu Tyr	44407.8	45137.9	44570.6	43843.5	11554.6	13559.6	97743.1	28362.3	40338.9	130705	149334	8969.52	11333.1	21297.9	53750.4	40.4859	59444.8	62467.8	22919.2	71100.9	45009.9	26494.4	49416.3	56039.4	92103.6	58164.2	121849	145645	12836.1	13823.8	0	59831.5	35435.7	28059.3	19861.6	64385.8	51060.1	36204.9	23578.5	32128.8	30452.3	15059.4	50422	181582	140917	16427.7	167820	21919.4	34356.3
CARYLOPHYLLENE OXIDE	36409.8	18805.4	25232.1	26934.7	25075.4	28160.4	21432	20228.3	19946.8	22823.9	22067.3	14617.9	24025.8	22979.6	12547.1	29195.9	29539	12708.8	20249.4	14719	11428.2	24178.3	21120	16666.7	21664.9	31176.1	23667.7	27805.8	9263.03	9143.75	28979.7	30499.6	36791.6	10509.8	56645.6	12819.7	25757.2	29099.8	37091.8	18982.3	22527.6	14857.1	28018.4	24214	9776.87	13000.9	1995.85	46110.8	25577.1
6-Methoxymellein	0	2960	9263.1	6266.52	0	4442.94	7684.97	3898.44	2235.59	2869.37	5854.28	0	2356	0	8368.85	0	4539.67	5729.73	5878.3	5503.3	8784.04	6293.21	9149.95	7707.06	12559.8	12323.6	5429.39	17485.9	3645.53	4803.4	2277.47	6244.84	8092.18	8798.6	6818.29	7897.91	15981.7	5554.73	7390.89	10629.7	999.316	0	3994.5	1189.48	1727.92	0	3052.9	3249.17	1927.86
LysoPC(20:1(11Z))	1.90001e+06	1.44655e+06	3.68413e+06	4.31644e+06	2.47869e+06	1.51233e+06	2.20167e+06	1.85216e+06	1.66858e+06	2.13668e+06	2.18456e+06	3.24319e+06	2.29997e+06	3.37841e+06	4.17288e+06	3.21054e+06	3.68004e+06	4.24747e+06	3.16301e+06	2.20595e+06	1.91756e+06	4.01693e+06	3.19997e+06	2.308e+06	3.79001e+06	2.30198e+06	2.61122e+06	4.18854e+06	2.85572e+06	2.32311e+06	2.11743e+06	2.12556e+06	1.56121e+06	2.28952e+06	2.96351e+06	2.88347e+06	2.71352e+06	3.60901e+06	2.6267e+06	2.66429e+06	2.83416e+06	2.65472e+06	3.22783e+06	2.69346e+06	3.43483e+06	2.87682e+06	1.91175e+06	1.60111e+06	2.66308e+06
Balenine	0	0	0	0	0	0	0	0	0	0	0	0	0	10409.9	0	0	0	0	0	0	0	0	0	0	0	0	0	0	0	0	0	0	0	0	0	0	18196.4	0	0	0	0	0	0	0	0	0	0	0	0
Farnesyl acetone	8756.8	7771.65	6929.07	7056.56	7905.11	10982.7	8579.05	7027.2	9007.43	8578.59	8874.43	6696.93	9848.59	9969.79	6465.49	8887.59	10906	9162.21	8326.05	6639.27	10713.5	8770.09	10975.5	7443.34	9759.6	9328.35	7375.8	6252.91	5608.47	8547.82	3778.48	11869.1	9180.95	9845.19	9380.02	5749.7	11798.8	8199.39	8548.08	9373.35	11769.4	7616.22	11071.9	8143.28	9540.32	10302.9	9195.65	6690.48	9600.46
PSOROMIC ACID	230853	234440	238431	246657	228766	223431	211970	230838	240079	215961	219857	230055	231572	230309	230392	243190	228777	217353	231068	241127	226213	232996	239383	229455	216206	214972	224645	215512	232608	233687	247233	218020	227987	243356	222684	225341	223625	241842	226926	220136	227215	232745	225011	204456	233333	230749	210366	239983	229971
Glycocholic Acid	4.30481e+06	311863	152398	144556	92832.6	51202.9	611185	491799	197056	3.63637e+06	49589.6	82402.6	19312.2	3.91489e+06	89269.6	171708	3.40264e+06	554267	141258	315277	109827	277209	51460.7	76682.5	100658	172805	556369	10997.8	72471.1	110672	5618.78	256886	273652	308568	75819.9	1.07256e+07	394327	345585	246981	46070.4	333663	163447	242444	350865	10012.1	1.3765e+06	1.63824e+07	3.48745e+06	1.29699e+06
Linoelaidic Acid	75677.3	47643.8	53332	54037.7	72659.6	64923.8	63570.6	39452.1	64202.8	46821.2	56334	30117.5	54320.4	57682.7	33257.1	57362.8	74925.8	44271.9	63172.7	35758.3	42843.8	51037.1	56667.5	51312.5	40328.2	55165.2	44073.1	59381.1	38873.4	29771.3	73921.9	49734.5	80727.7	40430.4	89069.7	37378.6	71827.6	61506.8	72168.9	63196.9	49396.7	42992.2	55124.4	41994.1	29544.4	31354.9	32183.2	86328.1	49706.9
TMB (hydrochloride hydrate)	7244.01	11117.2	4032.65	9693.18	6508.05	5695.84	4476.55	14055.2	12436	7893.07	6803.25	11856.1	14013.4	11689.8	8653.89	21627.3	9270.41	4731.97	10538.5	2250.45	9864.49	9426.5	3091.4	8752.07	9303.52	3238.77	5082.8	2541.71	1736.93	9241.02	9780.37	10958.9	6782.19	5157	14060.1	6534.86	2502.92	7792.73	5262.15	11623.2	9476	11830.6	4883.45	12020.6	3322.39	9075.14	13333.2	11248.2	10710.8
2-O-(Z-p-Hydroxycinnamoyl)-(x)-glyceric acid	66842	21883.1	56332.3	45349.5	56009.6	75244.5	70248.7	77221.4	33578.5	53894.9	8899.1	20305.3	20559	44882.6	63043.4	5038.52	0	132110	100789	15683	5411.06	12077.7	51719.6	8330.09	114601	34019.6	49558.9	88341.2	106871	5852.09	24585.5	41257.3	100094	52158.4	32720	34610.8	51433.6	76516.3	119092	25468.8	18684.1	66413	68630.8	46823.9	35250.7	5439.26	12940.1	119842	10162.9
Gly Gly Ser Ser	0	0	974.945	0	0	491.03	5258.46	0	0	340.143	421.692	0	0	349.42	0	0	0	0	2023	9887.68	0	3277.1	232.28	0	10006.8	8587.21	0	4739.58	925.776	637.352	0	1947.71	0	3113.91	241.624	4127.67	965.038	0	3009.97	4251.4	1152.89	0	1889.76	4595.26	928.832	233.334	2167.14	579.607	1304.44
1-Palmitoyl-2-linoleoyl PE	0	0	0	0	0	0	0	0	0	0	0	0	0	0	0	206475	0	0	0	0	0	0	0	0	0	0	0	0	0	0	1.23723e+06	0	2598.17	6146.83	0	0	0	0	0	0	0	0	0	0	0	0	0	0	0
MIPC(t18:0/22:0(2OH))	1.14014e+07	1.35e+07	1.30732e+07	1.48268e+07	1.49548e+07	1.33258e+07	1.30343e+07	1.22212e+07	1.24241e+07	7.37644e+06	1.26886e+07	1.53791e+07	1.31518e+07	1.14788e+07	1.47575e+07	93516.6	1.6403e+07	1.44062e+07	1.30833e+07	1.1258e+07	1.00079e+07	1.03515e+07	1.38486e+07	1.39054e+07	1.12533e+07	1.21409e+07	7.8253e+06	9.67391e+06	1.03158e+07	1.04746e+07	69310.2	1.0483e+07	1.00491e+07	1.04951e+07	7.81873e+06	1.33769e+07	1.45204e+07	1.04429e+07	1.28593e+07	1.16246e+07	1.29793e+07	1.39235e+07	1.06345e+07	4.97095e+06	7.44012e+06	1.07022e+07	7.22676e+06	10806633	1.77092e+07
Retinol / Retinol skeleton	201077	173660	231662	257733	276952	189591	342927	115814	278019	268500	187683	265346	184803	340291	309230	224713	84576.2	276968	180519	233694	341213	205909	303274	173092	337006	228434	201541	333290	156895	149940	172266	125867	158517	309446	176977	322071	238567	280417	227671	272009	270602	225651	179136	197234	307547	171770	312200	161104	352561
Uralenolide	0	0	0	0	0	0	0	0	0	0	0	0	0	0	0	0	13549	0	1047.72	0	0	0	0	0	0	0	0	0	0	0	0	0	0	0	0	0	57662.7	0	0	0	0	0	0	0	0	0	0	0	0
Cinncassiol D1 glucoside	73448.1	110102	111362	113813	35222.4	46979.5	272125	35016.8	51113.5	383663	269777	14190.3	21332.9	28054.9	101564	18050.3	145116	146622	69119.5	187300	99782.2	73869.6	99715.2	113088	225702	179963	383538	542451	40032.7	39903.2	3231.02	150161	54413.4	66308.7	41084.6	107959	122759	62286	78706.8	99389.8	49553.3	37159	87178.5	551080	329166	77148.6	599433	54004.6	68830.9
Tyr Met Phe Ser	1034.99	2999.75	1491.41	45196.6	137512	1223.8	322885	49984.1	28529.1	0	10247.9	49274.9	3446.26	24285.6	9326.53	602361	213006	21916.9	0	6005.08	701.349	8758.64	28941	41237.2	213224	1128.62	124546	440654	0	119942	2349.08	0	83191.9	0	13304	5350.83	0	27451	41338.8	141648	3976.5	0	2249.6	21434.1	35912.4	0	0	82049.1	93528.5
4-Pyridoxic acid	922.317	1348.23	5592.37	4291.18	6221.29	8524.34	9641.46	1768.69	5265.85	9772.11	4827.56	7597.73	2924.82	4604.05	6117.58	2572.35	5489.6	1007.93	5380.79	2288.95	6674.63	4479.23	3970.97	7225.29	6130.73	3992.33	4615.94	5733.17	495.887	16087.2	5867.07	2443.1	2104.74	1667.52	1854.4	8187.33	1528.26	779.219	6153.22	2544.29	5497.5	1336.67	5638.32	3161.4	4166.82	1630.11	23546	1563.71	8758.62
Elenaic acid	4864.86	18382	28981.7	16485.9	16154.3	33912.9	45854	6583.8	14966.8	11379.9	17355.6	17555.6	9530.73	12324.4	32723.6	1496.86	23802.4	7326.42	32768.5	17006.4	10967.2	16962.6	26585.9	23748.5	32138.9	32917.5	18122.5	18984.5	5281.31	21020.5	1132.07	13778	7438.08	18934	13616	30586.4	37527.8	8024.82	35395.6	23491.1	20724.3	19260.7	26752.2	7088.18	10859.9	32214.1	28409.2	19459.6	32397.2
Dihydromarasmone	4527.64	1674.95	0	3206.5	6248.18	0	0	5625.71	4185.89	1979.23	4230.44	1145.39	1478.94	0	4271.8	14468.5	6990.3	4368.91	0	2153.06	4105.36	0	6680.07	2793.3	0	0	9250.57	4350.44	2264.19	0	11188.2	2984.52	10097.7	2644.08	3635.86	0	2178.15	5248.72	0	0	0	2031.18	0	2130.18	7163.22	0	4111.25	0	0
Melisimplin	0	21582.9	45188.2	0	0	0	0	0	0	0	49602.4	0	0	0	0	0	1.19087e+06	0	0	164461	0	0	0	0	0	0	1.25966e+06	0	0	0	0	0	0	0	0	0	0	0	0	0	0	4.25304e+06	0	884268	0	6121.28	0	0	0
3alpha,7alpha,12alpha-Trihydroxy-24-methyl-5beta-Cholestan-26-oic acid	12100.7	20877.6	26586	43028.7	22093.1	30981.2	80611.3	17131.4	10300.1	38665.4	19014.8	19395.8	13489.8	33066.8	143914	89068.8	41705.4	6011.05	35307.6	52062.1	44112.5	11675.8	21954.4	59742.3	31342.8	13022.1	100406	27502.4	11523.9	6841.94	133070	17018.3	105233	81505	31515.9	53868.2	83705.6	52255.7	33025.5	98554.7	4340.35	37484	17453	0	29270.8	2707.14	47264.3	36667.7	58011.7
Chamazulene	2903.37	0	0	0	0	0	0	0	2335.23	0	0	0	1050.25	0	1056.67	0	0	677.526	972.051	1193.98	3088.7	0	0	0	1911.45	0	0	0	0	0	0	0	0	2334.17	0	0	0	0	0	0	0	1248.2	1039.3	0	0	58.9414	0	0	0
DL-Benzylsuccinic acid	25712.1	4740.48	24358.3	15447.4	15147.8	32816.1	28661.3	31565.8	5870.76	29753.1	2534.29	9498.21	9071.75	16309.4	25029.6	0	0	56581.3	46950.4	4084.59	0	5702.48	17926.2	1804.27	51304	17011.5	18301.1	32088.7	50817.7	1083.37	7918.98	14031.7	32699	15233.4	13544.9	12154.7	20952.8	30284.5	52033.3	7441.65	2751.58	22275.1	25691.3	16250.3	14710.5	6564.18	5180.39	45518.9	3329.53
Epithienamycin B	1641.58	0	0	0	0	0	0	0	0	0	0	0	0	0	0	0	0	0	0	162.619	2139.21	0	440.138	0	0	0	0	0	184.797	0	0	0	0	336.048	0	0	253.844	0	0	0	0	0	0	0	0	0	0	0	0
9-hydroxy-12Z-octadecenoic acid	133151	143423	196412	158185	153675	182166	180180	160003	162778	161133	145408	159898	167896	191883	154772	159489	155511	157577	173407	158789	146089	182328	136047	157208	178593	191562	151592	164548	168140	169902	123433	179563	143240	166596	182253	160950	146093	141310	195000	179605	192557	169845	186723	165707	160581	186786	159588	186989	192543
Deoxycholic acid glycine conjugate	1.63522e+06	364806	288112	335887	232881	424574	767696	821703	394598	1842566	123433	232430	57566.5	5.54934e+06	150697	198959	1.64831e+06	252156	190907	350638	136479	285945	44796.8	75070.4	167704	120686	516580	162578	97659.3	114093	17351.5	204229	1.09729e+06	600183	226802	8.26803e+06	351270	263716	787318	146270	2.02136e+06	160414	428990	249810	73585.7	1.34655e+06	7.46585e+06	6.60219e+06	1.55278e+06
Pro Thr Thr Trp	19781.2	7671.64	3485.38	5734.32	4563.49	4648.97	28074	26632	15878.3	65510.7	0	7807.34	0	129929	1506.34	2338.61	57610	2365.9	5890.09	13934.4	0	10226.8	0	0	5123.52	3860.34	11669.2	0	1241.84	1266.12	0	5052.01	31531.6	14311	4248.83	167219	4330.15	4492.82	6541.21	0	56790.4	2141.22	7363.09	4512.73	0	44210.6	192403	114736	48608.7
N-Acetyl-L-glutamic acid	7751.27	3082.64	11690	5087.82	11427.4	4515.97	2344.5	9992.33	8772.26	8540.99	3704.27	8108.34	6934.82	8539.4	2432.99	9345.58	4492.45	8798.23	4864.46	14634.3	9817.37	5393.54	2813.2	2718.22	5008.45	11325.5	6078.63	6443.15	5731.35	7587.4	3385.65	2901.63	9761.85	11823.5	3778.87	2700.88	19002.5	7174.38	6543.71	6204.79	9595.58	2888.2	6805.32	6726	6112.22	6971.73	2375.72	2862.26	36179.5
Hydrochlorothiazide	0	0	0	0	0	0	0	0	0	0	0	0	0	0	0	0	0	0	0	0	0	0	0	0	0	0	0	0	0	0	0	0	0	0	0	0	0	0	0	0	0	0	0	0	0	0	0	0	0
6-Tridecynoic acid	6.67099e+06	6.73357e+06	5.10205e+06	6.14655e+06	7.67504e+06	5.1267e+06	5.30086e+06	6.11469e+06	5.96868e+06	5.74997e+06	6.12258e+06	5.90302e+06	5.62933e+06	5.2413e+06	6.27136e+06	6.20551e+06	6.3631e+06	7.40532e+06	5.43896e+06	7.78585e+06	6.30674e+06	5.59086e+06	7.43739e+06	5.81686e+06	5.55756e+06	5.01555e+06	7.605e+06	7.56124e+06	7.54632e+06	5.51981e+06	7.52064e+06	5.67353e+06	7.73275e+06	7.83099e+06	5.91893e+06	5.8348e+06	7.56986e+06	6.87095e+06	4.97203e+06	5.56802e+06	5.6886e+06	5.54698e+06	5.38461e+06	5.74471e+06	7.11678e+06	5.37652e+06	5.8708e+06	5.23354e+06	5.66047e+06
Mupirocin	447192	615422	643140	666319	429707	512778	1.25035e+06	267008	273885	1.0109e+06	868255	281625	237578	315121	737771	4249.29	869805	759280	540785	872967	529088	475457	600995	624742	983749	902876	1.29808e+06	1.87725e+06	433923	407237	217.542	743902	351649	423578	311444	668605	752367	440323	511338	618442	342196	468540	436313	1.09433e+06	902740	503603	1.36352e+06	468782	660266
4,5-Dimethyloxazole	1.0051e+06	1.18379e+06	1.10017e+06	1.18267e+06	1.18808e+06	1.12245e+06	1.25214e+06	924398	909463	816444	1.18655e+06	1.29266e+06	1.05282e+06	1.02108e+06	1.31876e+06	8664.79	1.4724e+06	1.30105e+06	1.06613e+06	984743	836560	832782	1.02476e+06	1.01646e+06	921194	996689	663347	1.05732e+06	1.00394e+06	1.04132e+06	8012.69	1.01716e+06	819831	805845	703259	964303	1.07816e+06	784884	1.04288e+06	875319	1.1444e+06	1.17113e+06	928086	725367	811663	888571	807861	993981	1.60122e+06
未-Valerolactam	1.62e+06	1.24658e+06	801095	403118	487087	2.276e+06	415111	1.24845e+06	575213	1.10497e+06	1.38442e+06	870711	445057	835302	647485	871624	333335	414737	1.22683e+06	1.04862e+06	365614	5.38237e+06	827991	1.2534e+06	2.80506e+06	417643	1.01242e+06	1.49318e+06	771316	649780	1.48963e+06	445749	1.02287e+06	765244	705588	334220	531754	635588	323016	399981	325514	396479	2.05254e+06	1.23151e+06	732799	2.65209e+06	3.05368e+06	1.1201e+06	896505
p-cresol	5103.26	1344.66	10901.4	7481.65	5104.02	7829.51	12837.8	8087.23	5201.24	5519.85	5526.41	8960.29	10904.7	7084.05	19099.3	0	6555.04	6383.55	6343.14	3184.67	3071.58	5670.12	5724.54	6332	6253.7	3656.91	3230.82	12965.1	8250.38	5470.08	0	7071.58	5401.86	4594.9	7447.13	5840.39	4160	5537.3	5332.9	2688.88	8735.25	8170.22	5520.87	1763.04	5465.47	1970.01	2797.44	1004.62	11580.1
1,2,3,4,tetrahydro-1,5,7-trimethylnapthalene	253551	244329	169274	220683	286406	181281	189297	220551	215142	211824	223882	209239	202942	200823	232317	225512	233299	267470	188356	281227	229993	200704	266564	202013	197891	172042	277213	274724	269494	187035	267269	199709	291708	282904	205026	225266	274171	249447	174162	191842	208171	197564	176320	196368	259282	192637	239648	197275	197691
guaiazulene	0	0	1912.17	0	0	0	1305.21	0	0	0	0	0	0	0	0	1221.85	0	1034.56	0	0	1834.98	0	0	0	0	1231.98	0	0	0	0	0	0	0	0	0	0	0	0	0	0	0	0	2122.42	0	0	0	0	0	0
1-Methoxypyrene-6,7-oxide	0	0	0	0	0	0	14096.1	0	0	0	0	0	0	0	0	0	0	0	0	0	1358.6	0	0	1987.4	0	672.159	0	0	0	0	2153.02	0	812.668	0	0	0	1403.86	0	0	0	0	0	0	0	0	0	1838.08	0	0
Asp Glu Asp	0	0	0	0	0	0	0	0	0	0	0	0	0	0	0	0	0	0	0	0	0	0	0	0	0	0	0	0	0	117460	0	0	0	0	0	0	0	0	0	0	0	0	0	0	0	0	0	0	0
17-[(Benzylamino)methyl]estra-1,3,5(10)-triene-3,17beta-diol	3971.54	7031.24	5471.79	5780.28	712.124	907.13	17227.2	1408.05	0	19580	16701.8	1636.89	595.859	662.744	11660.6	809.093	10656.7	8919.3	5521.55	12682.8	4927.35	6508.63	8166.25	5494.06	16163.2	14235.5	18382.6	34299.6	1661.13	4445.37	2687.46	12368.6	0	1392.86	1500.62	5674.24	8449.45	1744.77	5594.83	7434.84	2395.28	4144.24	8633.34	23149.5	15784.2	3666.37	30126	3139.86	931.066
Asp Arg Glu Thr	18629.6	1121.07	6.93338	1.22328	75.2162	98.9556	4204.12	53.6368	1826.04	36741	107.991	63.2483	71.8083	61739.5	92.3993	56.1741	27218.8	1594.41	1519.44	69.4449	0	43.2767	17.1719	0	1445.97	81.5282	1883.47	93.7756	86.1826	1123.41	0	26.8945	26.4381	17.415	125.926	152059	1534.62	1264.6	78.869	36.3482	827.389	39.0673	54.1956	404.499	51.8261	12030.5	149587	60894.5	8609.51
Arg Val Glu Trp	0	28717.3	53050.2	2112.22	1582.51	0	61.9655	36798.7	0	37700.9	1351.54	1612.11	19111.2	2323.91	0	0	0	10755.8	0	0	14309.6	6930.03	8551.46	0	0	0	0	662.33	57356.4	1010.58	0	8729.67	3930.85	131991	37162.3	0	0	841.595	0	0	1458.21	73819.2	0	31760.3	69614.3	91525.5	0	0	0
4-Hydroxy-3-methoxyphenethyl alcohol	2345.3	2391.89	27152.4	23245.2	13125.5	26784.2	8945.49	3969.86	10102.8	10673.4	12227.1	14983.2	14091.2	5252.02	42127.1	0	13440.8	12258.1	20206	19053.3	19755.4	16733.6	34933.7	13832.4	17510.7	17799	15901.2	28070.3	5690.87	23780	0	7197.87	20300.5	21393.9	14759.4	13817.1	38414.8	20279.7	17041	14155.1	9083.21	16502.6	16962	2004.5	8501.31	6953.14	7645.67	6010.45	26529.6
Longicamphenylone	4774.82	2909.08	8110.79	4428.99	5196.05	8271.91	10279.8	4447.25	6043.16	2838.67	4436.55	5827.89	6995.77	6458.63	5172.47	5534.93	6127.43	6085.9	6627.62	4893.85	3453.68	5200.88	4168.54	7132.4	7803.55	11615.7	5763.25	6876.41	5963.38	4763.25	4185.73	4853.56	3892.52	12595	7746.93	17417.4	3434.14	3650.81	8628.01	5481.63	4528.41	7327.69	9394.16	2046.1	5002.96	3033.17	5167.11	7160.03	9680.48
Linoleamide	71302.5	79011.9	102695	87193.2	90288.9	106906	96184.8	89155.8	89684.8	98319.2	84601.7	94049.2	95126.7	101270	85589.2	91002.3	92837.8	98546.2	93929.8	87016.5	79480.3	101416	86259.6	92239	89557.7	103408	87748.7	84106.4	92995.7	91133.4	65606.8	99849.7	79098.1	94576.6	102592	93671.9	83597.3	79765.3	102066	102362	105817	94445.4	108007	93353.5	88213	105814	88762.6	100503	101278
Cappariloside A	0	0	3799.4	2200.94	0	426.805	9026.21	860.612	877.366	0	225.865	1775.36	570.567	3045.53	1012.43	0	1097.75	475.923	0	3429.78	0	3858.72	857.752	2459.55	7614.34	0	0	1146.73	0	4066.19	0	0	365.552	1555.31	510.524	1350.44	0	726.48	3652.47	16889.7	0	0	0	493.871	1511.57	0	0	2466.56	6851.81
CerP(d18:1/2:0)	10630	23026.6	19408.3	24843.7	8983.4	15077	42221.5	11181.4	14225.3	35748	37942.1	15641.3	11241.9	14707.8	36802.9	0	36789.6	33652	24305.5	47554.8	23453.4	24450.2	29251.3	35266.4	60691.6	33083.5	56519.1	89417.4	22250.1	14058.7	205.632	35123.2	18409.5	22843.3	14563	41695.3	41048	18856.9	27137.1	23150.8	12945.4	12129.5	25429.5	29590.6	40297.2	9671.22	33943.6	19484.7	39027.2
PI(17:2(9Z,12Z)/12:0)	102126	187793	1.27117e+06	336937	254403	585753	2.66667e+06	183611	200706	920178	563580	184332	192156	485822	387950	10920.4	297347	629762	940577	1.80751e+06	169741	845701	569153	526349	1.88233e+06	1.99906e+06	683787	2.49277e+06	612305	417004	28355.8	1.00918e+06	400785	152242	294863	1.1071e+06	337472	147879	956157	1.02912e+06	483590	426014	1.03853e+06	1.23099e+06	896387	602977	1.08622e+06	715730	1.20964e+06
N-acetylaspartate	22438	11530.1	17170.1	15354.6	16499	10192.7	12156.7	16102.3	15106.5	14524.7	13321.1	21873.8	16462.2	17589.7	15247.7	22618.8	17180	26469.5	19206.8	27141.8	26109.3	16082.2	9718.21	13329.3	21097.9	17726	16634.2	25907.8	18479.6	21570.1	15744.1	17064.6	22521	18373.8	13797.4	12353	31359.5	21762.8	22706.6	29680.8	18240.7	17253.3	16260	21671.2	12876.5	26716.9	11255.4	9454.36	23692.8
1-(1-Pyrrolidinyl)-2-propanone	16787.3	16506.4	24150.1	14136.1	15630.7	20947.6	18400.8	14442.1	17188.9	15448	12193	18167.8	17311.7	19643	18916.5	14864.6	17203.7	36159.2	18491.1	13354	20271.6	22229.8	16934.3	13252.8	19906.6	17863.9	15042.3	17235.2	14311	18138.2	11729.8	15238.4	12637.8	15302.1	14667.4	17858.4	13897.1	16865.9	22112.5	19228.8	21634.7	19272.8	22593.5	14029.3	11372.8	17795.7	20144.5	22466.4	20418.7
Triethyl phosphate	9321.24	9545.45	10826	9925.5	12240.1	10716.6	12781.8	10197.2	8853	9561.77	8394.47	12388.9	10853.2	13100.1	8461.2	15468.9	10297.8	11811.5	7841.82	7858.98	11650.7	10724.4	11719.2	9399.06	10957.9	10416.4	10566.9	9253.35	10830.7	9336.04	12150.4	7256.42	9673.98	10388	10160.6	9677.56	8473.84	9338.81	8905.73	8783.33	9691.99	9129.15	12577.6	11251.1	9123.16	7895.94	14087.9	9264.57	10007.5
Gly Gly Val	0	1779.38	1005.32	1672.69	560.904	1912.18	535.93	502.144	1146.06	1213.13	559.892	712.992	528.016	633.919	3667.85	849.038	1758.26	1228.26	1369.85	0	2293.06	988.439	1145.43	823.975	0	4659.43	330.244	3090.27	0	1551.52	320.962	247.636	550.732	1804.45	1037.94	3091.87	2457.94	1528.48	2628.18	1769.88	1146.15	729.802	1159.4	0	596.77	1065.49	815.076	1582.03	1121.76
(4E,d14:1) sphingosine	359942	358810	389344	397541	357243	374558	370741	368011	379141	362079	361660	370975	361223	403798	335918	362754	371944	383350	369205	365827	373090	392740	361408	355080	372112	367158	361434	360639	373338	352039	336703	374250	351607	359132	380913	374903	367336	370827	348639	367983	374866	364961	362914	376246	362003	374930	355132	356223	364443
Piroxicam	0	0	0	0	0	0	0	0	0	0	0	0	0	0	0	0	0	0	0	0	0	0	0	0	0	0	0	0	0	0	0	0	0	0	0	0	0	0	0	0	0	0	0	0	0	0	0	0	0
Ser Gln Ser Cys	0	0	0	0	606.339	0	12013.5	0	0	0	0	0	0	0	0	5823.24	2269.92	0	0	0	0	0	0	814.252	4450.55	0	724.023	6985	0	652.998	0	0	0	0	0	0	38.8024	0	703.079	1193.84	0	0	0	712.9	0	0	0	936.647	1923.43
(9R,13R)-1a,1b-dihomo-jasmonic acid	12722.4	9252.28	20030.8	7096.18	4842.26	3662.71	15005.6	12048.8	12335.7	16069.1	3566.19	21387.6	12600	14561.6	10190.7	4741.32	18015.7	1292.3	10025.1	3043.63	7575.3	5884.66	5579.84	16702.4	13010.6	9282.19	12819.2	11631.1	13716.8	17877.5	6401.02	14733.3	33656.4	17660.6	22385.4	12102	15934.6	18781.3	2047.39	9185.52	9373.28	23504.1	13489.1	2630.14	9552.14	4611.55	7896.99	9839.64	7881.62
Furegrelate (sodium salt)	0	0	123712	0	0	0	0	0	0	0	0	0	0	0	0	0	0	0	0	0	0	0	0	0	0	0	0	0	0	0	0	0	0	0	0	0	0	0	0	0	0	0	0	0	0	0	0	0	0
Idebenone Metabolite (QS-4)	7469.49	13100.5	19678.3	22556.3	20578.3	26703.4	30413.5	4290.56	22825	14844.6	12748.4	7939.06	14924.5	12009.8	25930	0	6001.99	4680.58	22117.2	9773.1	10520.3	9136.2	22139.4	21260	12711.3	6618.26	9179.38	18883	9552.31	13783.7	0	17730.8	17827.5	14103.3	8236.96	11564.3	15187.9	15403.9	11690.4	11947.5	22377.5	24284.8	15395.4	3757.53	8992.31	16207.7	20817.7	8905.23	21322.9
8-methoxy-13-hydroxy-9,11-octadecadienoic acid	0	0	0	0	0	0	0	0	0	0	0	0	0	0	0	0	0	0	0	0	0	0	0	582.351	0	0	0	0	0	0	0	0	0	0	0	0	0	0	0	0	0	0	0	0	0	0	0	0	0
Sphingosylphosphoryl choline	19701.1	24488.9	25315.9	29929.4	30798.9	28043.5	32605.2	27712.1	26783.7	17489	29243.5	39052.5	22636.9	27368.7	26935.1	0	39472.1	35603.8	31377.2	33529	28522.9	30242.4	34999.7	47386.3	40632.7	36245.4	20590.5	42587.7	24476.9	8939.3	0	29538.6	25806.4	22165.3	20988.8	34230.7	53508.4	26838	33785	28849.2	27116.6	28048.4	22074.5	8402.94	16819.1	21245.2	17315	16239.2	50211
1-heptadecanoyl-sn-glycero-3-phosphocholine	9.45165e+06	5.65267e+06	1.33858e+07	1.00216e+07	1.02052e+07	8.46731e+06	1.06561e+07	4.61285e+06	7.51467e+06	1.08245e+07	8.71459e+06	1.09531e+07	6.188e+06	1.26004e+07	1.42962e+07	1.10971e+07	1.0594e+07	1.39466e+07	7.14536e+06	9.16506e+06	6.52972e+06	2.00177e+07	9.73293e+06	4.98106e+06	8.40018e+06	6.84673e+06	8.97902e+06	1.14064e+07	9.70598e+06	1.10612e+07	4.65347e+06	6.2964e+06	5.07738e+06	1.02888e+07	8.18541e+06	8.92173e+06	9.08277e+06	1.05859e+07	5.71054e+06	6.26681e+06	9.43738e+06	9.39181e+06	1.11308e+07	1.02289e+07	9.92946e+06	1.34831e+07	9.00719e+06	6.87737e+06	7.94259e+06
Salicyluric acid	2808.51	6833.14	12646.8	859.426	15561.5	11748.2	1557.31	6499.9	563.137	5241.28	6832.14	6111.31	2131.3	1929.19	3526.04	3706.75	4154.87	26666.6	3735.4	4450.95	1444.4	19883.4	6707.8	604.189	37331.3	3498.61	9991.19	9611.54	10415.8	2050.73	2123.75	3892.46	2161.61	4709.62	682.885	4018.54	2893.07	7911.68	659.801	2691.3	2468.82	915.118	1957.6	596.55	10945.2	10982.8	13411.4	5753.56	552.784
Irbesartan	0	0	0	7018.35	0	16143.4	0	0	0	0	0	0	3877.19	0	0	14884.2	0	0	0	5723.87	0	0	0	2748.25	0	18478.3	0	0	0	4014.23	2519.23	0	2696.15	0	0	0	0	0	0	0	6404.47	0	0	0	0	0	0	3291.1	17320.3
Hippuric acid	2779.97	2210.81	4581.01	1557.4	2950.78	3261.73	1519	2620.43	1592.54	1728.26	763.45	2998.37	1208.34	2295.47	10952	1842.79	5432.74	2038.02	1302.33	627.112	51168.2	2870.6	2248.57	512.155	3466.2	1118.97	11355.6	0	1589.8	1913.48	1595.33	4964.58	179.699	674.257	1531.06	2197.48	2436.5	6089.14	612.011	864.397	3119.35	2940.69	2060.71	6181.28	3078.87	7197.21	3145.46	3595.08	626.567
Docosahexaenoic Acid methyl ester	17441.4	8394.19	2428.37	2163.22	0	28684.8	3289.13	3356.63	0	0	0	14007.9	4285.32	3025.69	37171.4	5060.89	21163.9	31468.9	6183.31	18985.6	19172.9	7197.56	8925.01	13537.3	0	27027.9	2434.83	6554.68	5754.27	0	4918.05	0	0	12667.7	9531.52	4748.42	23627.2	7200.62	22784.9	0	3049.05	6054.63	5475.51	0	41197.8	7713.89	0	7466.39	56099.9
Hexadecanedioic acid	35435.9	0	19425.7	30438	0	0	2645.04	2154.46	2568.68	6001.6	0	0	9677.61	0	0	18871.9	19152.3	0	0	4905.96	5595.55	7907.87	0	40002.6	0	13020.5	15932	3543.38	15323.6	0	13959.8	0	0	6112.65	0	0	9840.6	5290.33	0	2285.51	108400	21008.7	7879.53	3649.66	1805.42	0	0	0	18620.7
L-Prolinamide	14347.8	20961.7	7281.38	9062.13	8487.66	7696.61	14584.8	5439.35	8430.43	8004.4	16051.9	21720.8	11354.9	7288.5	5198.46	6639.29	36729.3	4909.89	7249.75	23938.2	9655.53	7564	12554.7	6383.51	22097.7	20893.3	9288.79	9669.18	3486.88	9788.62	6186.03	6389.74	8620.56	5774.45	5802.82	6090.88	35104.6	11503.9	17473.3	8276.48	8943.18	3853.18	9273.28	30586.7	14646	7312.47	6140.75	24179.6	11492.1
3,5,7-Trimethyl-2E,4E,6E,8E-decatetraene	0	0	0	0	0	0	0	0	0	0	0	886.924	966.942	0	0	0	0	0	0	0	0	0	0	0	1865.14	0	0	0	0	0	0	0	0	713.867	0	0	0	0	0	0	0	0	0	0	0	0	1042.52	0	0
9,12-Octadecadiynoic Acid	74679.3	45225.8	43926.4	44236.2	53338.7	51438.1	73249.5	35068.6	33442.8	47834.8	44276.8	31708.4	39651.5	39039.2	68557.4	58584.8	58385.8	42088.8	62247.6	46723.5	63494.8	45653.2	41001.9	43981.4	42929.3	32684.1	58527.5	52540.3	40869	29621.1	70261	55714.3	63540.6	56066.3	59097.9	44794.3	57642.5	53226.1	45843.6	59409.6	35938.1	63685.2	41602.6	36582.2	41446.1	42743.4	45301.9	69145	42537.5
9(R)-HETE	6074.24	0	49802.9	60047.9	0	7777.25	3997.58	12442.2	20448.5	0	0	119543	14553.4	45799.2	25362.2	0	5821.42	0	0	23124.7	62184	37389.9	21303.7	8870.52	33618.2	31900.7	11799.4	51138.6	1235.57	20104.7	0	20443.9	18482.9	44500.2	19587.6	0	19973.9	3781.19	46156.7	46373	0	0	23939.9	28749.8	16384.7	1126.43	0	83310.3	16169.2
(+)-Pisatin	0	0	0	0	0	0	0	0	0	0	0	0	0	0	0	0	1079.89	0	0	533.091	0	0	0	0	0	0	2280.18	0	0	0	0	0	0	0	0	0	0	0	0	0	0	35271.6	0	2679.31	0	0	0	0	0
KOPARIN 2'-METHYL ETHER	0	0	0	0	0	0	3.6743	0	0	51960	0	65307.1	0	0	0	0	0	0	0	0	0	0	0	0	0	0	0	27729.2	0	0	0	0	0	0	0	0	0	0	0	0.759362	0	0	0	0	0	0	0	0	0
15(S)-HpEPE	0	0	0	0	0	0	0	0	0	0	0	0	0	0	0	0	0	0	9.67371	0	0	0	0	11.6299	0	0	0	0	0	0	0	0	0	0	0	0	0	0	4.73685	0	0	0	0	0	0	0	0	0	0
7-Methoxy-5,6:3',4'-bis(methylenedioxy)flavone	0	0	0	0	0	0	0	0	0	0	0	0	0	0	0	0	0	0	0	0	0	0	0	0	0	0	3565.02	0	0	0	0	0	0	0	0	0	0	0	0	0	0	78645.9	0	0	0	0	0	0	0
(3beta,17alpha,23R)-17,23-Epoxy-3,29-dihydroxy-27-norlanost-8-ene-15,24-dione	3.15959	0	8910.52	0.402713	0.44864	0.31131	0	0	0	0	0	0.908609	0	0	328698	0	11676.3	1.79328	972.828	2.00112	0	0	0.637611	1.10618	0	1570.64	12396.6	1061.45	0	0	645.421	0	0	0	0	53.2537	1848.73	0.0548126	0	0	1.44706	0	5554.05	0	2194.93	0.092713	0	0	0.107159
Cytochalasin A	1965.33	2952.29	0	2074.27	0	0	11021.2	2596.44	1466.58	50337	27727.9	0	0	0	4780.4	0	2056.5	3584.46	1290.73	5718.35	3090.52	0	2917.62	3380.18	5621.81	5123.34	28561.3	48875.4	0	0	0	7637.18	0	0	0	3506.16	3839.45	0	0	0	0	0	1171.87	86149.1	42703.2	0	67986.2	0	0
METHACHOLINE	285574	165641	292987	374216	575268	1.16019e+06	322841	128390	376051	638415	273675	210524	814664	751502	475488	225541	405987	355397	471340	256514	338770	1.03893e+06	292075	128663	519177	396453	694174	634678	417130	753111	145991	422530	232327	401365	741317	547569	1.15902e+06	564661	364726	255128	412129	255193	340024	212436	431916	323446	807364	305493	323028
a-Methyl-3,4-dihydroxyphenylpropionic acid	8396.7	0	10169.1	6574.4	4522.94	10195.8	12305.5	10561.5	14758.2	4815.23	3815.24	3453.05	12665	1347.09	2741.43	0	1275.98	0	10303.1	1482.2	4406.2	2891.75	1736.67	13399.2	4465.9	0	3892.99	8075.37	9548.1	3256.75	0	14950.1	12748.8	1526.57	11876.1	7138.42	3627.87	11551.7	2045.08	9542.84	13645.5	16990.6	7311.17	3193.83	10130.3	0	0	0	14455.4
Fenfuram	799.126	5570.29	60564.2	1691.7	32312	3310.98	13617.7	2590.27	3816.55	12229.3	8626.46	5210.27	7086.3	13577	4603.17	17264.2	1394.08	2494.09	6599.63	9794.76	3530.82	25261.7	11099.9	4611.17	13640.8	17861.1	9383.55	15839.1	2322.86	2344.15	4077.54	27700.1	1545.64	13734	6142.37	5119.72	7936.52	13488.8	593.889	5831.59	4404.4	5923.55	9152.57	2127.22	3734.7	11843.1	18898.9	4748.72	11219.5
2,5-Dimethoxycinnamic acid	0	0	0	0	0	0	0	0	0	0	0	0	0	105.183	0	1693.26	0	0	0	0	0	0	0	446.947	0	0	102.703	0	61.7291	0	0	0	0	0	0	63.907	0	0	0	0	0	0	0	0	0	0	0	0	0
7,10-Heptadecadiynoic acid	12961.6	1387	32330.7	21203.6	553.355	7669.13	2158.7	4172.44	10705.9	1322.59	1747.33	63532.2	13563.2	32331.5	20931.2	0	4330.28	0	833.841	14911.5	24285.6	21763.7	14753.4	4728.45	27966.7	23939.7	6875.27	32022.4	6848.35	12082.1	0	22651.8	17125.4	22321.4	10442.1	1902.46	13113.3	5150.91	21247.3	34681.1	0	1470.63	3784.42	31748.1	13914.7	3061.96	1351.59	29912.7	1448.77
Acetylpterosin C	3775.02	621.321	0	2266.56	3856.59	0	0	4361.25	2107.77	1983.51	2787.14	0	1928.25	0	0	5257.54	1515.05	2230.67	0	400.607	3558.36	288.339	3033.13	1491.67	0	0	5311.05	772.842	286.023	0	6395.87	944.144	6127.24	0	369.417	0	3525.21	5725.65	336.008	0	0	0	0	0	1830.73	0	7121.99	0	0
C17 Sphingosine-1-phosphate	33045.7	42176.2	43774.8	50035.5	33442.8	31366.5	68450	22737.9	26730.5	45964.3	59602.7	31189.2	20718	22095	56450.3	2581.86	65110.3	53537.3	51154.8	59202.3	44336.5	46001	55426.6	61567	73945.6	69288.8	61693.6	88124.4	40092.5	38439	460000	60415.3	36670.8	43853.9	32023.4	70715.6	72289.6	33171	51878.1	49636.4	38627.4	35265.9	25960.8	43249.4	47809.2	23008.9	62294.5	28541.5	53908.1
N-oleoyl asparagine	18796	16956	33278.7	17960.8	21463.3	32430.1	39260.9	22426.2	21370.4	28473.8	16257.8	30236	30782.5	49806.2	23552.8	23175.1	24165.6	25789.5	41060.6	25459.9	20490.5	34309.7	21635.1	20108.3	32690.9	35814.3	26068.9	28872.7	25303.7	33545.8	27947.7	31558	19620	26806.1	30271.1	48027.1	38947	18097.3	34884.2	32955	34399.2	33401.4	38029.1	31959	23763.6	40450.1	31887.9	40773.6	35528
Thr Ser Pro Asn	0	0	4256.36	0	0	561.816	10686.1	0	0	831.627	845.503	192.615	0	0	0	0	0	0	5205.3	23492.4	0	5341.38	609.288	552.453	17812.8	25312.2	10485.6	10638.8	903.738	300.541	0	5517.57	292.283	8170.42	189.254	8078.23	4624.47	0	6571.64	9557.8	433.641	0	3901.9	7458.35	2874.29	168.292	4486.56	2096.17	2815.2
1,2,3,4-tetrahydro-2,5,8-trimethyl naphthalene	3200.99	0	951.145	945.547	1919.28	0	0	0	1233.45	0	0	1157.06	0	0	1521.28	1246.06	0	1956.94	886.215	1112.72	4591.16	1020.7	1494.33	0	0	0	874.437	1038.55	1506.55	0	0	0	0	1565.56	848.457	0	2314.82	841.939	874.262	0	0	0	0	1173.9	0	0	0	0	0
ASARYLALDEHYDE	4015.54	2258.87	2659.16	6564.1	2226.22	7556.19	7484.47	5619.1	4684.62	3302.87	5412.21	6495.01	4273.44	4547.46	5842.34	6575.92	9494.45	2531.55	12998.8	7199.92	5194.06	3262.59	2967.21	5879.04	10681.8	11164.7	7352.31	7648.84	3265.25	4823.65	14415.3	4884.88	7998.16	7287.23	4367.53	10873.6	5381.79	5325.24	11910.7	16999.4	6331.71	5651.34	6026.67	4549.7	7122.55	4909.5	5653.41	10293.6	20513.9
ANHYDROBRAZILIC ACID	141748	53799.9	109909	98494	97513.3	157374	167703	156516	67670.6	118351	29060	50121.1	60750.6	102163	125975	29670.5	0	264761	218067	46647.7	32253.9	45363.7	99774.6	27032.1	260319	80112.6	119301	180206	209058	28396.5	74194.7	87723.9	189862	107875	67230.7	89270	96789.6	159983	244063	49632.1	54983	128212	146129	92265.5	92035.6	33667.3	44793.2	252653	34878.7
Methyl 3,4,5-trimethoxycinnamate	0	0	1096.05	0	0	0	0	0	0	1386.01	0	0	0	1795.27	0	0	0	0	0	0	0	1320.73	0	0	0	0	0	0	3369.7	2029.26	0	0	0	0	894.415	0	0	0	0	0	1834.48	538.027	0	0	0	0	1548.4	0	0
delta2-THA	13577	1042.03	1343.55	0	5065.2	4801.89	0	1000.92	0	2467.21	0	1884.78	0	563.834	3016.54	0	4792.69	1371.37	834.358	4282.45	0	564.817	0	0	0	0	7935.02	0	378.706	0	0	0	0	524.182	0	11782.7	497.26	8074.45	0	0	0	983.062	985.227	3520.04	0	577.652	0	0	0
Dalpalatin	0	2517.43	0	0	0	0	0	0	0	0	21513.7	0	0	0	0	0	132157	0	0	37327.8	0	0	0	0	0	0	67088.3	0	0	0	0	0	0	0	0	0	0	0	0	0	0	137495	0	234965	0	12171.8	0	0	0
Phe Val Ile	94179.6	115624	87274	112975	101035	88797.3	183921	89766.3	106880	195044	191302	92256.6	81315.7	82128.6	132272	0	148223	113229	214827	310997	231036	184795	283733	284110	348219	304826	338290	438222	134610	154016	6783.92	256148	152675	180313	143094	263338	290635	168901	198956	233528	88945.5	106989	114802	228593	183073	78944.3	225670	98244.9	151498
N-stearoyl valine	1.28656e+06	1.10338e+06	1.15264e+06	1.02683e+06	1.09991e+06	1.18458e+06	1.10355e+06	1.17571e+06	1.08741e+06	1.16307e+06	1.1247e+06	1.11795e+06	1.1526e+06	1.16091e+06	1.01613e+06	1.06781e+06	993379	1.04454e+06	1.15533e+06	1.05187e+06	1.21497e+06	1.10176e+06	1.09142e+06	1.05943e+06	1.13091e+06	1.24154e+06	1.10173e+06	1.0747e+06	1.13098e+06	1.193e+06	989575	1.22262e+06	1.11327e+06	1.10471e+06	1.17479e+06	1.20165e+06	1.08463e+06	1.13226e+06	1.21474e+06	1.13271e+06	1.16976e+06	1.16449e+06	1.16508e+06	1.2362e+06	1.12334e+06	1.1778e+06	1.16426e+06	1.22452e+06	1.057e+06
Ile Ala Phe Leu	70239.5	82949.2	78792.1	96779.9	98491.9	90383.2	113970	71942.3	57734.4	48991.8	91398.7	121174	76954.6	77199.8	100005	3765.77	143893	109492	91438.1	81538.3	53543.8	55230.2	69715.3	90748.3	61425.9	91480.4	43718	87436.6	78360.1	66196.5	582.227	73451.6	47557.1	57045.8	38912.7	76372.3	85921.4	51278.4	83142.7	58277.1	89445.1	97198.6	59882	35977	55674	60470.4	48241.6	60157	127696
3-Carboxy-2,4,4-trimethyl-2-cyclohexenone	17770.7	12380.3	20504.5	21535.8	18680.9	22083.1	25870.2	18988.8	25305.8	22921	936.943	16626.1	33284.2	12565.5	15259.1	0	5953.36	13573.3	21738.5	15876.8	14383.5	16818.6	21386.7	24818.6	18634	9006.89	14081.1	37047.2	17469.9	13988.6	0	16209.1	16701.5	14732.1	16335.2	17031	8831.49	23563.7	13337.4	18432.1	26289.3	38762.9	22552.5	5138.18	19748.1	12175	10707	9877.9	50689.6
Navenone C	132623	25383.3	90231.7	72945.3	79460.7	151963	134360	141077	25790.5	103186	9876.03	58752.8	15873.1	73310.6	129067	4360.18	0	199033	164394	14539.6	30159.5	17164.8	75235.6	8295.54	184607	33195	44204.3	150981	151429	30429.4	54074.2	76786	54028.6	89293	86666.4	63142.2	71284.5	155699	187233	29200.3	27500.1	102827	103586	74942.4	59071.2	14118.2	51167.4	189684	34555.5
Aldosine	106750	123986	119854	136552	45192.9	56112.1	265029	75816.9	103256	362747	349308	36315.9	40386.2	52536.5	158053	1816.43	153758	175313	70517.7	151560	79384.4	77425.9	100240	89885.5	177951	143532	173190	338825	53784.3	63038.9	9145.62	157633	57059.3	79428	48758.7	113494	107543	59505.1	71579.3	87042.8	94497.4	56650.8	146296	502126	304456	54657.8	367664	84591.6	108106
Tetracaine N-oxide	228827	300647	205509	285327	201506	177442	352538	116356	122352	306167	355956	148698	147134	138572	294570	768.165	315943	406070	185687	212525	152325	136019	184189	202233	214144	196038	293619	596339	198276	205520	0	256403	162875	127403	126244	142668	197972	132602	147362	140818	153765	214930	179912	336218	246851	217964	344068	170445	244443
Thr Tyr	3034.47	3620.29	16910.1	7077.21	2180.8	8577.76	36891.4	3031.67	3946.83	35572.5	28511	1266.04	1092.64	5276.01	6704.06	0	8248.6	6904.21	44044.7	104210	24062.6	43209.5	27456.4	32511.5	108092	125420	66180	116682	8418.21	8013.48	111.489	46674.6	18880.9	39086.2	13903.9	54356.5	36592.1	11487.8	51609.6	62232.1	8173.89	4121.48	23049.7	84625.9	36878.1	4334.18	67918.4	11836.7	11622.6
Kuhlmannin	0	0	0	0	0	20.9364	0	0	36.6512	0	0	0	0	0	0	0	0.681989	38.454	54.1149	0	0.0450879	0	0	0	0	0	2343.89	0	9.54557	0.872193	0.115812	0	0.485795	18.4135	41.9286	0	0	0	0	0	0.59021	41665.7	0	19.2394	0.732182	0	0	0	0
Gly Val Arg	0	6410.21	0	4199.67	0	0	0	0	0	0	0	3014.51	2919.68	0	9379.92	7277.35	4595.87	0	9660.15	11920.3	0	0	0	4330.27	10975.6	10368.8	0	14163.6	5405.09	10725.2	0	2046.06	0	0	0	15060.3	67983.4	4876.29	0	0	0	0	0	0	0	6373.81	3245.55	13590.7	3063.5
MILTEFOSINE	0	0	0	0	0	3094.01	0	0	0	0	0	4019.89	0	138229	0	0	0	0	0	0	0	0	0	0	0	0	0	0	0	0	0	0	0	0	0	0	0	0	0	0	0	0	0	0	0	0	0	0	0
Tyr Glu Met	0	0	0	1884.6	5928.15	0	13424	769.393	0	0	0	0	0	8337.14	0	21230.6	6132.51	0	0	0	0	0	0	1944.07	9682.03	0	6307.17	11347.9	0	3819.43	0	0	1809.84	0	0	0	0	0	0	4596.61	0	0	0	0	0	0	0	2800.58	1225.52
Indoxylsulfuric acid	278113	259978	447087	54451.7	302398	242295	84013.9	174644	69859.5	113960	202427	98729.9	94942.8	57516.1	93074.1	87810.3	236672	32460.9	394259	255613	108624	86988.5	122506	45631.7	269265	192581	472235	166170	261602	129755	244330	217015	94127.1	155107	58918.7	96528.9	233544	539087	114819	192928	113415	356108	63959.3	466951	242079	271295	552983	189459	77546.1
Betaine	2.13238e+07	2.06609e+07	1.69298e+07	1.99538e+07	1.97638e+07	2.02454e+07	1.56049e+07	2.12972e+07	2.21357e+07	2.7015e+07	1.83305e+07	2.01094e+07	1.71401e+07	1.68972e+07	1.69643e+07	1.77532e+07	2.32622e+07	1.82041e+07	2.15691e+07	1.9669e+07	1.67671e+07	1.43315e+07	1.64343e+07	1.90733e+07	2.51641e+07	1.8088e+07	2.79058e+07	1.63513e+07	1.77457e+07	1.36957e+07	2.09097e+07	1.58799e+07	1.85925e+07	1.8207e+07	1.84948e+07	1.77715e+07	2.29918e+07	2.0276e+07	2.46684e+07	1.37289e+07	1.97072e+07	2.3157e+07	1.59266e+07	2.11926e+07	1.88242e+07	1.79798e+07	2.26689e+07	1.8562e+07	2.40157e+07
Aminohydroquinone	10003.3	20565.4	19213.6	21010.5	21428.1	22193.8	17132.3	18788.4	18219.8	24976.9	15805.9	20258.4	23146.8	25889.6	19832.2	17285.8	19170.7	16093.8	22247.6	18817	25063.7	26555.9	27448.2	12291.8	23804.7	23089.4	23592	17847.4	15514.7	19139.8	10393.1	16334.9	16628.1	21365	15354.7	25039.7	16365.8	15983.1	27100.5	23733.1	23138.6	20602.3	25607.1	16098.8	14382.6	28351.8	23663.6	25925.2	26106.9
Ephedroxane	3852.68	5055.83	6819.35	6245.91	3952.99	5690.88	11693.7	3528.83	7188.04	13140.9	10174.1	4054.1	4404.84	5598.19	7378.7	3179.39	7186.42	6329.37	6398.34	10775.8	5852.44	6776.96	6386.58	7263.76	11616.7	10716.5	12384.6	18293.9	4892.36	5314.02	2375.6	9237.64	4232.37	5953.37	4798.66	7801.83	7985.14	4353.2	7377.68	7351.79	6027.72	5894.04	6711.05	16597.9	10710.2	4793.37	15195.7	6404.27	9123.81
Bisphenol A	59051.6	61198.5	138430	141656	81962.7	175559	130184	62864	91781.5	86909.2	108639	112121	92605.9	66204.2	236993	0	115344	101317	74547.7	81629.6	74558.4	65358	111211	70541.3	84444	86040.8	85222.7	137991	47175.2	165822	0	63392.1	71559.9	67082.6	53652.8	60911.5	137944	78925.5	69884	70266.7	119680	122622	125729	36454.7	73897.1	67200.4	77643.9	95787.5	151572
N-dodecanoyl-L-Homoserine lactone	5044.7	5439.62	6555.24	3069.02	5344.86	5758.99	5172.83	3671.38	4542.73	5171.77	3874.88	7197.44	4868.09	6057.58	5205.73	4914.66	4902.49	4424.88	8405.92	4684.78	4190.67	4057.96	5782.37	3471.78	4633.29	6907.99	5405.26	4157.75	2806.93	5599.54	1710.35	5259.17	5282.92	4824.9	6500.6	5686.81	5364.62	4229.29	6062.29	6941.14	6039.13	7065	5653.17	5579.5	4618.59	6595.84	4847.75	5796.66	7084.78
2-amino-14,16-dimethyloctadecan-3-ol	33199	25929.8	44954.5	16186.5	13161.8	42060.7	20579.2	33741.6	27488.8	29599	26216.7	50911.8	30907.2	27539.2	19901.7	27438.2	39602.2	20462.2	27630.2	28150.3	25090.6	21628.1	16609.3	20088.8	40129	44563.3	28942.1	19356.6	30202.7	28861.1	8281.96	33223.3	25919.1	18010.5	24155	35662	41814.1	24862.1	58538.6	23059	28223.7	20018.8	52020	27396.7	29436.3	19973.4	32936.5	39967.6	29972.9
N-palmitoyl alanine	249936	267406	147209	224535	196791	169983	138668	235992	204496	190164	248408	183952	218401	190989	213613	226460	188270	196806	176690	260389	240867	175980	269189	207643	149784	154905	243747	208179	215936	183460	229561	216443	234154	234178	177953	171511	237002	257424	170920	170685	181882	162370	169745	206950	223326	181308	233046	149371	140954
Eicosanoyl-EA	2.33398e+06	2.31319e+06	2.04543e+06	2.63513e+06	2.38617e+06	2.37809e+06	2.47019e+06	2.13139e+06	2.48821e+06	2.46809e+06	2.33936e+06	2.3972e+06	2.57342e+06	2.49231e+06	2.38141e+06	2.02625e+06	2.46756e+06	2.24045e+06	2.13924e+06	1.97622e+06	2.08989e+06	2.36719e+06	2.02904e+06	2.37512e+06	3.10616e+06	1.87641e+06	2.37643e+06	2.3281e+06	2.25575e+06	2.53269e+06	1.77868e+06	2.4508e+06	2.06884e+06	1.92321e+06	2.42472e+06	2.27626e+06	2.35062e+06	2.13253e+06	2.44359e+06	2.30267e+06	2.26932e+06	2.1378e+06	2.56677e+06	1.83986e+06	2.13757e+06	2.13709e+06	2.89848e+06	1.93263e+06	2.44807e+06
Difenoconazole	0	0	0	0	0	0	0	0	0	0	0	0	0	0	0	0	0	0	0	0	0	0	0	0	0	0	0	0	0	0	0	0	0	0	0	0	0	0	0	0	0	0	0	0	0	0	0	0	0
Malyngamide H	0	0	733.309	790.67	0	0	0	0	0	0	0	825.948	801.285	459.944	0	0	0	0	60035.6	252.958	238.414	0	576.648	1325.93	659.778	566.217	6.49281	5900.13	63077.8	440.377	0	209.935	1136.26	326.035	330.684	925.605	203.078	0	1254.11	548.35	0	0	0	518.968	732.203	0	0	2058.01	789.369
Lys Val Pro Leu	0	0	0	0	0	0	3425.99	1183.92	0	3092.96	3446.96	0	0	0	893.637	250865	935.624	500.451	0	5027.83	1381.17	0	0	1011.32	2843.19	2264.18	305.485	5182.51	728.862	2343.69	22481	2940.33	0	0	0	0	2721.62	1090.17	698.581	458.422	0	1795.77	0	8020.31	1995.01	0	7640.25	0	2625.6
1伪,25-dihydroxy-2尾-(5-hydroxypentyl)vitamin D3 / 1伪,25-dihydroxy-2尾-(5-hydroxypentyl)cholecalciferol	15952	28916.9	6629.9	44923.4	21458.9	42239.6	85622.8	17674.4	28303.7	14496.1	18143.9	15339.8	9070.68	53601.1	95517.2	49753.7	58657.1	20848.6	12661	27849	20049.7	13958.8	34997.7	25352.5	24256.3	17739.3	72083.1	12966.4	10553.6	4133.43	52574.5	6722.28	115733	19118.5	41708.9	28140.5	59028.2	35574.2	29528.2	27595.8	24825.1	8589.77	33814.8	6980.18	30657	0	14886.4	31952.3	34422.7
N,N-Dimethylethanolamine N-oxide	33212	28027.8	42738.4	36169	39607.2	39545.8	36795.3	30613.6	36655.1	32377.1	30997.7	36804.2	39627.8	42512	35111.3	37710.7	33628.5	38016.7	36013	32908.1	32148	43898.2	37330.8	34209	36761.8	40672	33641.5	35541	32591.2	38929.6	35530	37153	31474	35165.4	39315.5	40963.4	38577.8	34128.4	36443.3	37916.2	35788	36476.9	38425.4	38259.2	34400.6	38181.6	32960.1	41181.5	38813.7
3-Methylindole	1258.72	0	791.683	0	3257.73	0	0	0	0	0	159.981	0	221.842	153.315	0	2733.81	0	0	0	158.912	0	0	1077.45	0	0	0	658.131	1238.39	142.699	0	133.694	1515.6	704.349	1227.71	0	0	0	3661.14	0	341.858	219.013	0	0	1833.12	784.307	1335.63	1048.58	447.934	0
L-Isoleucine	3.07924e+06	2.85991e+06	3.30509e+06	3.15065e+06	4.97224e+06	3.50454e+06	4.892e+06	2.72513e+06	4.28863e+06	3.82282e+06	2.1323e+06	3.94718e+06	4.13071e+06	3.86977e+06	3.03355e+06	4.7651e+06	2.76059e+06	3.44583e+06	3.70957e+06	5.76077e+06	4.7601e+06	4.96046e+06	4.36609e+06	3.91263e+06	3.03711e+06	5.81011e+06	4.39205e+06	4.06375e+06	2.98018e+06	4.01161e+06	4.39665e+06	3.66533e+06	3.12969e+06	4.26935e+06	3.00952e+06	4.40889e+06	4.59125e+06	3.84864e+06	2.62578e+06	5.01852e+06	8.83085e+06	2.70743e+06	4.73868e+06	3.70695e+06	3.90092e+06	3.7432e+06	5.01746e+06	5.52632e+06	3.68433e+06
4-Methylsalicylate	116071	144785	246828	236081	183228	276877	226988	115153	184946	128737	158703	169062	142090	108074	342311	12.6848	179018	193427	188790	183009	168550	139920	266222	156377	179131	145972	162612	254882	126589	233251	48586.9	116222	145794	135769	144820	156801	330254	179169	186748	148086	185937	233332	202072	65116.9	153617	126794	137074	128150	295296
Chrysoidine free base	18878	31738.6	4452.68	49106.4	25940	106462	23028.2	37226.7	17240.2	36136.8	15770.5	55371.9	150136	17784.7	16252	135569	107490	161494	33291.2	5489.97	67141.9	207134	78356.4	43092.5	18246.5	23379.1	12180	15489	16933.9	20000.5	7330.08	36979	16740.4	38494.3	33532	114250	36969.8	16984.8	16933.2	25001.8	10196.4	22728.8	70131.2	15791	60182.9	59588.3	39679.3	90572.6	20018.7
Gly Phe	19098.1	3266.52	28416.5	26153.5	37794.2	26869.8	44686.3	17145.6	24926.4	23586.9	18613	30845.8	23443.3	23048.5	17894.2	4516.9	20397.4	27542.7	27116.9	31248.6	21930.7	35442.5	31649.9	26233	26204.7	20714.4	19238.3	28515.6	17983.5	28994.1	3222.98	23712.5	17249.5	18492	9669.89	32826.3	30438.6	16187.8	22650.1	27502.8	39788	16703.9	41391.4	23010.9	17803.2	10373.6	31299.4	26939.8	34540.8
13Z-Hexadecen-11-yn-1-ol	25904.5	34728	32645.7	35652.5	37695.9	35908.1	36619.6	35735.1	34476.2	42080.9	33052.7	34088.3	39283	33617.6	38888	38857.3	38040.1	35034.2	33386.9	36640	30518.9	37368.3	31951	38336.4	39009.7	37611.9	35986.3	35967.6	29355.8	32425.2	31031.5	38840.4	35338.3	31124.4	35972.2	40506.4	31629.1	29860.4	33682.5	33107.8	37799.3	34261.7	33686.4	37757.1	32295.1	34368.2	39426.2	36019.9	37884.7
L-Cystine	22239.9	26633.4	11142.1	23837.6	44383.3	14814.4	20819.7	26215.5	53916.9	46057.6	35240.4	23740.7	31252.6	25127.6	25226.2	14972	27649.2	25109.6	10038.4	12486.8	25392.6	21281.5	34040.1	8481.48	36029.6	7067.67	30520.9	19265.8	12184.9	21093.3	10369.3	5616.89	25731	19305.3	0	14696.6	25896.3	25995.3	17077.7	31501.5	34126.8	29608	30609	33544.2	14640.4	13070.2	25794.7	31776	28372.4
(1S,Z)-3-((S)-3-hydroxy-2-methylpropylidene)-1-methyloctahydro-2H-quinolizin-1-ol	22114.8	17858.9	27570.2	19557.3	21688.1	28660.7	27332.2	29479.5	24023.3	22908.2	19765.7	25609.9	22668	27382.4	18986.6	22657.1	24257.6	23689.3	18691.2	27181.5	19927.7	26710.2	20067.9	34005.9	22871.7	21729.2	21175.8	19599.8	22488.8	29545	18948.5	23031	20507.2	16105.2	26498.4	23906.3	17903.8	17419.4	26545.5	27713.4	26172.6	24284.3	27973.6	28814.8	16608.2	22965.7	20367.5	24147.3	26386.3
Dihydroechinofuran	272.408	0	0	0	0	0	0	919.59	0	0	0	0	409.686	0	0	1074.27	0	0	0	0	280.667	0	272.707	349.366	0	0	924.479	0	0	0	386.524	0	1625.76	0	0	0	690.07	1305.35	0	0	0	0	0	0	311.94	0	1850.52	0	0
6,9,12-hexadecatrienoic acid	118169	118988	71949.3	113749	149462	82136.4	90999.6	110797	107879	106629	110742	106016	108046	104378	102684	107276	105755	144581	99737.6	166112	117597	102334	140526	102470	98848.8	88310.8	152227	149876	149379	97324.9	129806	101341	149161	158253	104211	100268	154176	126294	76362.9	104047	107068	101207	90474.9	105171	139307	106374	101016	92871.3	90915.7
Spisulosine	116210	91138.6	78865.5	110798	94128.9	80372.4	62087.7	80689.3	85407.9	92036.3	94471.7	161738	87857.4	89476.4	99123.7	76268.6	106668	84300.3	69031.6	85066.3	91683.3	88140.9	87391.3	90686.9	117964	61429.5	99093.5	83689.3	99855	71412.9	75688.1	93746.5	104629	72033.4	86384	86304.7	108942	86807.9	101872	79008.5	106352	76893.9	85818.4	77652.2	98808.5	62161.2	105257	79090.8	92472.6
4'-Hydroxy-5,7-dimethoxy-4-phenylcoumarin	0	0	549.937	0	0	0	0	0	0	0	643.217	0	0	0	0	0	48941.2	0	0	5945.2	0	0	0	0	0	0	54160.5	0	0	0	0	0	0	0	0	0	0	0	0	0	0	183670	0	34560.9	0	0	0	0	0
Oleoyl Ethanolamide	4846.34	14191.5	11495	20571	14593.6	18749.8	15160.5	19812	3032.66	6429.01	6064.19	18252.2	26674.9	14336.5	4194.97	16870.1	10864.6	2083.86	9587.7	4094.48	13744.9	10613.5	16817	41083.8	6522.88	17712.9	7029.06	21546.7	10156.1	24957.4	19012.2	8063.46	4681.59	11244.3	21312.5	18850.9	26638.6	9266.71	8758.2	18236.4	13734.3	2208.28	9202.4	5075.54	4377.17	2872.56	2695.88	9523.86	11739.9
Valenciachrome	9404.42	3297.36	0	6358.57	5072.61	2385.99	7529.25	0	4278.65	8576.63	6904.07	2855.74	3333.71	11926.2	11967.6	12343.8	12148.6	3475.76	3834.61	9101.72	12119	3204.65	8439.27	19400.8	11239.2	3479.58	18829.8	8792.97	12907.3	10676.5	5969.01	14495.1	7040.02	23959.7	10342.7	11066.5	14686	8257.71	14711.2	19302.8	0	3785.4	16966.8	0	8312.49	8669.36	10645.3	10841.8	9569.63
PtdIns-(1,2-dihexanoyl)	25310.8	35363.1	0	22885.4	55611	885.034	0	20270.8	17518.6	9628.83	16403.4	2509.16	3735.19	0	15823.2	29851.6	33090.4	53164.3	0	76693.7	26757.4	0	73737.9	9593.29	125.501	0	60971.1	48835.6	66063.1	0	38113.9	3808.32	53296.2	55781.8	3490.41	0	57669.1	29513.8	0	0	1643.92	4823.23	0	1902.38	30144.6	0	15556.3	0	0
Caffeine	1697.41	1372.4	606.034	1093.35	2720.83	193200	3366.28	500.441	155433	3287.84	32556.7	0	0	239.309	11419.4	27137.2	718879	6235.9	3672.28	4371.94	2948.43	27016.6	3335.53	0	0	0	14252.2	0	0	181.614	21556.6	0	128409	27721.2	12492.3	195.559	0	19314.1	262.569	706.778	0	995.055	16516.7	1714.34	1036.08	4394.41	10910.8	897.097	15625.3
Tyr Ala	981.751	1696.46	5867.29	2416.59	1782.12	2996.44	14761.9	1050.83	3203.98	7322.87	8601.87	926.143	772.003	2276.99	3200.4	0	3137.44	3403.01	5090.39	13656.4	4999.95	6679.93	7005.35	5487.98	15657.9	17221.3	10256.7	17654.4	2569.34	1877.44	431.793	6560.63	3222.13	5040.37	2398.51	9779.63	5916.79	2152.82	6583.21	7569.18	2648.66	1469.88	7533.73	10247.9	7825.36	1859.68	13250.3	3429.65	4280.08
C17 Sphinganine	827299	930967	953124	930811	833392	981844	926365	933621	904679	921144	928534	928161	991256	1.00801e+06	819187	878413	894586	847191	865683	831348	865010	907792	879916	923469	860790	936765	1.09892e+06	811396	935001	915353	953741	931922	844657	815248	951396	846674	992322	860568	1.01912e+06	834861	889976	889889	966695	924761	1.05521e+06	924829	947344	964217	890741
2,3-Didehydrogibberellin A9	0	11528.1	18513.9	0	2013.52	0	4478.71	0	0	0	0	7825.99	0	0	0	0	25323.3	0	0	0	0	0	0	0	3302.69	613.087	0	0	0	0	0	0	0	0	754.958	0	0	0	12213.8	3324.49	0	0	577.304	0	19610.5	0	0	0	0
2-(4-Ethoxyphenyl)-5,6,7,8-tetramethoxy-4H-1-benzopyran-4-one	0	0	0	0	0	0	0	0	0	0	0	0	0	0	0	0	0	0	0	0	0	0	0	0	0	0	0	0	0	0	0	0	0	0	0	53616.8	0	0	40769.4	0	0	0	0	0	0	0	0	5002.26	0
(2S)-5,7,3',4'-Tetrahydroxyflavanone 7-(6-galloylglucoside)	0	0	0	0	0	0	5837.41	0	0	0	0	0	0	1505.08	0	0	0	0	0	1281.08	0	0	0	0	1923.64	0	0	1455.56	0	1349.14	0	0	0	0	0	0	0	0	0	5324.96	0	0	0	0	0	0	0	0	3519.38
N-Methyl-2-pyridone-5-carboxamide (Nudifloramide)	520492	242140	358802	460600	441796	513150	874798	260479	494623	334978	372949	821824	650322	571521	281925	490668	389715	695243	653095	244865	511067	568318	668239	429552	482253	395175	441825	274487	561707	693456	899356	454023	385478	235863	389440	656382	343636	449934	414274	444983	505133	318455	424710	384930	573536	210804	702384	511937	329036
1,4,6-Trimethylnaphthalene	793.102	0	0	0	0	0	0	872.826	0	0	0	969.966	0	0	0	0	0	0	0	0	3864.19	0	0	0	0	0	0	0	0	0	0	0	0	0	0	0	0	0	928.204	0	0	0	818.306	0	0	0	0	0	0
EUGENITOL	0	4392.11	7105.93	4209.54	4024.16	5630.3	13590.7	3755.46	9599.05	1913.42	4871.4	4185.49	0	1025.43	5868.64	0	1568.91	1519.59	5157.17	3080.46	4340.39	0	7054.13	7351.89	4031.58	1402.45	3964.79	5037.95	1429.44	4085.23	0	0	2144.35	0	6453.24	0	7359.03	9909.04	4482.89	2279.76	9734.13	9931.75	5369.45	3006.22	3134.73	1375.57	6909.44	2490.31	7868.94
(卤)-Hexanoylcarnitine	2858.1	13260.8	17150.3	55861.8	31559.4	31559.9	69109.8	53570	39693.7	67825.5	19848	81431.1	52671.5	41558.8	2628.29	176714	42491.8	11624.5	17565.8	47791.5	41487.6	29053.7	6465.65	104659	30634.4	53941.7	27895.4	112532	29076.1	45276.1	226561	96484.2	19864.6	73508.2	92663.6	55465.5	26385.5	10583.9	41000.2	43725.1	85120.5	23944.2	43212.6	24924.3	25351.1	24826	25464.6	48317	26805.9
Flazine	704.777	1459.84	727.521	515.12	1342.17	543.315	834.47	878.265	879.331	478.493	698.333	427.208	305.578	1618.66	897.506	1063.87	884.391	260.063	1317.36	793.401	569.578	1108.47	1321.36	197.84	1729.59	413.381	6768.65	682.084	636.136	427.444	625.113	570.607	1270.7	302.383	1500.69	1517.07	360.826	742.249	368.306	804.669	678.367	5167.17	5662.33	505.58	742.94	12429.2	746.68	552.453	1206.76
Pro Gln Lys	16145.1	12830	0	5283.97	0	0	5133.4	9483.55	0	10629.7	0	4874.88	0	6012.71	4693.83	45759.3	13979.7	9079.63	10109.5	0	7688.1	6481.75	6179.34	6128.97	13705.8	10025.1	3909.68	13713.6	0	0	16109.4	0	0	0	0	5800.97	6531.43	3942.57	9955.54	5246.33	0	0	3509.43	8831.3	8311.96	0	11879.6	4454.23	8701.25
未-Tocopherol	40453.2	1939.2	0	1997.99	13452.4	0	5160.01	4353.28	1957.63	0	7197.87	0	5191.49	0	0	2551.2	18496.5	2184.88	7184.56	0	18052.7	1681.58	0	2160.88	0	2793.07	0	2025.21	1745.32	0	2664.3	0	7080.37	4599.43	16980.8	2508.88	2603.78	0	4080.51	2357.63	0	11845.8	7524.55	1953.35	0	2128.06	0	2668.09	0
CYCLOLEUCINE	348461	630857	923398	836836	667926	766710	688758	711142	958414	885727	839909	699642	486664	530398	730079	461456	793564	998632	1.04069e+06	812291	590811	1.28822e+06	1.00749e+06	520764	1.26774e+06	871094	755050	854131	861179	519577	1.64268e+06	722430	642632	446620	1.48191e+06	1.31209e+06	475716	1.13917e+06	1.01179e+06	772536	879543	508532	916571	403221	385288	615205	920208	474532	601313
3-Hydroxy-4-phenylbutan-2-one	5972.54	3170.69	1168.4	3600.23	4853.73	1725.36	1769.76	3846	2069.25	4023.44	3187.19	1711.17	2749.53	1733.62	1297.67	1974.65	4358.24	3108.44	774.604	1888.15	5763.95	1630.3	16871	2508.74	1340.24	1669.21	3558.25	2151.61	1632.43	948.931	0	3082.79	4067.22	2057.02	1984.29	1936.02	2976.59	2274.43	581.461	1591.62	1736.34	1968.35	2698.3	1228.13	4124.03	1306.6	3841.84	1713.99	3157.48
3,5,7-Trimethyl-2E,4E,6E,8E-undecatetraene	0	197.681	0	0	0	0	0	0	0	0	0	0	261.539	186.736	0	0	0	0	0	254.093	205.422	0	0	0	228.159	0	0	0	0	0	0	0	0	0	0	0	0	0	0	0	0	0	0	0	0	0	0	0	0
alpha,beta-Didehydrotryptophan	4481.37	3637.4	3189.82	4053.34	4844.78	3687.42	4627.23	2904.28	4327.27	2039.47	3559.1	4139.75	3220.29	3754.15	3791.43	3904.55	3506.93	4153.15	6015.14	6941.23	5967.14	2867.71	6570.92	3425.52	5110.07	2311.13	0	4871.63	5277.39	3751.6	5208.02	2591.15	0	4319.38	3841.54	4333.94	4696.09	3518.3	3844.3	4280.19	3718.61	4523.28	4077.48	4312.09	8143.54	3016.83	4341.77	4173.19	4972
Phenytoin	0	0	0	1906.69	1445.89	0	0	0	0	0	0	0	3507.75	0	0	0	0	0	4809.62	0	0	0	0	0	0	0	0	0	0	1727.36	2424.13	0	0	0	1901.12	0	0	0	0	8341.13	0	0	0	1817.03	1222.8	1862.95	0	0	0
Gly Trp	0	0	0	0	0	0	0	0	0	0	0	0	0	0	0	0	0	0	0	0	0	0	51729.6	0	0	0	0	0	0	0	0	0	0	0	0	0	0	0	106.185	0	0	0	0	0	0	0	0	0	0
Phe Val Asp	0	0	3811.49	605.335	0	768.474	12216.2	0	0	16817.6	10551	0	0	250.456	1216.76	187.06	1356.15	1790.97	5749.83	27771.2	5220.32	7598.56	8479.19	9284.4	28437.5	33330.9	34626.9	40704.3	1871.3	207.441	0	11599.4	3766.55	8803.19	1846.89	12306	8858.74	1070.8	8332.03	13387.2	425.642	433.871	4117.36	36343.8	15028.7	547.289	37270.8	1452.38	2187.34
Gly Glu Asn Val	1825.99	7719.21	11088.5	18103.3	7317.55	14738.9	9403.22	2370.96	1961.77	6454.74	12068.6	9903.66	8023.47	10107.4	51426.8	20742.2	36818.3	5616.12	35429.7	23646.8	7316.57	5193.58	20684.6	13773.9	26079.5	40754.2	13397.3	33647.3	27649.8	25087.2	9396.79	6461.72	7574.63	27767.3	16043.5	26441.9	24148.8	19586.1	15439.3	17222.3	2698.21	2323.08	6109.33	5599.19	2535.34	9664.25	11677.1	32180.3	11719.9
Dextrorphan O-glucuronide	0	0	339.836	0	0	104.825	1077.78	0	0	1482.31	2237.71	0	0	0	90.5902	0	171.304	0	154.157	3479.56	171.655	307.942	281.487	715.273	3443.91	2352.48	3456.22	5989.42	0	0	0	924.971	115.202	1016.21	0	1234.77	854.261	0	704.727	898.946	0	2.00925	330.958	3408.27	1394.4	124.179	3936.65	139.713	142.082
Termitomycamide B	165383	200822	207084	214118	113266	122379	404176	143092	167109	323076	352901	94638.4	73212.7	86461.2	232240	0	300367	307978	268785	478430	323761	289911	407568	428203	530690	468785	512023	710725	120027	98312.2	0	380604	259996	253709	182562	378670	427656	267501	259763	313817	154716	127033	190235	325555	301217	118976	400217	131080	195620
DG(13:0/20:5(5Z,8Z,11Z,14Z,17Z)/0:0)[iso2]	80356.2	6725.05	14758.2	41157.6	60959.3	24606.4	61769.3	4176.21	13201.9	35350.3	25297.1	5684.08	6417.52	32427.2	47489.4	24048.1	32895.8	35529.9	53093.5	9285.79	58539.5	10021.4	40693.8	14298	21674.9	19820.4	29957.1	11504.6	33876.7	19848.5	64071.5	2263.04	51918.3	37780.1	19070.4	27622.7	70534.6	43368.8	26001.6	42864.9	15205.4	24866.7	21274.8	11226.4	11149	45154.9	0	34354	29781.3
5-Methylangelicin	4704.41	0	0	0	14323.9	13486.1	12156.9	429.22	0	9064.33	6034.73	31947.7	0	34347.1	2136.8	390.234	188.649	0	0	30717.8	72493.6	0	0	0	28554	0	0	5748.51	510.311	0	0	0	14523.1	35109.4	1902.12	232.198	0	0	0	0	654.819	0	0	0	566.14	0	21395	3215.74	312.142
11-Hydroxy-9-tridecenoic acid	181911	193984	128927	171315	224696	137838	142149	173090	165390	153100	168287	164706	159736	143116	171568	173310	173158	204963	147277	219971	174177	159729	214059	159828	149935	128944	215563	217513	218530	144961	211308	152372	219844	220178	161166	158800	208435	191719	133082	149354	152795	154583	131298	162639	201322	145634	162546	143672	145657
Citrinin	1563.39	1795	5381.83	3763.35	2634.51	8936	9960.49	0	6551.92	0	6368.99	1623.16	2055.7	0	8727.22	0	0	0	1427.49	3185.49	2689.02	1830.55	6971.08	2002.1	6303.13	3017.24	0	4784.58	1415.29	4542.76	0	0	1255.7	4571.17	0	0	4316.16	4299.45	4736.03	1226.98	7775.89	4062.91	3949.24	2375.49	1321.97	6265.75	3260.26	1002.92	3666.82
5E,8E,11E-hexadecatrienoic acid	109527	54373.9	73214.4	72245.4	81824.1	84164.8	54069.4	50135.8	52037.6	45650.9	101062	18676.4	50193.6	58423.7	27974	68689.5	128368	51557.4	91566.2	66271.8	28125.9	46128.4	61097.6	25619.1	33628	65675.1	40796	47734.5	16764.9	0	90382	42883.8	100321	26344.3	164808	11763.3	52315.8	76781.4	130085	57560.4	64032.5	13347.2	54648.2	47701.5	17301	2052.11	17922.1	55683.8	35991.4
Piperettine	54276.6	880.659	0	0	87954	70638	151958	1481.63	0	95123.3	98547.3	206526	543.719	108914	64129.3	2195.59	19282	0	4889.63	65940.7	220492	0	0	0	39045	330.956	23894.4	43939.3	6775.81	0	1715.69	0	283681	371101	1114.13	5315.43	715.422	262.786	0	0	0	6053.36	102.848	0	20536.3	2604.36	394595	27070.1	14246
Dihydroceramide	43210.6	45883.6	46319.5	46664.7	41238	38322.8	36268.7	39032.4	47149.1	51136.2	45376.9	40545.2	47698.9	24546.2	45721.3	31596.3	43663.7	34046.2	38870.8	32185.1	40722.9	35570.3	46476.8	41227.9	30877.4	30988.3	39032.5	42711	38145.6	39233	29734.6	40532.5	45502	34171.7	51111.8	35847.3	36983.4	45876.7	40444.8	38224	37573.8	34935.3	39134.7	45621.5	42366.8	47999.8	43136.3	45343.4	36711.4
5,4'-Dihydroxy-3,3'-dimethoxy-6,7-methylenedioxyflavone	614.656	0	0	614.282	0	916.397	672.111	0	832.273	0	2588.24	0	569.079	663.331	748.53	912.669	764.033	0	2349.04	0	965.993	612.204	1555.23	0	845.268	840.395	1153.04	0	0	0	707.977	705.742	511.123	25.257	750.621	32.5501	0	848.082	0	0	714.95	41017.1	0	784.271	0	649.474	713.285	0	1248.19
Lisinopril	41083.7	61286.3	28351.1	49484.3	28630	40853.9	90002.1	3166.84	13800.6	216798	141426	9935.23	8751.09	8122.04	56088.9	3772.01	56080	69858.3	25440.7	48305.2	57959.2	30903	26088.3	31368.2	83940.3	49048.8	173616	281216	18548	36898.8	0	78194.2	24798.2	21447.4	23101.9	29271.7	49375.9	29862.4	14505.4	28355	14108.2	35271.8	26913.9	318255	164129	29222.7	307541	25428.3	30247.1
3beta-3,24-Dihydroxy-9(11),12-oleanadien-30-oic acid	0	0	0	0	0	12231.6	0	0	0	0	0	0	0	0	287352	0	181361	0	3064.73	0	0	0	0	0	0	0	11895.9	0	0	0	0	0	0	0	0	0	8237.19	10761.5	0	0	0	0	0	2831.11	0	0	0	0	0
(20R)-24-Hydroxygeminivitamin D3	129833	45073.5	104711	302146	129246	130221	44829.3	52592.5	47596.3	63935.5	102919	64611.5	11874	146478	824266	123640	354942	76797.3	57177.2	142677	201213	0	125431	62712.9	106720	14153	195007	33447.6	35972.7	5740.82	569785	19664.6	531449	222100	151000	104370	466489	196958	225683	256797	55707.1	46948.5	115326	18876.3	105166	18987.9	58758	62076	188033
LysoPC(0:0/18:0)	112720	67141	98268.6	87053.8	96610.9	155618	100817	91096.3	68249.1	110749	46138	72783.5	47428.1	86716.1	138289	79784.3	109747	80137.7	100477	100864	60864.5	80945.6	82671.4	98880	143020	94103	85809.7	85535.2	94613.9	83195.9	39217.6	80216.8	68213.4	91763.4	87223.8	84913.9	53841.1	88125.7	111354	71700.5	85158.1	85646.8	72328.3	75350.9	119253	83747.2	62065.7	150188	69383.1
Phe Cys Pro Tyr	0	810.418	0	9394.64	49613.5	0	131667	8309.33	2816.98	0	0	8542.8	0	3580.07	0	315189	94028.7	0	0	0	0	0	3669.12	9623.25	76053.9	0	25851.3	194702	0	22289.3	0	0	24130.8	0	0	0	0	5692.86	4546.7	39007.5	0	0	0	0	3078.29	0	0	43716.6	11101.2
2-hydroxy-2-methyl-butyric acid	455914	504972	649174	1.06469e+06	414609	422391	616834	396270	458990	226593	229685	212234	479554	237299	611761	587199	490602	629420	854993	688147	660204	278247	785874	772558	653198	776720	619257	678930	295825	280681	735360	567664	430562	615487	668986	756214	546635	796606	827724	882720	351515	535067	546411	351583	348051	281903	390360	368922	411586
N,N-Dimethylaniline	642025	653407	685030	682871	652399	675498	687672	663259	637182	644438	641252	650902	661879	675912	642279	567782	716028	650320	680274	626531	640408	665076	652507	657317	703513	642811	628472	638508	652024	630777	517027	645518	621704	652401	660013	679608	658565	652200	641830	641933	672131	672324	650021	647474	649993	673170	645399	673741	675184
NORCANTHARIDIN	18981.2	31085.7	44925.3	44994.3	33442	67891.8	67931.9	30267.3	44324	30972.8	43828.3	46284	34676.9	26922.2	77066.9	2480.84	43203.2	32655.9	73006.6	65356.1	42577.5	51639.4	80675.7	72423.1	86930.3	82563.6	57681.2	90463	36325.6	75377.5	1914.67	60978.7	53560.8	51652.9	58791.3	61691.2	110104	51014.9	64433	82283.1	37804.9	46859.3	41626.6	23091	35541.3	34595.2	42884.1	34960.8	45672.7
Leu Lys	2016.22	2574.13	4639.24	5696.59	2905.03	5539.86	5844.69	3302.28	4130.28	2756.49	3922.57	4485.69	5037.46	3015.04	8154.16	0	2872.38	1913.98	5719.18	5488.77	4136.53	4587.51	5145.81	6333.73	5963.73	6620.42	5553.66	8390.78	6221.07	4623.05	0	6942.64	4230.41	4406.25	4108.19	5749.65	4527	5444.88	5373.83	6954.39	3841.67	4961.14	4075.3	1112.45	2542.74	3229.28	4263.24	2464.19	4051.39
Piperyline	0	0	0	0	0	0	350.765	0	0	0	0	289.244	0	1309.47	0	0	0	0	0	0	4412.1	0	0	0	3961.32	0	0	0	0	0	0	0	0	0	0	0	0	0	0	0	0	0	0	0	334.208	0	0	0	0
ketophenylbutazone	221.091	376.133	21198	165.949	403.269	0	208.375	159.903	240.032	161.371	266.295	179.828	22.2006	0	271.836	234.271	176.471	160.042	289.24	480.848	110.936	223.147	248.849	156.371	72.6646	0	326.417	177.104	266.727	0	338.256	193.083	253.185	348.069	185.671	355.661	403.724	173.948	48.1948	96.7736	207.079	159.303	107.058	181.209	120.313	244.628	158.093	72.6107	92.9325
Miraxanthin-III	0	0	0	387.725	883.281	0	4551.28	0	0	0	0	306.402	0	322.782	0	2829.76	1366.06	0	0	0	0	0	0	856.159	1296.34	0	974.243	1928.53	0	835.845	0	0	1594.2	0	690.201	0	0	336.857	936.681	2728.69	0	0	0	0	0	370.842	0	2626.66	921.706
PC(17:2(9Z,12Z)/0:0)	0	0	20677.9	0	0	0	0	0	0	0	0	0	0	5874.47	34.4484	0	0	0	0	2032.93	0	2116.88	153	0	0	0	0	0	8134.56	9417.41	0	0	0	0	1600.64	0	0	0	0	0	0	0	0	0	0	0	0	0	0
2-Phenylethanol	139896	173404	149347	169813	169635	158456	178428	141106	130642	121127	161068	169660	137551	141155	181256	18021	198702	174487	161091	152138	128069	141100	178194	160120	165392	165313	125741	161576	143915	137075	16686.5	140367	115123	137824	109508	164378	190144	132030	156649	151719	148266	156066	132741	106156	135091	128779	114163	129718	197592
Nicotyrine	132403	107570	162541	148004	198259	164918	195804	147648	202390	171378	129563	215497	187991	166455	138827	184993	144021	170252	172353	163813	162214	196479	168895	145427	201482	196786	84123.6	130417	117610	208607	121702	184527	77080.7	170487	180258	242320	168133	119708	145134	250492	247047	149678	237866	192938	143412	193033	185517	203344	183997
N1-Acetylspermidine	31180.8	47120	49365.4	51386	29119.2	20689.6	65813.5	38331.1	30344	26309.5	44286.9	70381.6	77139.5	76834.8	42084.5	24139	60300	33756.4	55630.6	40061.4	44953.8	43728.7	44265.9	80154.6	64288.6	73304.2	35438.5	70887	67795.2	70592.3	146685	79256.9	44639.1	30017.3	27640	49580.9	25668.6	32985.4	57570.4	50184.1	34675	41326.4	25439.7	157851	44807	26430	33291.9	59474.6	54313
N'-Hydroxymethylnorcotinine	0	0	297.831	198.548	482.793	292.407	341.526	158.665	604.996	387.879	196.297	0	583.093	0	0	0	818.66	0	56068.9	0	0	571.961	0	350.123	228034	223.316	125926	208.074	317.929	507.953	6869.62	282.602	571.26	0	425.635	666.021	113283	0	188.985	0	555.408	664.114	655.799	225.326	0	787.266	251.026	506.447	264723
ACETYLTRYPTOPHANAMIDE	2775.96	3234.7	1995.89	2174.88	2226.53	4215.41	1358.91	3151.22	1525.7	0.0194247	2363.16	1010.42	2091.07	1795.29	2166.8	7950.5	1762.57	2633.23	1077.42	1839.28	4037.62	2354.07	3.34413e+06	2127.48	0	2126.89	533.613	704.093	1804.79	976.81	4756.73	1728.71	4018.89	2380.14	2435.74	1241.97	1755.91	4010.29	1350.48	1568.02	1830.49	1984.06	2831.32	1142.01	1817.29	10146.7	0	9908.49	635.451
Glu Gln	62581.5	66714.6	88048.7	120270	84372.7	65260.8	74190.6	84402.4	71420.3	75296.7	64429.9	73773.4	57624.1	98998.1	102099	117229	99884	35945.1	83584.8	158896	67266.7	96004.5	63143.1	146956	88346.9	70101.7	128646	144046	133361	199147	189375	64606.9	54322.6	148906	161724	104594	89346.3	128887	99762.5	136799	107873	131238	48894.5	72623.3	97099.5	74813.5	87247.5	48180.3	127141
3-Carboxy-2,3,4,9-tetrahydro-1H-pyrido[3,4-b]indole-1-propanoic acid	0	1633.15	0	7587.59	11381.3	0	20575	8824.12	5075.42	0	1433.45	1451.29	1019.62	1268.37	1414.54	110200	13382.4	0	0	1262.91	0	0	3377.76	2153.87	8633.42	0	23410.1	39791.4	0	2748.66	2611.64	0	14320	0	3454.03	0	0	7663.28	1299.02	12002.6	0	0	0	5797.21	2043.24	0	0	4269.9	0
Miraxanthin-V	0	0	0	0	0	0	9895.92	1398.52	0	0	0	0	0	0	0	2698.79	634.101	0	0	1646.5	0	0	0	3179.95	1218.88	0	0	5801.28	0	1831.33	0	0	989.482	0	797.049	0	0	0	3551.57	7053.24	0	750.299	0	5910.85	0	0	0	2171.84	2628.17
EAM2201	7296.25	6461.12	9655.9	14184.8	29016	11183.8	756.873	17329	20142.4	965.707	2406.21	24863.2	30018.6	22247.9	13189.7	57593.8	11492.9	11993.6	13069.4	15555.5	13204.5	16863.8	13845	12972.7	8963.53	2750.41	12413.4	4897.25	42488.8	17883.4	63104.8	11908.1	26802.3	35532.5	28044.9	12990.3	11495	15411	11732.4	8661.4	21422.2	17140.7	14029.3	1621.39	14315.3	22325.1	2653.17	13179.9	6503.59
Pro Val His Gly	0	0	0	0	0	0	0	0	0	0	0	0	0	0	0	0	0	0	0	0	0	0	0	0	0	0	0	0	0	0	0	0	0	0	0	0	0	0	0	0	0	0	0	0	0	0	0	566.037	0
ENOXOLONE	0	0	0	0	0	0	0	0	0	0	0	0	0	0	0	0	0	0	0	0	0	0	0	0	0	0	0	0	0	0	0	0	0	0	0	3727.5	0	0	0	0	0	0	0	0	0	0	0	0	0
Alisol A	55148.7	34638.5	6133.61	35083.1	30030.9	12867.9	16859.5	7606.67	0	48420.5	67775.5	0	26946.8	0	119178	174497	38673.5	22058.7	23653.8	63131.3	60378.6	0	0	20936.4	32673.6	35032.7	113454	33400.5	8565.14	10126.8	20006.9	9126.89	141929	71003.9	25215.5	71281.1	162391	80579.4	80163.8	290823	0	81411.7	37731.6	0	19091	8412.11	47696.7	44292.2	121161
Phenylenediamine	391071	110551	157178	154558	91288.1	94378.3	101828	138284	153367	148733	95383.6	144491	108586	91953	150879	150503	172939	122790	90919.3	172173	165415	97594.3	154177	58719.2	124600	82837.5	138038	72409.1	68989.9	124100	86891.4	88894.5	105266	97923.8	95114.2	77706.2	149512	175682	166866	111864	149176	68173.2	101349	139838	94139	136085	143476	112716	117151
1-(2,4-Dihydroxyphenyl)-1-butanone	3912.6	7950.03	13668.5	2405.66	12077.9	15876	19267.5	4326.95	20518.8	19229.8	3507.91	7342.96	12468.2	15606.7	8851.57	3458.45	3361.71	9445.47	12608.1	6277.61	8880.54	16963	2818.3	1181.25	9965.8	9731.67	5520.43	4850.66	13466.8	30479.6	4957.74	8763.75	2701.89	10871	13251.1	21654.1	14484.6	16833.2	3074.68	4535.26	5181.48	16984.1	11196.3	2809.91	7830.61	13238.8	25215.6	8363.6	8722.07
3-Methyl-9H-carbazole-9-carboxaldehyde	0	0	39989.1	0	0	0	0	0	0	0	0	0	0	362.321	0	0	0	0	0	0	0	0	0	0	0	0	0	0	0	0	0	0	0	0	0	0	0	0	0	0	0	0	0	0	0	0	0	0	570.523
Kainic acid	1759	1522.14	4491.29	3106.59	2940.24	4866.5	8346.9	1883.06	2524.23	6519.83	4728.4	3398.86	2391.87	3745.56	3396.41	941.004	4459.85	3565.86	4670.29	6422.8	2470.97	4589.22	3612.16	3134.46	9241.08	7482.21	5591.68	9782.45	3301.87	4554.3	926.721	5507.43	2331.54	4202.64	2628.26	6109.2	5382.82	1911.23	5702.66	4756.79	3919.84	3514.08	5599.53	11042.2	5855.36	3356.6	7442.99	5172.36	6038.2
6-Hydroxymelatonin	0	218.773	1490.26	1609.36	115.077	842	5726.16	134.83	248.108	2346.53	2124.44	285.76	93.9483	579.168	1033.91	0	1432.97	1477.6	2511.19	6505.24	797.504	3361.9	2783.69	2812.93	10536.2	8257.5	0	9144.65	1374.65	989.96	126.386	3968.24	0	1988.34	1269.33	3510.68	2311.54	0	2431.43	4296.08	721.625	538.846	2030.93	6077.01	2707.04	598.295	6260.74	1268.09	2128.8
SCLAREOLIDE	39544.7	34578.3	29061.9	34336	29916.3	32919.5	20591	23929.3	19803.1	32779.7	30665.2	3287.89	32260.6	33321.2	22722.6	36165.5	57496.9	22253.5	30347.3	32674.7	18494.9	27372.1	27495.6	21901.2	16005.2	47497.9	30798.1	20909.3	20574.7	13783.1	39093	21785.2	46005.4	23553	77900	17861	31015.9	30735.7	34783	38999.3	11200.8	11450.3	32737.7	31286.2	10328.5	16012.2	19915.2	31918.4	32600.2
8-Hydroxycarteolol	57374.3	67116.3	51089.3	64212.6	21963.3	25238	104456	22264.9	26483.3	180565	143681	13518.1	15217.1	20381.4	79641.7	0	76634.5	97686.3	29119.4	54831.3	40385.3	20209.2	38395.2	43917.6	62480	43863.1	117244	229641	31449.1	38449.7	0	73863.2	30408.6	22729.8	22966.1	32514.5	47094.1	23264.2	26841	26645.6	31902.5	28134	51460.3	285667	136262	27965.6	251339	31613.3	41767.5
Methyl cis-p-coumarate 3-(3,7-dimethyl-2,6-octadienyl)	65286	11921.9	38005.3	35454.7	39145	74420.4	64067	58900.9	5783.55	52406.4	1855.34	22485.7	1790.45	35646.2	55610.6	0	0	110558	77101.8	2040.26	16156	9180.82	37260	0	95860.5	11814.6	17084	73953	65421	11585.5	21321.4	34187.5	24650.1	39132	35842.7	25970.2	23085.2	75961.4	93441.3	11875.2	11215.6	54827.2	54603.1	34694.9	33916.4	2688.3	16421.8	115080	10732.9
Ile Ala Leu Lys	32401.2	43895.6	30170.1	46462.9	23033.8	19518.8	77682.8	18182.2	22425.5	119884	97770	21537.8	13979.7	14648.9	63560.7	3438.45	58349.9	44660.9	117545	234601	154951	66647.4	121914	128426	255995	131069	121469	289739	91569	255944	7040.74	165871	92581.7	67848.3	61123.5	104337	157500	89305.8	132370	104004	25901.9	33636.1	41145.8	214924	87552.4	19925.4	179737	42353.5	46193.3
Cys Asp Gln Ile	10395.6	4425.8	11815.6	39919.1	55749.5	12847.6	85048.2	38428.3	1645.27	2042.67	28354.8	39805	15978.9	41264.7	72326.5	178309	58874.8	82147.1	9671.35	12131.2	3189.35	1381.7	14071.1	27222.3	23147.6	42477.2	76719.1	124448	0	6832.11	0	6183.2	24466.6	12492.7	49058.3	21674.4	5477.36	8513.09	33576.8	20014.4	6298.71	13136.4	4494.08	89007.9	6664.72	33032.2	9639.14	39760.2	24354.8
Gentisic acid	53504.8	44974.8	49608.2	60512.7	87470.3	105606	64469.7	52870.6	50912.3	231796	52445.2	84732.2	53389.9	30915.3	46221.5	52796	51738.7	41380.7	37889.4	124387	39309.6	63126.5	77645.4	59573.2	50553.3	68007.1	83419.4	139641	44906.3	40880.6	42663.1	37244.8	63310.9	38736.7	35928.2	106717	90786.3	83958.8	58039.3	49164.5	145012	53440.5	77004.4	45068.9	45961.4	144149	329254	63817.7	163453
(S)-Piperidine-2-carboxamide	5710.59	5623.48	6325.06	6226.58	5685.39	7097.31	5115.58	6467.21	7328.55	6145.57	5207.18	6670.6	6572.6	8049.25	5990.17	7169.91	6949.64	6009.28	6049.82	5852.14	6154.24	6685.09	5748.39	5239.85	6115.99	6514.99	4869.64	4824.27	6375.65	6542.4	6553.98	6754.13	6108.55	6026.4	6876.03	6118.89	6254.42	6101.11	7136	5609.38	6210.76	6468.07	7144.39	6202.98	6024.38	7152.92	5954.97	6520.93	7041.18
(Z)-4-(1-Propenyl)phenol	40078	14535.1	29556.6	24659	28952.2	43006.2	37963.4	39229.4	14100.4	32115.1	12055.2	13637.2	18918.2	26196.3	37671.6	13253	0	61257.4	49478	16658.4	9439.59	16215.8	30381.3	5375.34	57229.4	23686.1	27998.1	43747.7	45773.2	7956.99	20194.6	23498.2	53055.1	28571.7	20541.5	23502	26544.9	40765.9	54474.6	18577.3	13805.9	33736.4	37122.6	23843.4	26138.8	9801.43	11638.4	60859.4	9858.31
Aspirin	1636.94	0	4039.75	3057.62	1539.63	3442.55	6245.72	3244.74	0	1651.22	932.452	4652.19	6115.4	1595.16	9146.74	0	3963.59	1569.21	2766.18	2201.47	1403.47	4719.06	3620.26	4685.45	4415.44	4121.73	1997.12	7294.97	3660.77	1725.89	0	2978.07	2651.17	2870.99	5163.05	3625.34	2251.19	3070.17	3330.72	540.385	5238.6	3938.87	3111.54	882.602	586.848	0	908.041	0	6476.3
Diethofencarb	194.82	489.092	457.787	504.94	90.0255	404.857	1343.14	185.889	311.475	1650.08	1544.73	82.8782	111.054	3.44319e+06	851.311	58.6877	254.767	643.193	149.922	993.031	427.251	422.733	389.002	426.38	1261.41	751.476	1202.95	2315.49	260.044	182.586	173.233	826.743	341.361	449.367	299.411	208.513	649.042	246.122	297.885	390.257	252.841	220.232	544.095	2442.54	1244.45	144.734	1806.42	244.034	377.133
Sphinganine-phosphate	11361	8335.41	13321.6	19107.2	5610.8	19953.3	16431.2	7895.35	13941.7	10879.1	8174.44	20249.6	14176.8	15383.5	9022.9	7106.28	9373.83	14396.8	11159	13708.9	9601.1	13999.2	18886.6	9622.19	11625.4	17001.4	12637.4	15535.6	11576.8	11045.3	0	14014.9	7499.88	12600.1	8609.93	16335.5	8116.05	7440.34	10231	20825.1	8873.76	8510.83	13669.8	7961.28	6289.69	10229.2	11509.7	22885.7	15142.3
Gln Val Phe	2104.09	4342.77	2741.46	5949.62	668.462	897.51	11483.6	1823.07	2617.8	25851.1	22799	40.2559	450.266	373.68	5400.16	0	7659.12	6902.13	6610.09	25315.5	13574.1	9169.57	17202.7	16658.6	31902.2	20910.3	38923.5	56139	1516.54	2109.97	744.163	18240.1	5355.23	7592.73	4302.81	12405.1	14218.3	7192.32	6598.45	11986.1	2244.51	245.162	4858.32	36354.5	25274.2	857.748	41486.9	1744.56	3030.86
Soyasapogenol C	10314.3	1927.98	2036.08	0	12609.7	5406.45	0	7616.47	0	0	0	0	0	0	0	0	0	0	3961.15	0	0	0	0	0	0	0	50112	0	0	0	0	0	0	0	0	0	0	0	0	0	0	0	0	0	35062.1	6044.09	0	0	0
Asn Val Leu Leu	0	0	0	10232.5	0	0	19179.9	0	1376.49	89419.1	41517	0	0	0	6841.9	19783	2501.27	4688.74	7994.04	111665	31556.7	16116.3	11190.2	23591.8	73412.1	43127.6	34596.2	138323	2445.59	59168.9	32771.5	47461.5	5100.93	2383.93	2019.32	20529.5	24615.6	4692.72	11974.8	23382.9	3956.45	0	6887.06	213842	49638.9	0	173725	5236.23	4482.72
LysoPC(22:4(7Z,10Z,13Z,16Z))	2.73127e+06	1.95453e+06	3.50805e+06	6.13281e+06	2.57505e+06	2.29729e+06	3.52532e+06	3.28669e+06	1.58418e+06	1.57757e+06	2.63837e+06	3.40736e+06	3.48006e+06	4.71506e+06	6.62614e+06	6.56313e+06	4.87953e+06	7.56287e+06	2.59081e+06	2.53402e+06	1.7906e+06	4.9999e+06	5.09196e+06	4.79798e+06	4.9733e+06	2.62712e+06	2.9384e+06	8.33792e+06	2.31037e+06	1.13537e+06	4.06792e+06	2.92641e+06	1.68252e+06	3.14968e+06	1.97434e+06	4.5822e+06	1.57192e+06	3.32363e+06	4.66657e+06	3.6322e+06	2.39835e+06	2.47738e+06	4.26896e+06	3.92762e+06	3.52858e+06	2.49704e+06	1.53223e+06	2.83825e+06	5.01811e+06
Monoglucuronylglycyrrhetinic acid	55.4678	87.4814	0.310345	12.4169	13.648	5.1016	7.72955	0	0	8.68685	9.67232	0	2.88405	3.47185	19.3625	0	333843	18.4612	12.2446	13.3752	0	0	0	959.874	0	0	0	0	0	0	0	2.40283	0	0	0.169558	9.58139	1.92951e+06	14.5789	0	0	3.31265	23.6247	0.516295	0	0	0.68408	8.63956	0	0
Hydroquinone	3725.3	3677.34	26171.1	3348.24	4404.64	2895.99	2364.08	4556.58	1692.48	3344.14	2636.73	4312.38	2590.14	1723.45	9109.47	3748.93	6100.39	9799.48	7131.62	4337.22	1953.61	4249.63	5471.33	1334.45	7315.47	5447.83	14472.4	4702.16	3313.87	681.725	1466.72	2786.58	1063.59	1800.26	1666.59	3699.66	9956.65	9993.09	2079.32	3824.83	1249.76	3333.57	1653.94	5138.6	5205.58	8835.5	7216.56	6799.98	1432.56
Benzaldehyde	8908.78	8118.19	10370.4	10934.4	15900.1	14262.5	14771	7129.88	11822	10059.9	8087.71	14937.9	14358.4	19558.7	11446.1	12877.6	11370.1	14639.4	11015.1	13138.4	13552.8	15906	14264.7	12288.1	12580.1	13167.7	11947.7	10344.4	15415.1	12303.9	12864.8	9403.01	10314.1	10920	10146.6	12859	11594	10256.6	10802.8	13284.3	18781.2	9116.1	15665.4	12120	9250.49	11278.1	16085.9	16133.5	15769.4
3-(2-Furanylmethylene)pyrrolidine	1.63601e+06	1.96479e+06	1.75194e+06	2.01535e+06	1.87273e+06	1.84197e+06	2.16499e+06	1.6995e+06	1.57788e+06	1.37919e+06	1.9089e+06	2.01992e+06	1.63733e+06	1.5545e+06	2.05584e+06	38573.4	2.42531e+06	2.16637e+06	1.9347e+06	1.77781e+06	1.4843e+06	1.58228e+06	1.96971e+06	2.03221e+06	1.91199e+06	1.92215e+06	1.38476e+06	1.89794e+06	1.6957e+06	1.57088e+06	34648.6	1.73789e+06	1.36446e+06	1.57933e+06	1.2966e+06	2.01343e+06	2.13945e+06	1.5157e+06	1.79987e+06	1.6575e+06	1.78723e+06	1.90242e+06	1.48567e+06	1.15659e+06	1.53315e+06	1.5077e+06	1.42206e+06	1.53578e+06	2.46811e+06
Xestoaminol C	436977	458768	398126	541667	487842	475925	442499	443697	459667	485602	460161	504547	573751	589324	504800	484258	459184	537655	393418	405326	425764	541655	456138	567245	507703	411166	518864	481012	505415	482886	479072	451059	404350	368880	485653	437837	502936	453432	449379	450191	450640	460379	537151	410702	501129	463507	580856	413831	517413
5'-Deoxyadenosine	1847.96	1444.83	7725.56	3202.54	2861.09	7568.6	6683.83	1946.79	1871.19	3754.87	2584.08	2581.36	3937.65	5512.1	2540.48	2663.49	2122.68	1738.79	5421.91	3245.52	1925.18	4062.5	1947.44	2012.01	4960.2	7446.88	2270.19	1361.21	4273.25	4697.68	2554.34	4355.92	2059.26	4726.18	4345.09	5002.1	2772.77	2241.71	7172.65	5324.41	5333.15	4784.92	5946.9	3614.08	2699.7	5346.46	2700.08	5909.41	5640.69
Palmitoleamide	12540.3	8171.83	35923.5	16327.4	14091.9	33513.4	30403.9	18928.8	20630.8	21628.7	16668.5	21329.2	19407.4	26789	17661.7	19512.6	18703.3	15226	24794.6	12940.9	11658.7	23242.9	11178.5	20332.5	22076.1	32855.2	12033.8	13098.7	13894.8	24145	10801.4	21254	12731.6	13906.1	20990.8	23044.8	13442.3	10398.7	32636.7	24696.6	22481.9	21491.8	33282.9	20061.4	14027.6	25207.3	20349.2	28805.8	28465.5
Hydroxyprolyl-Histidine	34887.4	99106.3	196614	69189.6	83070	109310	243809	100702	90478.9	36089.1	50540.3	75573.5	81463.8	74942.6	140852	85362.3	147710	35133.6	278414	192896	109322	54191.3	84218.4	133307	258219	65191.8	279436	107782	63823.6	38025.1	111321	46551.9	73444.6	344321	267211	243897	145178	213939	378769	205392	96003	171233	81155.2	32874.6	119810	36377.2	187045	63234.6	166085
9(R)-HODE	928489	466879	532811	510000	606048	528606	607049	355837	344714	471239	506155	332283	395427	468219	564941	642005	571002	388732	801537	382592	786499	350114	551518	474850	388333	310304	502317	662405	473529	395685	858156	413980	695727	587786	439715	433511	800971	561186	401766	568835	293253	744915	486344	548757	336030	421048	268449	551763	485600
4,8 dimethylnonanoyl carnitine	145915	112566	354342	174548	204022	336586	344935	171612	163318	207181	153238	224464	214012	338298	183374	161530	181447	192966	312599	206794	122014	284730	164887	177168	277554	330745	169619	189909	193980	295790	169374	224625	137108	174668	220431	298767	257237	114417	341111	302179	282677	266227	344241	257794	181467	315070	192768	335805	351995
Thr Thr Phe	814.4	973.652	3019.71	2337.93	967.524	2078.45	7601.5	368.084	632.871	10151.4	11973.3	0	0	208.874	3153.26	0	2132.07	1818.96	8252.84	23563	8004.07	9339.88	9371.58	8680.8	27677.1	23817.4	19839.7	41593.3	1024.28	1492.18	0	13798.1	3783.48	7207.69	2619.91	10316.1	10260	3119.77	8468.49	10032.9	1218.76	1348.86	3241.91	22011.1	8577.67	247.853	24766.5	3779.24	1763.96
Chrysin 5-xyloside	0	0	0	0	0	0	0	0	0	0	0	0	0	0	0	0	0	0	0	0	0	0	0	0	0	0	0	0	0	0	0	0	0	0	0	0	0	0	0	0	0	0	0	0	0	0	0	0	0
Gly Glu Val Asn	460.317	14619.4	22241.5	33393.5	9008.25	25599.5	17155.2	4248.12	373.756	12110.6	26189.8	19706.7	13824.4	18440	117869	44380.4	81567.3	7484.26	86218.1	55711.8	13645.7	10884.3	45664.3	26815.2	54117.2	95712.9	28277.7	83974.4	42602	63785.4	17692.5	13610.8	16164.4	68337.5	29184.9	56003.1	57284.9	42212.8	27546.6	39709.2	2757.84	1332.52	12183.1	11372.2	1587.66	21193	21971.8	67425.1	20871.1
Ile Val Val Lys	136054	219170	172096	225670	123614	104133	343391	104436	127635	452118	388310	117545	94694.6	95418.5	305629	15531.1	265637	228244	323667	584510	370438	190517	327268	353879	614883	332279	320294	776284	263321	641079	31343.5	416103	262059	173989	166948	301338	397469	242710	364502	256189	139164	154586	176701	709655	335034	111744	635398	185732	275227
Ala Pro Tyr Leu	17768.8	23049	39892.9	29990.5	6080.35	14885.7	83297.6	13256.1	21099.7	89581.9	104935	4992.21	2706.32	11944.7	40410	0	45691.9	29704	42190.8	124231	46356.9	42845.6	53152.6	62820.3	129608	130278	123965	197222	9049.32	15513.3	0	77769	36780.4	43886.5	20168.5	63840	76357.6	29409.1	47846.9	66693.6	24590.3	8296.54	41139.9	141656	82292.7	10351.8	141798	29552.1	29084.1
Phenylpropanolamine	46972.9	56671.7	63958.7	64343.6	58201	55904	83455	44050.1	46615.8	53719.8	70792.3	53935.1	43780	47680.9	69073.3	5517.06	84810.3	68189.4	68166.5	72056.9	49547.4	52275.2	59039.7	69415.1	75619.8	69993.4	59736.1	80297.9	49933.8	52015.4	5480.92	63141.6	49212.5	52263.9	40030.2	73151.5	77135.7	47717.1	60020.7	56964.6	56828.1	52792.4	52242.4	58951.9	57836.7	48717.6	63355.9	57156.3	80311
Ne-Methyl-L-lysine	39202.5	231918	381038	58848.8	100724	32452.4	102076	65243.8	115843	401345	34371.9	88928.2	201009	60397.4	54617.5	53478.7	34891.3	101099	121493	10005.3	14895.1	55255.3	120986	25478.9	40571.3	29894.6	302696	141414	46274.2	52453	34004.6	38864.9	183059	178890	18616.9	34450.7	36558.9	63630	22991.8	156803	409962	531126	52808.9	71359.6	66048.7	64368.6	60822.3	158377	88818.2
6-Hydroxymellein	0	1231.65	5498.52	3594.63	5607.41	2563.38	9002.01	1064.89	6092.32	3292.93	4078.54	1556.79	1215.03	0	15459.4	0	0	4838.71	4199.34	5125.68	3812.25	2971.1	11285.3	2349.77	4915.43	1853.61	4727.04	11373.2	1663.56	9631.47	0	3100.51	5802.96	5404.82	2848.31	3373.24	9586.49	4521.3	3764.21	5705.11	1177.04	2817.46	3368.33	0	969.98	3031.65	0	0	2659.55
9Z-Dodecen-7-ynyl acetate	11009.8	11579.5	3152.87	9878.25	3094.65	6332.03	7126.22	5658.31	0	3562.83	5801.65	2640.66	0	1833.74	18182.8	23023.4	5110.73	0	7572.33	3413.2	27444.7	3981.53	3334.34	8709.03	5590.43	3376.71	18555.4	2392.14	0	1425.79	13618.5	3944.81	22627.9	10294.7	7935.96	8603.28	14734.5	8536.68	6179.31	32708.2	0	5104.65	1850.48	0	2146.18	4519.35	14849.6	7297.36	3825.83
Radicinin	131782	136732	92609.2	130765	133404	92705.7	99647.3	129104	135541	134180	123621	134534	120842	103822	142862	143979	137800	124315	107501	123393	128003	110728	120438	122208	104285	98916.2	121617	133880	124905	107794	114375	118558	129603	125034	123638	133587	216269	147586	93169.1	104402	110121	114460	97029.8	120153	135185	109259	155513	101673	111738
11,14-Octadecadiynoic acid	54882	49910.8	73809.9	53252.3	60779.4	64162.7	61771.3	54787.8	60265.9	57481.5	51273.4	62728.3	53366.7	57514.1	59874.5	61974	60911	54282.4	60297.5	55964.7	53531	57019.7	54102	54181.3	63526.7	61200.2	58198.4	61190.9	49766.5	57523.8	51068.5	53525.5	56726.2	61322.1	57773.5	66605.8	67773.5	52043.2	64603.8	64785.9	62389.5	63584	63975.3	60974.4	53795.5	65597.4	57453.1	60536.2	65415.2
Pregn-4-ene-3,20-dione, 6a,17-dihydroxy-6-methyl-	0	0	0	0	0	0	0	0	0	0	0	0	0	0	0	0	0	0	0	0	0	0	0	0	2979.82	0	0	0	0	0	0	0	0	0	0	0	0	0	0	1875.16	7312.06	0	0	0	0	0	0	0	0
Losartan Metabolite (1H-Imidazole-2-propanol, 4-chloro-5-(hydroxymethyl)-a-methyl-1-[[2'-(1H-tetrazo	0	0	0	0	2462.26	0	2689.03	0	0	0	0	0	0	1.63438e+06	0	1942.01	0	0	227.106	0	0	0	0	0	947.245	0	0	1035.17	0	0	0	325.998	0	0	0	0	0	0	0	0	0	0	0	1031.26	0	0	0	0	0
Methacycline	0	3403.43	797.548	6808.33	8144.38	1117.93	38426.3	6960.55	4498.19	0	711.889	7053.86	0	1653.26	0	17898.3	17735.5	0	0	2922.11	0	3000.13	1306.71	7398.91	19291.1	0	10087.9	23877.1	0	28943.1	0	0	14867.9	0	3202.58	0	0	7061.11	9160.74	32402.5	800.9	0	0	10357.8	4149.81	0	0	15902.7	9622.49
Glycyrrhetinic acid	0	0	2702.41	0	2175.5	0	0	1216.14	0	0	1.49952	0	0	0	948.724	1350.69	1.18878e+06	0	4006.54	0.0214423	251.527	0	0	0	0	0	6628.64	0	0	0	6669.38	0	0.5345	0	0	0	6.07572e+06	0	0	0	0	0	0	0.795237	3924.43	0	1024.76	0	0
18伪-GLYCYRRHETINIC ACID	109246	131413	20721.9	0	331996	9417.99	0	58140.5	0	0	16673.7	0	0	0	852895	3409.81	350786	32353.3	28857.4	3011.46	0	0	0	0	128940	76577.1	108225	0	0	32928.9	0	0	0	0	0	41699.8	1.12762e+06	69965	0	24915	41470.6	0	15207.7	20730.2	129246	42685.6	0	24264.9	3241.81
Dulcitol	19691.5	15440.4	13594.1	18029.6	7057.82	20975.3	20197.1	397525	7626.61	58708.5	27282	14736.2	14003.6	13190.8	28311.3	10267.2	27163	24064.5	21774.3	47886.5	37898.6	19560.5	26125.2	14677.7	71880.3	11703.8	94529.1	10837.1	19860.6	6492.97	13963.9	28713	104459	22317.3	13752.9	15012.7	28011.8	59290.6	21975.5	14458.5	20847.7	31798.2	12033.6	20868.4	19357.6	28696.3	25166.1	13611.2	25392.4
Argininic acid	12261.6	8768	40788.2	18355.9	16843.5	38528.9	33206.2	11830.5	15679.3	13583.9	11606.8	16531.9	13905.9	15838.6	10984.6	21497.9	22677.9	24957.5	42332.4	23336.5	20600.4	47768.2	34235.3	14218.9	52857.9	16625.1	27288.6	16118.4	18510.2	14300.8	24754.1	21788.1	22853.6	31996.1	15793.6	29606.7	26751.7	28916.2	32678.2	36456.6	18032.9	11385.6	34165.5	15291.5	20882.9	15373.9	26235.4	29226.8	27831.5
3-(4-Isopropylphenyl)propanal	11237.8	2850.36	1090.6	2469.41	1942	1702.54	3792.89	5558.46	3421.78	10253.4	859.542	2189.34	960.002	22307.9	541.259	1910.02	10452.3	1126.27	1735.68	3652.28	976.678	2113.02	276.78	669.993	1039.13	142.012	3225.34	473.066	474.895	387.544	0	917.165	7114.8	3843.46	975.366	31077.2	2605.04	1707.85	2619.46	479.215	8161.26	1189.64	2098.56	1828.52	889.385	6954.73	38260.6	22310.7	7500.91
Glu Val	1481.28	1144.47	3153.49	3933.12	2890.65	2865.08	4513.27	850.045	2606.23	2209.28	1385.15	2091.78	1660.75	2417.27	2586.24	2179.45	1658.27	2254.13	2843.69	4213.19	2336.85	2845.79	3233.73	2214.62	3303.16	4098.36	2270.36	2668.98	1991.83	2387.03	4337.15	1382.3	1568.12	3651.81	2639.32	3113.2	2343.52	1608.97	2689.67	3269.75	2094.33	2138.27	3084.65	1783	3540.72	1558.74	2020.13	4488.43	4709.03
6,9,12,15-octadecatetraenoic acid	76624.9	32442.6	35649.2	40541.3	57790.9	32401.5	63303.4	38926.3	29266.6	59014.3	47660.3	38182.2	43569.3	37044.7	57244.4	50452.1	62074.6	25613.3	48878.8	51756.1	62621.3	27310.9	40827	56547.3	48410.8	45342	42206.1	48661.3	25117.2	36935.3	60012.6	52820.4	69979.2	52923.3	53000.1	39260.8	63958.2	53406.6	49252.6	38415.9	41773.6	39251.6	42765.8	46485.9	32310.4	53045.3	32414.7	61516.5	55373.1
Hecogenin	101344	105403	59549.9	69904.6	40156.2	72232.5	108414	45694.5	82481.3	38774.8	70099.4	65649.7	66750.5	33606.6	64019	78218.5	109930	55873.8	74671.7	56448.5	66352.4	43443.2	67745	113448	85904.8	20857.9	81722.5	52959.1	62996.8	64966.9	71360.1	80927	66407.4	82351.6	39452.9	45147.1	67249	58813.6	110812	94327.6	62794.3	60371.5	50965.5	25106.3	59584.4	67057.5	137428	109905	113637
LysoPE(18:2(9Z,12Z)/0:0)	2.01046e+06	1.05903e+06	1.34091e+06	2.26789e+06	1.38089e+06	1.56792e+06	1.86402e+06	1.1033e+06	2.98361e+06	2.29983e+06	1.14849e+06	2.31736e+06	1.87493e+06	2.32824e+06	2.2435e+06	2.57332e+06	2.84342e+06	3.15952e+06	1.84189e+06	2.53766e+06	2.1774e+06	4.06825e+06	4.1272e+06	1.53359e+06	3.28387e+06	1.25358e+06	2.75228e+06	1.77439e+06	1.3594e+06	1.04705e+06	759712	837179	1.63022e+06	4.34211e+06	1.7436e+06	1.79479e+06	3.0568e+06	3.95008e+06	1.94851e+06	3.08004e+06	3.83764e+06	2.79041e+06	3.07041e+06	731607	2.44373e+06	3.17141e+06	2.17435e+06	1.36322e+06	3.54518e+06
Bilirubin	1.49603e+06	2.38826e+06	615509	1.48539e+06	743339	382093	2.4011e+06	892913	1.06295e+06	1.5746e+06	921369	1.87913e+06	1.28102e+06	1.19622e+06	2.65064e+06	1.32954e+06	344853	786222	2.05587e+06	1.09023e+06	1.74002e+06	952713	917611	2.13062e+06	1.62734e+06	2.74882e+06	967590	3.26343e+06	578718	351627	1.49501e+06	1.75965e+06	2.01005e+06	1.4082e+06	2.1734e+06	2.26063e+06	2.8832e+06	3.01155e+06	1.78292e+06	1.48464e+06	4.43339e+06	1.95985e+06	2.1398e+06	3.5826e+06	2.29481e+06	594424	1.4136e+06	774816	3.23442e+06
2-Amino-5-oxohexanoate	0	0	12457.7	0	0	4492.47	7041.21	5064.55	2170.99	2151.47	0	3531.73	1341.01	10766.8	3287.82	0	1365.56	128109	3543.55	4495.38	1094.06	60766.2	0	0	1704.41	4689.45	1573.64	0	0	3859.67	0	0	1465.9	1655.12	1331.3	1453.35	0	0	18530.3	4892.62	6384.04	0	17169.5	1751.78	0	10851.7	5062.47	5271.54	5236.48
4-(1-Methylethenyl)benzaldehyde	0	0	0	0	0	0	0	0	0	0	0	0	0	0	0	0	676.792	0	0	0	0	0	0	0	0	0	0	0	0	0	0	0	0	0	0	0	575.799	0	4472.28	0	0	0	0	0	0	0	0	0	0
1-Methyl-4-phenyl-1,2,3,6-tetrahydropyridine N-oxide	62490.6	73177.2	81887.1	85291.9	83821	80319.6	104330	62775.5	62182.4	54751.8	88693.5	82593.4	59067.4	68582.9	87156.8	934.625	131217	90250.7	100874	98679.9	67437.5	73250.8	86803.8	103071	101289	101934	71831.4	103936	64340.9	63052	1301.32	83212.9	73092.1	79814.6	54074.4	119582	120289	67991.2	89017.7	74215.9	73505.5	82248.1	67038.5	53992.2	69020.7	64238.9	57850	79097.3	119094
Porphobilinogen	1391.59	1144.08	3767.65	3508.68	2162.72	3821.23	5773.37	2347.55	1523.95	2621.55	2295.63	3002.88	2896.64	4477.97	2114.12	1407.62	3787.51	3703.05	2713.99	3853.51	2497.22	2588.59	6448.45	1722.64	5682.86	2566.31	7062.82	3757.17	7602.17	1943.52	1731.61	2561.15	1736.05	3038.58	2970.01	3433.82	2424.59	2690.86	4698.71	2062.24	2889.26	6000.15	3963.09	3648.96	3759.88	8824.06	3862.97	4189.53	5615.47
18-Nor-4(19),8,11,13-abietatetraene	63517.9	3437.52	47764.6	19287.1	23381.3	16735.4	7698.8	3278.52	17816	22002.3	17930.3	15424.8	8951.11	19246.5	30235.9	17989.5	1457.94	45034.1	9464.71	11736.6	93258.8	12053.6	20991.2	2013.94	16249.6	2869.44	13099.2	25401.4	4040.4	4686.77	8720.87	2025.1	10835.6	34819.7	14788.9	20890.6	22588.3	19102.2	31609.6	10520.5	8149.07	1616.82	7043.03	9564.32	24803.4	2231.84	3738.15	2774.49	13865.8
Axerophthene	161095	0	0	773.276	0	5422.37	0	0	0	0	0	37920.9	0	0	3380.34	0	0	0	43186.7	3709.8	0	0	479.794	0	0	0	526.89	11129	0	0	875.833	0	0	2630.24	0	437.611	1061.67	293.905	3056.57	2714.06	36648.5	0	0	0	3454.37	0	2744.05	0	3010.83
Fluvoxamine acid	0	0	0	0	0	0	0	0	0	0	0	0	0	0	0	22636.5	0	0	0	0	0	0	0	0	0	0	3619.02	0	0	0	0	0	0	0	0	0	0	0	0	0	0	0	0	0	0	0	0	0	0
Physalin E acetate	0	0	0	0	0	0	0	0	0	0	0	0	0	0	0	147852	0	0	0	0	0	0	0	0	0	0	0	0	0	0	0	0	0	0	0	0	0	0	0	0	0	0	0	0	13581	0	0	0	0
4-Hydroxymethylsalicylate	0	0	0	0	0	0	0	0	25947.7	0	0	0	0	0	0	1034.24	0	0	0	0	0	0	0	0	0	0	1030.09	0	0	0	220.947	0	2464.8	0	0	0	0	1679.99	0	0	0	0	0	0	0	0	0	0	0
Val Tyr Pro	39908.5	50193.3	134264	70707.6	24890.2	62424	267100	29817.1	45989.6	214875	204495	16011.2	15955	38968.4	78473.9	0	91746.2	82422.8	168533	439744	128082	162499	168662	179377	464106	507977	402569	558370	54211.1	59845.7	1979.98	219222	108252	186467	71062.3	246302	212051	78173.3	212604	238162	63531.4	42689.7	135244	350367	225202	40655.7	355107	92040.7	94201.5
Ala Ala Pro Lys	0	0	0	0	0	0	0	0	0	29337.8	0	5336.81	0	0	0	15780.3	0	0	0	48307.6	15733.5	0	0	0	6582.68	0	0	33321.7	0	0	17482.6	0	3785.84	0	0	0	0	0	0	0	0	0	0	123538	11071.2	0	79971	0	0
LysoPE(14:1(9Z)/0:0)	10011.4	14522.8	37189.9	21539.6	6246.27	19499.5	71416.4	6400.63	9013.27	71428.1	65355.4	3219.41	4348.14	12595.1	26799.1	0	28401.6	18152.3	37995.1	90864	27554.2	32874.2	32208.1	40760.2	99294.9	109926	101380	159749	16564	18082	7571.35	56892.7	22727.5	35373.6	14649.6	49914.7	57372.7	19905.5	46717.3	51551.1	15910.3	12483.1	34533.5	101269	64216.6	12168.4	98827.4	30861.6	28474.8
14alpha-Hydroxypaxilline	0	5194.94	0	0	0	0	6031.69	0	4585.86	33844.4	26174.5	0	0	0	2252.58	0	0	2568.83	0	6622.46	1898.01	0	6157.71	2045.38	4613.19	0	24567.2	35171.2	0	0	0	10184	0	0	0	2390.77	0	0	0	0	0	0	1672.15	69598.9	29982.5	0	53238.7	0	0
Succinic acid	32115.4	32906.5	26888.3	36695.6	31283.3	33548.2	29728.2	31128.5	20989.5	27148.3	34341.9	24827.6	32451.3	24741.2	33394.7	37030.7	44351.3	49208.1	26656	36185.9	37406	25150.2	30187.2	31225.8	41822.2	45866.6	47993.1	48848.5	42818.7	42510	37336.6	32373.1	44556.1	31786.4	32469.4	28188.1	57670.9	43692.2	32248.2	47690.1	26611.7	38041	27556.8	39915.7	27664.7	37869.5	25171.9	22386.9	37436.9
12-amino-dodecanoic acid	22853.6	23586.5	21635.1	31207.2	25634.5	22417	24148.5	27794	28075.3	25154.6	22947.4	25056	23349.2	23106.3	24543.6	27661.6	23895	30272.1	20334.4	29404.1	24515	22923	23948.6	29715	27308.6	16950.2	28477.7	23231.1	25491.3	23684	28297.7	24023.4	24801.5	27624.4	22798.4	24940	33025.1	21905.7	20749.4	22686.8	23489	23137.4	22722.1	21428	25843.2	19574.4	23924.9	16769.2	23743
4-Amino-6,7-dimethoxy-2-(1-piperazinyl)quinazoline	11624.1	30271.9	78252	55628.4	28735.9	31933.3	77083.8	38217.5	50867.5	19864.4	27445.4	40802	35978.6	81455	25714.6	22385.9	40400.2	30714.7	38259.8	55951.7	31045.6	41481.4	17982.6	65298.1	77186.7	42075.3	43198	92957.7	98517.1	53497	53088.5	49334.3	15394.2	38105.2	41771.6	44892.5	38269.3	21343.8	88101.3	28956.1	35271.5	40409.9	61646.9	33259.3	42903.5	23853.8	34850.9	52003.6	108043
Antiarone K	0	0	0	0	0	0	0	0	0	0	0	0	0	0	0	0	0	0	0	0	0	0	0	0	0	0	0	0	0	0	0	0	0	0	0	0	0	0	0	0	0	0	0	0	0	0	0	0	0
3伪,7伪,12伪-Trihydroxy-24-methyl-5尾-cholest-23-en-26-oic acid	23280.9	17784.6	34070.4	51519.3	35253	11779.8	55630.3	20196.6	30933.7	15048.5	47697.8	18542.8	23636.4	11038.4	148992	115760	67572.2	0	22040.5	53280.6	72204.3	12896.3	19906.4	48713.1	31621.1	13742.1	89232.2	33914.1	7112.55	9415.44	117073	12506.6	101485	95267.8	44781.4	49541.8	80163.9	38083.2	33747.2	120348	0	33186	8882.88	2282.38	25258	12348.4	45461.6	37829.8	53606.1
Dimethylimidazole	3.73578e+06	3.83127e+06	2.33254e+06	3.6167e+06	3.81518e+06	2.5475e+06	2.74385e+06	3.50349e+06	3.47442e+06	3.41162e+06	3.62121e+06	3.35496e+06	3.42966e+06	2.87137e+06	3.53853e+06	3.59856e+06	3.48788e+06	3.78826e+06	3.05265e+06	3.85469e+06	3.7233e+06	3.19341e+06	3.93139e+06	3.43459e+06	3.28295e+06	2.71142e+06	3.84609e+06	3.8548e+06	3.90852e+06	3.10837e+06	3.77541e+06	3.43688e+06	3.91695e+06	3.92062e+06	3.36388e+06	3.20894e+06	3.92166e+06	3.80128e+06	2.43269e+06	3.06001e+06	3.16983e+06	3.31073e+06	2.60538e+06	3.40278e+06	3.72923e+06	3.12994e+06	3.49444e+06	2.71835e+06	2.85151e+06
4-(Dimethylamino)cinnamaldehyde	721646	940768	807806	931365	875515	835833	989360	770807	764129	622651	815995	958652	813245	739280	962126	10650.4	1.10623e+06	955016	858546	865270	707751	736614	955241	974689	930659	881107	690440	871474	762064	708886	5249.79	786134	679796	743869	630775	942742	1.04842e+06	729622	863693	765829	843612	883311	720778	525684	678390	685373	623879	726528	1.11584e+06
4-(2,6,6-Trimethylcyclohexa-1,3-dienyl)but-3-en-2-one	55765.4	43421.6	84029.3	40473.3	29602.8	41286	51365.3	71260.2	46430.1	54714.4	37577.7	47245.5	28166.5	28032.4	34207.5	29888.6	64230.4	46982.5	38701.7	30719	45240.3	40458.9	41111.1	44670.1	33340.6	48587.7	32197.5	19855.9	35974.8	69091.8	27867.1	57850.7	30056.1	28879.9	55912	56691.6	52093.2	61608.2	61809.2	45644.1	33364.4	42935.2	90480.4	50616.7	32936.1	64472.5	43347.4	53144.2	62853.1
deschlorobenzoyl Indomethacin	0	0	0	0	0	0	0	0	0	0	0	0	0	0	0	0	0	0	0	0	0	0	0	0	0	0	0	0	0	0	0	0	0	0	0	0	0	0	0	0	0	0	0	0	0	0	0	0	0
4-Heptyloxybenzoic acid	6941.71	3642.87	2852.14	1999.32	3329.76	2768.55	1958.08	1973.17	6745.5	3952.41	2428.71	1790.42	2480	2621.36	1581.28	2198.65	3068.06	846.118	7435.94	1055.61	2210.83	2424.76	4427.67	3097.8	1129.63	1037.72	2574.99	3361.87	3129.73	2807.82	7660.04	7793.25	4005.55	4828.92	1660.74	6004.53	1970.72	4027.42	2058.71	5345.14	2869.91	5285.61	2484.25	3392.3	2217.4	3509.43	3596.18	3578.8	2992.54
Gamma-Glu-Leu	12254.1	11727.6	25584.4	31537.7	33796.3	21864.7	33088.3	12665.4	24002.1	25565.5	10119.7	20222.1	16873.9	24925.5	20135.4	26389.9	14903.1	17361.3	21757.9	52691.2	27924.5	26345.5	26164.2	23151.8	21785.6	38726.3	27419.6	24706.6	16393	26921.9	31794.2	13885.7	13960.7	38605.2	22208.5	25935.6	35246.9	23283.4	22606.4	32929.9	35117.3	15802.4	28246	21383.8	31115.6	18169	26988.1	37962.9	39283.9
Idebenone Metabolite (QS-8)	0	2758.72	20276.5	7839.09	6713.77	2994.84	5236.44	0	4998.59	7371.08	1993.49	0	1997.54	1671.44	9084.27	0	0	0	4496.31	1701.98	4205.35	0	9499.37	6679.01	4266.28	1710.17	2623.79	9467.96	2868.15	7965.22	0	0	8298.68	4297.5	8215.65	0	0	4723.95	0	1940.23	8131.92	26830.7	10191.2	0	2214.24	6798.77	2862.94	5102.55	11558.5
1,11-Undecanedicarboxylic acid	0	0	0	0	0	0	0	0	0	0	0	0	0	0	0	0	0	0	0	0	0	0	0	0	0	0	0	0	13508.9	0	0	0	0	0	1247.67	0	0	0	0	0	1532.62	1384.77	0	0	0	0	0	1456.77	0
4-hydroxy Hexenal	2943.36	2930.34	3453.95	3178.04	3133.98	3316.39	3276.7	2839.76	3105.82	2653.82	2768.87	3386.48	3102.33	3434.51	3426	3519.3	3423.23	3041.14	3112.16	2965.58	2657.1	3176.8	2554.69	3234.64	2933.81	3132.6	2860.42	2549.06	2871.41	3069.43	2322.86	2904.47	2572.19	2671.68	3584.03	2625.34	2541.48	3079.13	3246.03	2606.42	3073.07	3100.89	3448.12	2995.46	3405.28	3223.39	2475.12	2712.56	3153.86
N-Carbamoylsarcosine	453.468	1294.08	9494.64	1179.9	2308.18	10607.8	9935.74	1443.21	1242.92	1854.18	1600.95	2125.77	1906.27	10077.8	2848.85	1433.67	2327.95	1187.17	7788.27	4408.2	600.916	8541.03	2453.07	2666.37	4376.47	9217.64	2049.58	1666	5455.66	8651.92	2255.81	2954.03	2055.31	3100.87	5233.94	7507.18	2748.96	804.352	9036.79	8843.15	6679.81	5706.83	9985.01	4895.48	1938.64	10341.7	1252.45	11014	8846.4
3alpha,4,5,7alpha-Tetrahydro-5-hydroxy-1H-isoindole-1,3(2H)-dione	1773.81	12415.1	3039.68	4775.89	7779.77	8058.05	26603	33848.7	240310	20546.4	20740.2	11000	3064.86	3580.72	7718.22	20739.2	26539.4	2115.25	43822.8	109506	5007.28	4312.52	36779.8	34178.4	6733.7	7578.82	46445	6774.62	18554.2	10635.9	9759.4	12576.4	4831.83	35967	5115.48	4212.73	41266.2	75258.2	37249.8	11945.9	6728.09	4600.63	8900.79	4314.98	4778.37	3775.28	35552	10202.1	29752.7
3-Hydroxylidocaine	60489	175797	135477	48933.1	6772.39	176030	10513.4	132490	147192	154845	84895.8	90511.3	229255	207191	69468.2	155242	36259.1	42067.9	229557	132175	69945.9	59944.9	159699	6972.21	26158.8	21473.6	45930	18788.9	279313	0	48816.4	98751.5	86317.1	118846	99540	39169.4	4235.43	121955	12648.9	22351	119635	61609.5	84023.5	18301.3	111633	138700	122291	250088	56072.5
17-Methyl-18-norandrosta-4,13(17)-dien-3-one	9545.8	51184	19381.3	67971.2	17489.8	18917.9	35563.2	38821.6	43115.6	10277.9	0	8021.6	30631.5	27755.5	53313.9	22523.1	31401.6	7419.07	10781.6	24567.8	28655.2	6737.63	30352.7	51943	41652.2	4828.26	38879.6	67872.6	14586	14448.6	25473.6	10344.1	9111.91	40785.2	19222.1	38053.3	25081.7	23467.3	17249	10641.4	43428.1	29859.6	27482.4	13710.4	27893.4	14760.4	29723.5	13898.9	30144.4
Diminazene	2604.17	2123.7	2319.95	4089.1	1178.94	1030.07	6830.01	878.268	903.985	15010.4	12739.3	577.883	389.089	600.481	3795.05	0	3789.42	4502	6393.55	15032.8	8243.47	6106.01	9793.64	9369.98	20791.1	12338	5169.67	33140	2312.35	2027.31	0	11872.2	924.096	4888.04	3311.96	9053.3	8926.42	4500.53	4473.66	7261.55	1413.07	1169.45	3116.06	23502.3	13659	521.819	25949.7	1128.82	2610.1
1伪,25-Dihydroxy-2伪-(3-hydroxypropyl)vitamin D3	92405.4	36668.8	428.172	40105.1	26086.8	17002.6	29767.5	20961	15782.3	16983.2	30903.9	21878.6	17570.2	29107.1	129937	77687.7	68762.6	9402.43	23374.8	21862.3	85664	11246.5	19238.5	35238.2	4900.96	0	54287.7	56739.9	30839.8	21992.3	82213.1	0	63514.9	40732	13048.4	50953.6	63459.2	25889.1	23688.3	104657	0	47354.4	24010	4588.2	30588.5	0	4400.18	30524.8	57526.2
Cinncassiol D2 glucoside	3069.76	3490.56	0	7874.82	0	0	23531	2559.87	5505.6	113012	76155.6	0	1170.06	0	5730.51	953.313	3113.97	8156.14	5970.12	40973	21568.2	9039.69	11574.6	13444.8	47298.7	18633.6	81463.7	116081	0	0	0	26030.5	9638.39	10021.3	6896.98	5772.57	14584.3	4094.85	2542.31	10933	0	2386.41	7667.22	209835	92769.1	0	192610	6344.09	0
Glyceric acid	31477.8	29126.2	25660.2	32685.2	34646.2	29809.1	31814.4	27451.8	25214.6	37643.7	37508.5	36437.1	25810.4	23365.5	32758.6	16141.3	36458.2	37372.2	18963.5	29530.6	39102.8	29066.2	33258.7	31991	31747.9	29348.5	42837.8	34286.5	37708.9	26771.3	28820.4	34237.4	32504.5	29578.2	31083.3	28508.6	54228.6	35487.5	26566.6	34487.7	39977.2	39301.1	27322.6	43930.5	35251.8	38346.4	35392.8	20390.5	31589.4
p-Salicylic acid	24512.1	25608.7	24893.4	27654.6	23810.6	29194.6	22541	34820.4	19331.5	31214.7	26145.9	23099.6	22889.4	21221.2	24764.8	18994.5	30933.2	23755.4	29226.6	47456.5	31399.7	22367.9	25275.7	23707.8	24043.8	28834.1	41973.8	26162.1	23049.9	23018.7	41646.7	28958.9	39323.4	24211.1	33379.6	33317.9	58861.1	30223.9	28832.7	30170.1	23480.2	27942	23820.8	26657.1	28688.5	30133.3	25818.6	22440.1	25442
trans-EKODE-(E)-Ib	41585.3	22513.9	77232	54687.8	13948.9	0	8921.72	54960.9	58903.2	19962.7	11010.7	47402.6	14086.1	7171.16	19518.7	141454	150208	0	36834.4	50151.3	142469	3404.17	0	39172.6	27190	36240.7	58271.2	13343.7	37424.3	0	54400.8	5705.22	18428.6	12322.6	14126.3	27613.8	223974	97458	31226.3	49108.7	46467.2	99514.9	14283.8	17087.2	6704.7	36897.5	28378.8	6370.51	42367.2
9,12,13-trihydroxy-10,15-octadecadienoic acid	28873.1	9044.85	28588.5	73450.4	79482.6	77487.2	190503	13877.8	25426.8	100002	46792.4	140019	82167.3	147705	80076.1	21549.4	14049.1	45307	23951.8	99683.4	61952.1	56701.5	87305.9	24720.8	30099.8	17412.1	131547	23420.3	29775.3	97102	127497	46024.8	193159	96911.4	29522.9	46824.4	11051.1	45438.6	19076.8	58379.6	31441	18622.7	25731.3	4069.04	14251.5	16639	218546	101092	64284.9
Thr Phe Val	128692	150542	143682	143983	39384	46812.1	275654	95407.4	125346	382154	398990	26382.7	34227.2	51265.8	167521	117.44	167428	211781	65766.4	183068	114739	96679.7	116239	117411	202943	159288	253862	371886	44404.8	58832.8	0	188444	106884	77357.5	62604.5	150867	132836	88044.9	63727.1	97008.6	112649	48704.5	169813	501432	348397	52853.9	424019	70236.8	100340
Betaine aldehyde	66908.9	66424.2	97416	109186	102319	81607.9	87233.9	100101	117139	116748	89307.4	105304	74305.9	112230	111103	80825.6	91902.5	117664	121809	105014	74829	104774	88527.3	117911	106097	106564	113191	120295	83611.7	111478	109559	121198	82177.5	111761	119508	137715	92255	74295.3	97684.9	104287	99479.7	117608	86251.2	92770.8	146178	82538.2	83940.7	95637.4	128378
Trigonellinamide	75947.5	48963.1	42822	32123.6	80830.5	125710	75216.2	31425.3	35750.3	30613.5	38379.3	59771.3	104441	67394.9	51715	147290	80562.8	73407	100101	43420.1	50205.1	85053.1	69906.5	100106	41741.4	181132	58835.2	35428.2	258852	236765	239116	91407.9	48114.9	22767.2	62156.6	94299.4	43023.9	46922.9	105388	87176.4	57158.1	37120.1	45605.3	64702.5	82846.1	14611.3	54026.9	52071.4	68726.8
7-Ethyl-5,6-dihydro-1,4-dimethylazulene	0	0	0	0	0	0	0	0	0	0	0	0	0	0	0	0	0	0	0	1096.41	0	0	1366.01	0	0	0	0	1060.31	0	0	0	0	0	776.158	0	0	793.898	0	0	0	0	0	0	0	0	0	0	0	0
Homoarginine	108665	147324	287713	151412	292935	223761	215854	166749	284691	217825	116866	421471	119111	449039	254280	146283	95812.8	161141	202144	195833	132477	529071	163137	113752	150874	168256	147223	135978	185861	495746	220122	172014	285137	176017	279587	222450	133213	98172.8	111325	284497	374430	257940	255327	176207	239508	326514	255030	342170	241326
Prenyl-L-cysteine	2327.38	2838.81	5056.03	3456.86	2605.43	5726.56	4512.06	5494.18	5232.44	4253.02	4213.26	3973.91	4975.04	6842.62	4766.24	6031.34	2331.52	2084.51	3207.26	4555.81	2928.16	3560.96	4344.47	3402.11	9014.78	2963.1	2802	3142.55	3499.44	3711.22	4156.85	3170.68	2371.13	3455.08	4736.44	4098.1	1858.72	1726.89	4669.78	3669.4	6236.71	4218.68	7326.8	2361	5131.34	5168.63	2122.18	2178.87	6336.09
E-64c	1467.69	2810.71	10988.5	4827.2	2935.78	6656.94	15075.4	1413.44	1363.71	9780.21	10231.1	617.743	1995.54	4840.87	7627.24	0	6189.1	4998.61	7499.03	10890.2	2994.19	6766.66	3535.95	4762.2	12180.3	16734.7	9539.65	24510.7	6510.6	6058.52	0	10964.4	2893.17	7393.2	2230.14	10276.2	6061.96	2273.62	8204.39	9256.66	4010.25	5689.74	9521.95	18884.9	11386.2	5366.21	10511.7	10649.9	10777.4
Phe Leu Thr	23548	33839.4	58418.9	48387.3	12979.9	24024.2	121678	16857.7	25240.3	139511	138217	7227.47	5275.15	11014.5	53773.2	0	50443.1	47018.8	134145	292273	120998	141079	144910	160046	333358	313718	265176	430885	30755.8	28820.4	8631.74	177780	74304.6	97131.3	62230.8	184013	166819	70735.8	123900	175145	28250	19449.2	48020.6	206495	143154	17627.5	238897	33499.4	39289.3
Bis(2-ethylhexyl) phthalate	1.42311e+06	1.33779e+06	1.24853e+06	1.51935e+06	1.248e+06	1.19748e+06	1.16354e+06	1.23945e+06	1.35192e+06	1.38981e+06	1.22559e+06	1.22507e+06	1.228e+06	1.34878e+06	1.24124e+06	1.26257e+06	1.25743e+06	1.28331e+06	1.21836e+06	1.23921e+06	1.32318e+06	1.25924e+06	1.32867e+06	1.35432e+06	1.26352e+06	1.25296e+06	1.33118e+06	1.23151e+06	1.35285e+06	1.24748e+06	1.31502e+06	1.27221e+06	1.29686e+06	1.27416e+06	1.32782e+06	1.30641e+06	1.35748e+06	1.35478e+06	1.25577e+06	1.33701e+06	1.22637e+06	1.21546e+06	1.29936e+06	1.26967e+06	1.26169e+06	1.37498e+06	1.31622e+06	1.28848e+06	1.26177e+06
Pro Phe Glu	254.36	250.254	8640.01	2961.23	216.191	2777.16	33037.4	178.28	671.713	35296.6	19497.8	0	0	1462.54	4357.59	0	3228.6	809.155	21936.2	83206.6	12332.2	22405.8	22130.8	20709.9	93550	88899.4	83331.6	110419	3150.37	3478.63	0	33502.7	7748.83	26802.4	5106.99	36596.2	29608.9	4127.15	29229.3	40134.2	2044.57	882.417	12178.1	100542	32006.3	1851.39	79461.9	5704.07	6155.58
Polyporusterone F	16553.7	15318.9	7915.55	14697.9	20730.6	4843.41	42751.5	9359.3	3078.57	3497.08	16901.1	3648.81	0	4402.33	74005.6	41091.9	28089.4	9311.5	19745	20344	55995.1	12302.3	8116.03	22507.9	14890.9	4876.83	35801.9	14126.6	0	7473.61	75616.2	19168.6	66047.1	55871.8	7398.46	34149.4	27502.8	16335.8	14612.8	61731.8	3556.76	13371.5	6355.51	2837.01	19040.2	0	25266.3	20065.8	52205.8
Cys Glu Asn Ile	0	0	0	41601.3	44257.7	6962.09	61919	31765.2	0	0	31904.7	19506.7	22376.1	56698.1	79090	239419	72387.8	95809.2	0	2901.34	0	0	14494.9	3341.77	0	29340	73087.7	96870.9	0	0	0	0	9783.83	10387.4	34445.7	0	0	0	0	0	0	3306.78	0	38016.5	0	22954	3713.35	47196.8	0
Rimiterol	789.151	128.133	1247.39	871.286	1316.33	1663.21	3162.65	1835.3	522.073	1038.64	429.888	418.483	5150.84	611.004	420.85	802.478	2256.33	328.415	1547.47	1488.97	115.083	102.749	130.762	934.383	24502.4	13382.8	1267.97	644.006	2677.6	743.342	796.958	1339.18	879.444	523.639	1101.85	1543.09	12525.8	1365.53	1259.38	792.223	4539.28	678.936	871.574	1303.68	1189.97	1462.38	192.794	2575.08	249.435
12,15-Octadecadiynoic acid	92878.9	53210.3	48277.1	53062.6	80633.5	52104.8	58852.9	56985.2	53486.5	56267.3	54611.2	39398.2	44886.9	55121.4	75155.2	70757.4	58479.3	46992.2	82875.1	55041.3	78077.5	50203.8	50103.5	51130.5	46096.7	49225.5	60622.6	68663.7	40377.7	38842.3	71010.9	58187.6	75477.2	47425.4	61863.9	49891.8	61858.5	64863.1	54192.7	73953	45791.2	61193.8	51077.7	41833.3	42382.6	59282.2	46990.4	46364.4	58411.9
3-Methoxytyramine-尾xanthin	0	0	0	0	3787.74	0	17545.3	838.292	0	0	0	0	0	0	0	9262.89	4810.03	0	0	762.328	0	0	0	1109.24	4249.13	0	3603.99	11224.6	0	3879.21	0	0	845.307	0	0	0	0	0	805.479	5751.98	0	0	0	870.853	0	0	481.358	8567.58	1540.79
Tetraphyllin B sulfate	54682.9	53836.9	81560.5	63208.7	75952.4	86121.3	91319.3	64930.7	67224.8	63004.6	62783.2	70580.1	77912.9	90189.6	69835.6	65846.2	61837.7	71095	79464.7	86046	64682.6	83374.2	72831	68838.5	83680.7	87821.6	74083	66802.3	78864.3	84345.4	78355.5	71896.6	62810.1	87148.1	78591.4	87701.5	77326.6	57900.5	83900.1	82724.3	89380.6	78252.7	88387.3	76770.9	70794.7	82556.9	68715.2	82444.9	95882.8
3伪,7伪,12伪-Trihydroxy-24-methyl-5尾-Cholestan-26-oic acid	55786.7	36958.5	32162.9	87276.6	51392.4	58680.2	117284	75567.9	32269	72673.5	59675.6	51433	39107	43340.5	235667	138910	107037	13276.7	34840.3	90116.4	126253	30046.1	49911.6	95644.6	57339.2	19327.2	134324	59090.3	33235.1	27671.7	177064	40511.5	144034	135833	79152.6	102580	162179	97323.9	78152.5	239073	12856.3	65546	57564.8	8571.78	61500.8	42588.3	91736.6	84961.9	119284
Tyr Pro Ala Met	4981.58	2426.04	0	7988.05	21951.1	3916.4	65049.4	10672.7	7293.47	5239.24	8012.11	10310	5365	9041.28	6390.52	76475	17214.5	5082.18	1597.24	5786.2	1879.28	9300.03	7333.05	12437.7	16703.9	4625.48	23850.2	91714.9	5149.5	15165.6	0	5018.85	17344.6	4912.19	10486.2	4280.53	2010.5	11651.4	11978.5	21802.9	4873.67	6918.18	2961.33	10948.1	6753.84	5362	4205.03	21350.9	16042.6
Tsugaric acid C	36214.4	6546.26	25102.5	8325.61	36730.9	21554.7	34599.5	30196.7	3791.31	23335.2	12916.3	0	50544.8	28477.9	12432.7	38188	52017.1	7451.6	21696.6	54833.9	11580.8	52507.2	22645.5	7027.76	8284.9	66218.2	26189.9	27431.4	10479.8	0	28001	21469.7	23789.2	0	168660	15828.1	39382.2	14933.6	75872.5	50868.3	15608.9	0	65249	29242.5	3654.7	3043.43	22074.8	58246	47315.2
Creatinine	1.11411e+07	1.14751e+07	1.3147e+07	1.35928e+07	1.53812e+07	1.00556e+07	1.56256e+07	1.23698e+07	1.37949e+07	9.73364e+06	1.13234e+07	1.21476e+07	1.21827e+07	1.73661e+07	1.76884e+07	1.75749e+07	1.17814e+07	1.28634e+07	1.73035e+07	1.60791e+07	1.60369e+07	1.34198e+07	1.4145e+07	1.9122e+07	2.02325e+07	1.04242e+07	1.35727e+07	1.61554e+07	1.2376e+07	1.34187e+07	1.51238e+07	1.25713e+07	1.01592e+07	2.50101e+07	1.64412e+07	1.59691e+07	1.36493e+07	1.64446e+07	1.5116e+07	1.98025e+07	1.30543e+07	2.3153e+07	1.12662e+07	9.94859e+06	1.78684e+07	1.39039e+07	1.66351e+07	1.1728e+07	1.6606e+07
1-Ethyl-1H-pyrrole-2-carboxaldehyde	1.27408e+06	1.52186e+06	1.38162e+06	1.50796e+06	1.44555e+06	1.38264e+06	1.65747e+06	1.20829e+06	1.17094e+06	1.11931e+06	1.54507e+06	1.47833e+06	1.21794e+06	1.18712e+06	1.62915e+06	10711.4	1.87637e+06	1.68406e+06	1.39707e+06	1.33863e+06	1.11226e+06	1.0934e+06	1.36799e+06	1.38456e+06	1.31959e+06	1.35237e+06	983943	1.52672e+06	1.27063e+06	1.19188e+06	9801.82	1.3156e+06	1.064e+06	1.04884e+06	921834	1.32337e+06	1.46998e+06	1.05528e+06	1.323e+06	1.18043e+06	1.41881e+06	1.44851e+06	1.17551e+06	1.04151e+06	1.14096e+06	1.07853e+06	1.17362e+06	1.22216e+06	1.85418e+06
(3S,5S)-Carbapenam-3-carboxylic acid	4353.09	5803.97	9927.13	6434.93	5229.12	7835.15	14911.6	5628.34	6531.69	9243.34	8490.04	6062.75	5642.37	7148.2	6275.16	5132.78	7143.51	5960.34	11659.5	14626.7	7788.55	11624.6	7801.01	8757.79	20096.3	21929	10531.1	16012.4	6109.66	7091.58	4503.15	10516.6	6408.64	8814.6	7560.06	12736.8	8430.22	6058.01	14013.8	12441.1	7809.42	6041.12	11324.9	14273	8389.55	7261.8	12573	9507.17	10393.5
10E,12Z-Octadecadienoic acid	56328.6	48335.2	40420.4	67866.6	87145.9	75878.9	53041.3	18883.9	67021.1	27619.4	52551.2	29664.8	41772.5	65552	69909.6	79454.3	78805.3	42711.6	56285.4	33984.1	79414.8	40664.1	44608.3	59041.8	37076.2	31984.5	50246.6	48625.2	38630.9	21778.9	91962.3	31532.3	157092	85140.7	61091.5	68107.6	76228.2	87029.9	57541.8	85742.9	15513	36989.3	57736.9	10792	36831.5	16995.5	18564.9	46058.3	19965.6
W123	0	0	1588.26	0	3613.85	0	0	0	0	0	0	0	0	0	0	0	1089.97	0	0	0	0	0	0	0	0	0	0	0	0	0	0	0	0	0	0	0	0	6045.16	0	0	0	0	0	0	0	0	0	0	0
7-Hydroxy-3-(4-methoxyphenyl)-4-propyl-2H-1-benzopyran-2-one	0	1642.09	1465.13	0	1275.87	0	552.273	0	0	0	0	407.456	0	361.664	0	0	2533.2	0	1327.75	0	0	0	0	382.582	9308.49	0	798.897	0	0	0	0	0	0	0	0	1103.78	0	932.596	20753.3	2193.31	9290.8	0	2854.34	0	2184.82	0	0	2467.04	0
Gln Gln Pro	0	0	0	3017.48	0	1921.92	1417.17	0	359.148	1396.91	697.409	1163.39	2360.72	3132.59	1926.67	712.542	0	0	1435.15	1116.82	505.929	0	0	0	1662.8	1162.04	399.366	1206.48	0	29098.4	1174.86	516.246	1270.32	8462.96	8486.28	1400.92	596.965	1142.81	0	1429.22	504.856	3165.79	0	618.829	0	0	16486.9	3010.82	0
5-Hydroxy-3,8-dimethoxy-3',4'-methylenedioxy-7-prenyloxyflavone	162494	113887	12336.6	87902.8	172680	13754.5	21970	92752.7	84794	120637	101865	108747	48796.5	19701.6	154610	118941	127927	158636	42307.2	158121	108393	51298.5	125012	81491.4	50850.8	14964.6	155968	221280	96049.4	39217	108196	62459.1	176833	202019	94432.9	61495.4	84351.2	135679	7089.85	48548.2	59535.1	54081.5	14124.1	76047.1	98949.8	44370	84692.7	18322	32152.1
Tyr Met Glu	5945.76	5143.48	6308.4	6023.26	11292	6353.69	41128.6	7046.53	4420.88	5508.55	4669.32	8769.69	2099.76	8711.52	2356.67	35464.6	14173.4	5123.17	3730.11	4276.8	4323.09	7697.57	5572.72	10336.3	19054.9	3458.16	9689.58	31011.4	4578.91	6622.98	2126.33	4539.13	7378.13	853.778	4797.5	6894.94	2461.17	5372.65	11651.5	18209.1	6170.42	5712.53	7171.31	10158.3	5130.56	5221.63	2705.05	11607.1	10172.9
1-Linoleoylglycerophosphocholine	3.69151e+08	2.89585e+08	5.68924e+08	4.71786e+08	3.53448e+08	282488329	4.44455e+08	306840281	4.37973e+08	3.61447e+08	3.17079e+08	5.68913e+08	6.37139e+08	8.7301e+08	7.22368e+08	7.41019e+08	6.70748e+08	6.13411e+08	416545549	3.74692e+08	3.3487e+08	8.2153e+08	4.47465e+08	3.85804e+08	6.55208e+08	323798346	4.16162e+08	5.37399e+08	385907325	3.25596e+08	3.93175e+08	2.45194e+08	2.77295e+08	6.57792e+08	4.36803e+08	5.27548e+08	4.23732e+08	5.71461e+08	5.08924e+08	3.86921e+08	5.25707e+08	5.20028e+08	5.79966e+08	2.68908e+08	5.82018e+08	3.89077e+08	4.23386e+08	1.99761e+08	8.00291e+08
LysoPC(20:0)	933966	593398	1.50676e+06	1.02439e+06	824958	661845	902493	688339	943597	1.18266e+06	781131	1.40424e+06	524118	972170	1.53708e+06	1.44403e+06	1.32394e+06	2.79698e+06	1.39156e+06	1.0642e+06	773878	1.87807e+06	1.58799e+06	920350	1.37327e+06	713162	1.03889e+06	1.61912e+06	741921	631556	729331	954255	931632	1.20048e+06	1.0122e+06	1.13476e+06	1.18377e+06	1.50036e+06	1.30517e+06	1.33997e+06	1.16901e+06	1.16205e+06	945321	1.26029e+06	1.23024e+06	1.25161e+06	1.0309e+06	578119	1.18498e+06
Aconitic acid	73035.8	64758.9	31927.6	58191.4	55192.6	35260.9	30692.6	78922.4	73664.1	79130.6	48806.3	61519.4	64657.6	42641.2	61707.2	62712.1	99591.5	69312.5	64779.5	74915.8	74575.3	40163.5	39895.9	67853.6	54449.3	75612.9	94916.5	43412.1	91565.2	54056.1	55099.8	37218.6	109747	105001	60415.6	36217.8	83331.3	150524	51771.2	65785.8	57516.2	48824.6	51766.6	72260.6	55358.5	39625.6	42842.6	39334.7	71491.4
3-amino-2-naphthoic acid	4455.26	951.663	4460.95	2787.75	7188.93	652.837	824.548	4258.8	3022.13	13629.2	8983.43	6136.87	230.494	9576.2	1935.47	148.642	4640.93	30332.5	3854.64	2011.51	10129.4	21317.1	7709.12	0	9137.38	8449.07	669.641	5127.97	2285.63	7156.17	2919.25	3183.49	0	371.313	9344.19	2628.22	3347.13	2658.17	5985.05	2185.08	5758.18	5156.93	7728.5	193.795	1451.21	6826.68	2944.33	0	4036.73
(4E,7E,10Z,13E,16E,19E)-docosa-4,7,10,13,16,19-hexaenoic acid	129286	81729.6	174965	97208.6	176565	93381.4	149091	142590	87346	171090	67831.1	71698.7	447492	162453	57144	348930	123955	99412.3	114311	62860.5	33980.5	89235.7	36283.2	126814	51099.3	523952	65288.1	396809	506426	450765	391134	211740	63366.3	181382	262992	290929	170382	119790	34538.7	124132	208346	135882	114294	89824.8	79603.4	95199.4	65561.2	178667	73839.9
3-Phenylpropyl formate	45533.8	11150.2	1229.21	7590.17	21004	12807.3	8241.84	14568.9	8550.49	23380.3	1876.81	14027.4	16293.5	4896.79	13318.3	23679.5	16167.7	22157.3	6877.13	14333.7	18797	8601.94	12850.2	15232.4	10667.3	10970.5	6784.49	17409.6	2427.47	13683.7	3362.67	14184	28928.3	11663.8	15585.7	18516.6	20339.3	16296.3	1517.05	5529.84	14029.4	4468.84	9460.98	3318.06	24595.6	15685.4	23604.9	16216.1	15131.7
Cyclohexylethyl acetate	118551	119949	146872	141390	123781	203473	87636.2	101613	140617	196815	214591	172953	62330.8	48009	69818.3	42098.1	202870	27304.1	203704	99057.9	123112	82382.9	140734	207965	231706	115047	155982	24097.9	207761	179431	29183.4	149410	154728	212545	209933	125032	300083	63449.4	146174	156775	146359	171171	121468	104002	67834.4	181562	254403	172621	161361
4-Hydroxyphenylpyruvic acid	122658	50228.1	100035	89693.9	91931.1	133511	140822	122467	59111	105108	34983.4	40447.7	60786.1	84456.8	111552	24659.9	0	210384	171002	43235.6	33649.5	40295.2	90815.7	36827.8	208372	70571.8	96851.7	148726	171202	32406.3	53795.1	78227.9	156497	83267.6	64363.7	70962.2	86474.7	135909	211750	58463.8	52533.5	120298	122525	88759	74030.4	35866.9	48134.1	201604	32972.3
(S)-Oleuropeic acid	81474.6	109066	41931.7	68234.8	60882.1	20928.7	40175.1	29388.8	9717.85	35910.1	33512.3	130080	37700	5162.26	142451	26934	134492	24687	40056.4	23402.5	4782.91	2375.06	5989.75	4741.59	47810.7	39167.2	81924.2	4230.76	9389.72	3314.76	2348.28	6327.8	2791.68	2790.71	24562.1	20972.6	36363.2	96906.3	6987.65	22258.4	8930.32	3962.68	33775.5	66544.4	160371	29064.4	2949.12	6528.49	4044.95
Pro Pro	1868.43	2068.84	4574.37	4163.66	3009.88	3071.47	8580.76	2133.74	3217.1	3475.55	4373.36	2658.65	2244.91	3171.06	4130.71	1051.57	29664.6	4822.06	4616.94	5672.95	3334	6163.02	5073.59	4750.58	9648.74	4731.04	2058.87	8999.15	4288.31	2768.03	1274.17	5019.84	288.23	3412.65	3147.39	5712.71	5151.97	2640.45	5405.88	6027.56	4127.33	3538.8	4453.54	6132.75	5479.61	4905.95	11559.5	3523.17	5246.12
1,2-Propanediol, 3-[[2-(2-methoxyphenoxy)ethyl]amino]	62820.2	65555.4	32978.9	64857.8	26589.6	23772.4	91708.3	27251.7	36696.2	150488	144501	9472.89	17057.5	21189.8	81415.8	0	83039.7	87799.9	24165.6	41715.2	33091.7	20366.6	29679	34763.9	47117.8	36530.4	78312.8	141693	29826.8	33658.5	0	57976.9	30207.2	21080.9	23122.2	31286.4	31699.7	23132.3	24670.8	22569.6	39594	27118.1	57012.1	211100	122012	25975	173613	33558.3	46724.1
Gly Ala Ser Thr	2939.11	2386.26	20481.9	10332.5	8115.82	13451.8	55024.6	3288.76	5207.87	32966.1	15155.5	5293.41	4428.43	10165.1	9296.97	0	11661.6	8965.31	20023.7	43438.2	4327.95	18510.4	8246.47	10750.2	46603.7	39859.7	21466	57391.4	14056.3	15730.6	0	22466.7	8375.63	17622	6721.04	28688.4	18340.6	2565.4	18840.6	24423.8	12157.4	13524.8	21296	65176.8	24308.8	14556.5	43741.5	16717	28803.1
5-O-Galloyl-1,4-galactarolactone	59775.5	61033.9	94584.2	60541.9	72343.8	95638.5	89184.1	67004.5	72365.5	72185.8	64657.8	69297.3	79254.9	91615.8	66521.3	68567.3	64489.1	68328.4	82277.6	72317.6	66978.7	83079.1	66500	68293.6	79235.3	88676.7	71894.5	62914.8	71672.9	75344.7	70446.5	78121.8	58360.8	80633.3	76242.8	81947.6	62868.3	59577.7	88422.9	84067.1	84528.7	85193.8	87821.9	77175	66698.6	79458	67377.9	85646.8	84893.5
N-Acetyl-leu-leu-tyr	36214.1	49806.5	99870.2	73410.7	11791	35433.9	194043	23268	40179.7	182406	191096	2489.95	9376.76	19479.1	88006.8	0	82644.6	94606.5	115934	305902	116760	115085	143645	139847	343486	305746	290649	499273	43521.5	27440.2	0	167478	76468.2	94806.9	62790.6	173570	160549	68725.5	135243	151201	44167.8	18296	99246.8	282849	207761	16032.8	308489	41564.4	46838.9
Ile Leu Leu Phe	27313.9	33800.5	50699	41180.6	37953.5	61400	75124.7	30341.8	50517.5	36342.5	38736.3	54315.8	23340.1	66746.4	47491	18985.6	43684.9	51401.6	82039.8	24391.4	31486.4	49015	41196.1	53424.2	52920.5	52925.5	16931.2	34794.1	20637.6	60735.3	10015.2	47554.6	22874.2	27263.2	33865.7	51036.3	43156	26392.6	63018.8	75493.8	57168.9	54240.3	49405.9	35935.9	36438.9	60492	34544.8	40097.1	86708.4
Leu His Lys His	0	0	0	0	0	0	0	0	0	0	0	0	0	0	0	75491	0	0	0	0	0	0	0	0	0	0	0	0	0	0	806.038	0	0	27221	7790.84	0	0	0	0	0	0	0	0	5638.99	0	0	0	0	0
Ile Trp Gln Gln	71417	262340	140955	175350	73966.6	224567	152158	128950	81570.6	78423	106822	250253	228339	73921.9	144416	282425	197007	143971	399960	319573	79257	55698.5	142185	311305	359038	514873	147760	185133	216056	217719	94681.2	76758.5	152784	124596	214474	225473	247161	184220	200770	191080	47983.3	115617	186033	78134.2	49501.3	301708	131379	407661	191016
Lactarazulene	0	0	0	0	0	0	0	0	0	0	0	0	0	0	0	0	0	0	0	0	0	0	0	0	0	0	0	0	0	0	0	0	0	0	0	0	0	0	0	0	0	0	0	0	0	0	0	0	0
D-erythro-Sphingosine C-15	90576	65522.2	67705.2	71206	82320.5	66671.1	63535.3	77406.3	76968.5	77457.3	74895	72881.7	67450.3	71963.2	66121.1	69098.2	60795.2	57529.7	63669.1	59740.7	64822.9	69651.9	71735.1	90956.5	80827.6	72365.3	68993	67926.1	64275.6	75004.2	60777.8	73926.7	70874.9	72953.8	71813.3	83232.5	65507	67654.2	72151.9	65980.5	60404.3	64054.6	74404.3	72764.6	73212.9	78359.7	78480.5	80346.9	66219.5
edetate	0	0	0	0	0	0	0	0	0	0	0	0	0	0	0	0	0	0	0	0	0	0	0	0	0	0	0	0	0	0	0	0	0	0	0	0	0	0	0	0	0	0	0	0	0	0	0	0	0
Citpressine I	0	2316.72	0	14719.4	12665.2	1735.08	25689.6	14259.4	5642.22	0	5370.83	7998.47	1388.99	4732.16	7292.09	25538.6	21216.6	3863.93	0	8135.14	0	3048.42	8459.46	7636.61	17487.5	2330.92	25960.5	61719.7	0	10296.1	0	2835.6	12992.2	3628.04	11006.4	1305.48	0	6209.08	8611.2	6133.37	830.238	0	0	6267.6	3679.19	2545.33	1653.74	9261.64	7218.47
Ser Lys Arg	85944	20823.6	165304	158823	141766	153919	210850	126033	169371	84290.6	97117.8	107360	158619	78368.3	136091	0	64057.2	61907.5	131293	89212	90943.5	83675.8	102975	132497	121792	38500.6	77346.9	145837	161578	96453.4	0	121540	145089	91387.3	116619	61208.2	87673.5	137880	63466.8	97278.4	159071	259453	79166.5	47658.5	126065	27340.7	69046.5	27999.9	179334
Baicalein 6-methyl ether 7-glucuronide	0	0	0	0	0	0	0	0	0	4101.35	0	2101.84	0	0	0	0	0	0	0	0	0	0	0	0	0	0	0	0	0	0	0	0	0	0	0	0	0	0	0	0	0	0	0	0	0	0	0	0	0
Thr Asp Phe Trp	256661	703675	874376	911516	711840	866586	5.93949e+06	618107	986782	490343	579097	1.87516e+06	745958	1.62266e+06	1.14446e+06	2.64963e+06	917441	555108	1.68106e+06	1.08591e+06	633397	770193	784126	1.53195e+06	2.80183e+06	2.06008e+06	1.7318e+06	7.64286e+06	318022	1.34331e+06	834695	1.12968e+06	2.20358e+06	1.72199e+06	2.11566e+06	3.30669e+06	1.14651e+06	884690	2.75262e+06	3.71208e+06	3.3378e+06	1.21388e+06	1.65473e+06	2.03424e+06	923704	543352	639715	1.76036e+06	2.75132e+06
b-D-Galactopyranose	4.49854e+06	6.01289e+06	3.7811e+06	3.97107e+06	4.4848e+06	4.30192e+06	3.56465e+06	5.18188e+06	4.92244e+06	4.51092e+06	3.29571e+06	4.18638e+06	5.40108e+06	4.21741e+06	4.85913e+06	4.15547e+06	4.30563e+06	4.32732e+06	4.64124e+06	3.86366e+06	7.24624e+06	4.58561e+06	4.48243e+06	2.91751e+06	3.69097e+06	4.20935e+06	4.00142e+06	3.87401e+06	4.26993e+06	3.78585e+06	4.21497e+06	3.66305e+06	4.69152e+06	4.16281e+06	4.42502e+06	3.92587e+06	3.5689e+06	4.39672e+06	5.1062e+06	4.13228e+06	5.26087e+06	4.32122e+06	4.73656e+06	4.85603e+06	3.63838e+06	5.05536e+06	5.69499e+06	4.2896e+06	6.73516e+06
3,6-Dihydronicotinic acid	218759	273918	326561	268156	276207	344868	334472	273765	305766	297624	250633	307955	310564	355266	296808	278747	282253	275393	340890	287834	324785	352895	284775	269653	338118	327090	259412	274714	264438	322538	269164	273745	249787	292569	306485	331095	253690	253006	359644	332729	353471	298920	366409	309060	253811	334187	325142	370415	427250
4-Guanidinobutanoic acid	9513.64	5152.52	5684.31	2439.34	8047.13	7546.45	4207.93	4539.85	1135.29	5607.65	5265.55	7975.68	2737	2402.82	7868.34	4290.75	15170.8	1562.16	12158.9	8557.15	13287	13211.8	10085.6	1213.13	17871.1	616.196	11451.6	6120.5	6783.08	1856.84	2507.13	9027	8192.33	3868.49	4864.62	10149.6	44370.4	6950.89	21741.1	9344.28	4281.55	1921.33	4091.09	1736.6	5248.65	6479.61	13532.9	6070.38	10917.8
4-Methylene-L-glutamine	127260	104776	291821	169017	216901	154731	131627	128659	156690	107909	149363	173596	105371	113377	123755	146547	136689	243987	97119.5	79580.5	189385	200557	183830	114299	185461	104519	145619	141469	121442	128943	168914	143401	166149	146886	97951.2	138017	142000	214985	158157	160013	142202	101978	108541	159413	252709	201970	125270	179560	138936
diethyltoluamide	74583.5	75571.8	64176.8	75911.9	78222.4	65762.4	63444.9	76761.2	74091.2	71005.7	71867.7	72139.2	73698.7	71946.4	71043.5	75499	71646.3	76503.5	64143.7	76518.5	74877.8	70639.4	78501.8	75345.5	63769	65512.4	71503.5	74540.7	81979.6	67848.6	74801.3	71438.8	78799.4	79705.2	77765	66364	76707.9	75543.5	64443.6	68674.8	65959.5	67421.1	68455.6	72663.9	81038.5	64955.7	75686.8	67991	71321.4
N-Cyclopropyl-trans-2-cis-6-nonadienamide	261450	356931	326885	373690	357725	340356	398825	236968	248813	261168	374382	427216	322510	298663	441919	553.54	469490	374207	239121	208076	159238	195422	201479	263207	223606	216720	156615	285567	259081	242520	194.656	239227	196617	166267	156153	217016	243504	157567	252223	181444	331794	353955	269186	254591	231119	261706	261637	325032	493582
alpha-Irone	18810.5	5849.24	15634.5	4687.92	27639.4	8372.64	425.169	12831.9	1005.73	579.167	2474.74	0	0	0	0	1491.96	6888.56	8012.06	12329.6	0	265.46	0	0	1371.65	0	192.73	31506.6	0	0	0	0	0	0	0	0	1960.77	1715.88	177.272	192.345	8940.48	1630.36	0	4072.28	3819.32	31225.6	11131.8	0	197.248	197.417
Abrine	457.975	2290.81	3709.04	2327.7	1347.07	1442.41	15429.1	991.563	980.533	1659.74	2308.95	2243.8	789.22	1006.23	3492.13	734.862	7532.31	2813.29	2201.24	2744.38	783.933	2582.38	1850.76	1890.23	2742.14	2628.48	2252.59	3304.13	57530	1734.83	801.798	2597.45	559.156	1574.67	668.252	2508.87	1986.59	2955.97	1510.16	1322.67	1189.56	1972.05	2272.93	2753.51	3680.25	1495.68	3678.98	1066.2	3208.33
5-Acetylamino-6-amino-3-methyluracil	2066.78	1279.39	0	578.167	779.255	4474.89	1728.04	0	758.278	0	4908.64	0	1080.92	368.77	1317.92	498.088	18869.4	0	1291.01	0	633.975	580.405	980.76	0	0	0	274.958	610.298	0	227.131	0	0	1813.39	0	0	266.624	0	25815.2	0	765.424	274.713	190.659	1052.1	0	0	656.182	9330.75	0	1320.65
3,4,5-TRIMETHOXYCINNAMALDEHYDE	0	0	0	0	0	0	0	0	0	0	0	0	0	3241.97	0	0	0	0	0	0	0	0	0	0	0	0	0	0	0	0	0	0	0	0	0	0	0	0	0	0	0	0	0	0	7743.88	0	0	0	0
N-lactoyl-phenylalanine	417.609	0	1065.36	1966.28	1077.24	3024.83	2217.95	94.381	222.186	114.782	423.659	607.324	1597.9	3512.01	1387.08	900.314	224.504	2477.32	388.677	1039.66	2105.11	2207.87	650.38	412.548	3079.6	2086.65	1416.79	1205.46	1506.88	984.514	1268.1	238.72	1257.93	2977.54	640.248	449.177	223.189	419.352	2490.49	3236.12	642.897	436.206	3221.56	1723.62	257.299	774.908	3140.1	5901.96	1517.8
N-Acetyl-leucyl-leucine	12604.2	15166.8	18185.7	18147.5	17765.6	23466.4	33878.5	3789.02	4181.92	40673.2	30986.7	5268.44	5584.87	6850.03	21023	0	19647.8	19114.3	8715.71	24672	10002.2	7237.93	6879.03	9109.35	20015.2	19176.7	19700	37371.2	8054.64	15954.5	0	19237.6	4451.26	10039.5	4226.1	14453.2	16294.5	4875.17	6067.8	13334.3	7388.64	23181	7864.19	56770	32755.3	12376.4	54601.1	12148.3	19594.5
Flemichapparin C	0	0	0	0	0	0	0	0	0	0	0	0	0	0	0	0	6499.53	0	0	0	0	0	0	0	0	0	5683.61	0	0	0	0	0	0	0	0	0	0	0	0	0	0	23691.5	0	4864.68	0	0	0	0	0
cholacalcioic acid / 25,26,27-trinorvitamin D3 24-carboxylic acid / 25,26,27-trinorcholecalciferol 24-carboxylic acid	13201.7	1799.86	7568.49	620.031	1846.65	1611.68	18311	3011.46	5355.37	31095.7	24543	3721.55	5963	19011.7	1236.5	2580.71	11720.1	8725.83	1704.58	3886.27	10397.7	13362.1	24321	580.79	2914.79	3103.04	874.717	6279.05	1119.19	4583.22	0	3504.33	4102.96	7160.99	2457.59	30937.7	4237.38	10625.2	12060.3	1059.58	11084.6	1964.41	10495.4	7761.31	37806.2	4068.97	95636	140014	30397
Lys Pro Ile	39639.2	72983.3	103079	73980.3	63547.6	76117.3	82891	47148	45192.3	39273.9	44729.8	143923	50155.7	57963.1	59911.1	63017.2	145348	91090	50369	47665.9	61928.4	60346.4	88851.1	54315	101658	35421.9	89016.3	74918.3	45963.3	49700.2	33413.5	27584.2	60837.9	56591	61304.2	79732.9	76935.4	102479	84434.7	114459	31070.2	88329.5	60997.7	47856.1	163831	50665.9	87135	65476.2	86652.2
6-Hydroxymethyletoricoxib	0	0	0	0	0	0	0	0	0	0	0	0	0	0	0	0	0	0	0	0	0	0	0	0	0	0	0	0	0	0	0	0	0	0	0	0	0	0	0	0	0	0	0	0	0	0	206163	0	0
Tyr Thr Val	9738.87	7877.58	10929.5	10465.5	0	0	21528.1	3778.65	11964.1	77285.4	73397.5	0	2002.82	1690.46	15981	0	11743.9	10668.5	11664.3	16920.1	9726.75	6149.57	9084.28	9120.75	25184.6	9838.68	33732.4	70263.9	2902.8	5378.87	0	26087.9	12360	6337.21	4575.56	7791.42	13459.5	4065.66	2647.43	7161.37	1717.37	0	23977.5	117643	57261.7	2929.6	72887.4	5061.06	2965.95
L-Olivosyl-oleandolide	212447	220237	208689	249385	68324	45541.4	462589	101314	144683	737851	639899	30588.4	25787	39131.8	236218	16549.2	286709	348772	137051	336023	233351	172851	214987	251899	395641	255580	641546	906474	75139.7	89973.4	854.891	377145	157693	132797	84749.3	234854	257016	175578	97007.1	178646	109805	54891.3	194170	848207	719852	90488	994214	105157	132279
PI(20:4(5Z,8Z,11Z,14Z)/0:0)	271727	224505	533590	619818	426443	296585	320773	314231	223554	265750	249194	674034	575098	661925	800033	592807	426175	751350	305117	267779	223331	594118	233051	435031	490983	453690	284820	634805	378464	310662	306889	280174	241026	431025	390550	511284	203528	220639	600538	211018	347594	305601	524351	134984	414221	150727	323246	382749	741865
Vanillin	2322.84	953.297	440.861	509.497	1028.17	1420.82	2830.86	1852.49	1471.43	3820.62	3949.66	961.073	2173.52	2028.71	2401.98	4891.03	3194.07	977.721	544.385	581.378	1145.64	1154.55	512.506	665.375	761.656	3966.35	495.377	2440.15	1374.86	1175.97	517.035	12896.9	2680.17	1889.46	1493.89	707.267	2339.36	1953.82	937.172	2100.14	13917.1	2070.39	3143.83	1679.16	4563.19	2431.24	4587.51	2217.17	725.614
(7R,E)-8-((1S,Z)-1-hydroxy-1-methylhexahydro-2H-quinolizin-3(4H)-ylidene)-4,7-dimethyloct-4-ene-2,3-diol	57192.8	44089.9	405591	73770.5	126470	320614	331736	92314.3	121116	132202	61894.3	203240	174989	330224	86964.3	90214.8	92072.8	129364	298257	165904	51031.6	247929	74672.3	102511	248689	363052	93796.1	130564	137429	263999	72732.1	167114	106351	125092	176431	233159	72408.8	73013.8	382898	296361	258251	204877	401433	153399	119914	297738	101875	316600	335373
(1S)-1-hydroxy-23,24-didehydro-25,26,27-trinorcalciol	1318.39	0	0	0	2721.81	0	0	0	0	0	0	566.075	0	420.953	1955.2	0	0	0	8534.99	0	0	0	0	0	0	648.667	393.562	4411.17	40795.2	0	0	0	6513.33	0	0	857.234	522.677	658.285	0	1690.32	369.942	283.667	0	762.036	1293.93	386.132	0	4632.29	604.325
5-(16-Heneicosenyl)-1,3-benzenediol	206991	75486.4	117066	174513	113915	143261	172630	152696	109723	90906.2	174013	72615.3	97387	59423.2	341972	327068	186074	42425.1	123873	148336	247330	92659.5	141082	226670	94246.2	75352.6	216870	159724	70623.9	37037	451833	114211	243097	241656	158769	130808	263117	162410	123849	435213	41112	171874	132145	94423.6	144592	70451.2	120571	147178	203953
Dehydroxypaxilline	10535.9	15788.5	2310.47	13226.4	0	0	34390.2	0	4697.72	79208.9	49042.9	0	0	0	14072.5	336.7	15912.8	20101.8	1595.59	12988.9	4019.04	3512.91	4824.94	4914.95	20110.9	8453.29	58986.7	99478.6	1234.83	3265.22	0	25247.8	1287.64	0	1691.59	2064.29	8391.91	3626.03	0	4358.53	1857.16	2345.35	2927.58	128261	56948.1	3383.24	121945	1188.47	0
Arg Leu Leu	16797.7	23134.9	109533	84983.6	48458	127565	49386.8	18450.7	54519.8	27808.9	34807.3	91220.1	24680.4	24744.1	200044	0	42095	46243.4	80544.1	88437.3	78580.5	37969.7	159495	58949.5	86848	78200.7	70159.1	127271	36494.9	96526.9	0	42629.5	101291	64799.1	54280.3	72587.6	201284	96992.8	88603.2	55907.4	71142.6	56450.4	75375.5	4288.66	25637.6	35751.2	19837.4	35256.1	87796.2
Flavine mononucleotide (FMN)	40437.3	54878.8	12912.5	44191.6	43063.1	15982.6	21236.7	44910.5	55903.1	45943.6	51658	45855.5	43204.2	27609.5	52625.5	44078.9	50687.1	44837.8	21743.5	40449.5	46528.7	29084.5	36171.6	41419.4	25917.9	18405.2	39797.6	36452.6	42187.6	28807	17230.6	40780.6	46181.1	46923.6	40897.8	23294.9	49081.5	45027.4	18153.4	28351.2	30101.1	41403.8	15332.1	35750.2	42476.2	27436.7	40615.4	25526	22951.6
3beta-Hydroxylanostane-7,11-dione acetate	37685.2	9093.84	21681.3	16611.9	21478.5	12685.7	7344.98	8668.72	22046.1	7498.05	22900.1	3969.65	4884.51	17769	47989.1	39120	23363.7	0	5443.57	34915.6	28056	15129	5157.54	7660.12	5707.03	8903.67	32663.4	15767.1	4775.83	0	39044.8	9975.91	43832.6	22016	26645.1	10840.5	47522.1	18613	25046.3	54465.5	4477.54	5170.04	12026.6	4943.91	12034.6	8433.17	23370.3	16454.8	15937
12-epi Leukotriene B3	0	0	0	0	0	0	0	0	0	0	0	0	0	0	0	0	0	0	0	0	0	0	0	0	0	0	0	0	0	0	0	0	0	0	0	0	0	0	0	0	0	0	0	0	0	0	0	0	3678.57
Piperidine	551361	477811	581205	550354	874459	669025	820299	494358	779076	694552	358205	685808	684051	701905	507981	840040	509362	590979	650536	1.06189e+06	853279	874286	752141	651843	540747	1.07331e+06	817966	666576	529958	782465	798623	631060	583040	762425	548526	774628	868478	702090	443469	890473	1.61183e+06	490881	861486	698628	688914	647388	898203	974434	669183
1,3-Diisopropylbenzene	15054.7	8369.41	24589	7301.29	9163.62	14576.1	14309.8	15895.2	10230	9562.91	5462.55	11921.4	8677.91	10067.7	9482.21	10644.3	14835.8	11257.6	10697.6	9426.43	9734.13	11984.5	9520.2	11945.6	10043.6	13684.4	11294.4	4421.5	9573.36	14117.5	8980.15	11426.1	10850.8	8013.79	12179.3	13260.5	9268.44	13072	15150.3	13307.2	11691.5	10716.6	18664.9	9797.87	6063.42	12248.5	10688.6	14392.1	12916.3
(+)-Bornane-2,5-dione	8135.21	10314.6	15305.2	10894.6	10420.4	14461.3	14043.2	10867.8	10017.6	11886.1	10155.1	10410	11808.1	13157.5	11212.6	10732	11102.5	10249.6	11356.4	9735.05	10323.6	11802.6	9233.09	11850.8	12001.8	13902.5	9528.93	9914.95	8875.11	11832	9303.14	11704.9	9804.54	9242.18	11045.5	12139.5	8968.92	9811.49	14964.2	11330.8	12195.2	10588.5	12880.4	11416.6	9497.79	11363.7	11454.5	13654.7	14384.7
1,3,6,8-Naphthalenetetrol	89083.1	99206.2	83749.3	95990.8	96471.2	79860.4	85375.6	96937.3	92502.8	90891	91163.4	90663.8	87888.6	87825.9	96380.8	94830	98049.1	98976.8	97391.4	95399.5	88947.9	87354.1	97409.1	97315.7	94880.2	78971.6	92600.8	92631	94078.6	90387.9	93641.9	88693.1	95719.6	99453	92203.4	101383	121615	99625.4	76990.3	88247.9	93510.3	100284	80660.2	92313.2	92991.3	89713.1	96462.1	80116.9	86979.1
Cadalene	3398.13	0	0	0	0	0	0	0	0	2545.8	0	0	0	5038.82	0	0	1555.08	0	0	0	0	0	0	0	0	0	0	0	0	0	0	0	0	0	0	21223.6	0	0	0	0	0	0	0	0	0	842.021	33568.7	5806.31	0
4-[1-Ethyl-2-(4-methylphenyl)butyl]phenol	10391.3	4346.29	0	7902.15	2144.03	0	0	4610.75	3332.98	0	0	0	503.884	0	5753.42	2927.55	3789.73	1173.64	0	1332.6	13601.7	0	9925.47	4233.56	0	0	5183.14	15509.3	1221.14	0	2074.85	0	3501.49	1811.55	0	0	3546.92	2035.02	0	0	432.828	449.504	0	0	2549.87	0	2493.68	0	0
3-Hydroxy-9-(4-hydroxyphenyl)-1H,3H-naphtho[1,8-cd]pyran-1-one	0	2003.41	3561.34	0	605.354	0	1765.33	0	0	0	0	1040.34	0	0	0	0	4185.59	0	1093.37	0	0	0	0	426.2	6874.1	0	508.249	0	952.854	0	0	0	0	0	0	0	0	0	10993.9	1480.56	3623.42	0	302.053	0	2805.33	0	0	2153.19	0
5_?Deoxy-5_?<WBR>(methylthio)adenosine	3173.16	4956.94	31518.9	14789.9	22184.6	41366.9	33756.3	9307.89	15612.9	13549.6	9767.35	17441.5	18950.1	32299	9793.07	11867.5	12104.4	13027.8	33906.2	53555.3	8078.69	24986.8	17236.3	15286.8	45645.9	30974.3	20810.1	16284.8	26798.2	20688.5	20601.2	17591.4	14394.8	41301.3	17477	25863.6	25007.3	8835.43	44280.7	33423	34019.7	20063	40057.8	27800.8	20867.9	25748.5	12908.2	57342.7	52914.9
6-hydroxy-4E,8Z,11Z,14Z-eicosatetraenoic acid	0	0	0	0	0	0	487.109	0	545.176	0	0	0	0	0	0	0	74.9832	0	0	0	0	0	0	0	556.461	0	0	0	0	0	0	0	0	442.389	0	0	0	0	0	1389.87	3451.05	0	0	0	0	0	0	0	0
Candesartan	0	0	480.679	0	0	0	0	0	418.437	0	0	0	0	0	0	0	0	0	0	0	0	0	0	0	0	0	0	0	0	0	0	0	0	0	0	0	0	0	0	0	3.0656	0	0	0	0	0	0	0	0
DG(15:1(9Z)/18:2(9Z,12Z)/0:0)[iso2]	2.90177e+06	708450	1.23342e+06	936551	1.60913e+06	1.02218e+06	1.65322e+06	720558	783858	867151	833288	522037	826277	627631	667500	1.71921e+06	1.0302e+06	707407	1.80251e+06	435211	2.29108e+06	511904	849707	1.32741e+06	654897	840258	781872	1.67779e+06	850567	824550	1.93912e+06	731175	1.65089e+06	751332	919303	822570	1.92403e+06	1.05315e+06	676109	1.0698e+06	562537	1.56509e+06	816345	1.26926e+06	430777	777839	247638	1.55094e+06	873918
Montelukast Sulfoxide	535.91	768.953	642.992	306.052	306.454	811.324	528.988	263.021	1167.74	424.343	403.336	358.344	767.212	531.596	333.491	1257.45	344.451	554.402	1018.44	688.541	1309.97	898.757	524.038	637.029	276.145	23.4999	532.607	303.593	969.286	971.117	645.75	413.503	494.794	116.614	514.689	668.939	1119.14	4523.03	662.882	505.999	378.424	779.624	659.423	520.153	1189.64	537.373	770.957	1533.87	524.155
Ile Trp Arg Arg	7464932	7.76813e+06	6.7642e+06	8.33981e+06	3.27195e+06	3.64081e+06	12546714	5.23254e+06	6749575	1.77626e+07	1.8009e+07	2.33995e+06	2.65428e+06	3.23859e+06	9.05241e+06	26300.4	9.17062e+06	9.42573e+06	7.38546e+06	1.44687e+07	1.07075e+07	8.39289e+06	1.05609e+07	1.02972e+07	1.66781e+07	1.24805e+07	1.94011e+07	2.39025e+07	3.76561e+06	4.45602e+06	105768	1.32255e+07	7.19166e+06	7.8211e+06	5.81413e+06	1.07686e+07	1.15484e+07	7.87906e+06	6.32424e+06	9.04711e+06	5.67594e+06	3.85111e+06	7.83138e+06	1.78592e+07	1.77347e+07	3.59039e+06	1.97845e+07	5.07746e+06	6.00644e+06
cis-蔚-octenoic acid	8385.27	3192.77	7318.52	2578.13	12878.3	4165.72	366.421	5978.74	471.271	378.417	1351.55	149.719	0	203.239	0	1375.69	3820.11	4600.5	6215.14	0	0	0	0	543.163	0.414087	0	15743.3	0	87.6052	0	191.609	121.542	0	0	125.691	1188.79	0	3.95064	217.833	4168.2	845.138	125.031	2322.26	1628.49	14435.5	5093.12	0	262.267	0
2-Methylbutyroylcarnitine	359063	353692	611546	833546	838385	529298	717684	426730	747231	583457	311789	495649	476455	685545	374134	499773	655099	507450	514184	827948	906331	512858	574488	591530	456200	648319	549136	320918	221121	296600	686411	312970	402004	1.17297e+06	584653	726520	644466	519338	523750	703323	446988	426435	483368	505785	530738	319731	563990	589106	850598
3,5-Dimethoxy-2,7-phenanthrenediol	0	0	0	0	0	0	0	0	0	0	0	0	0	0	0	0	11971.8	0	0	758.697	0	0	0	0	0	0	10899.4	0	0	0	0	0	0	0	0	0	0	0	0	0	0	40195.9	0	6869.87	0	0	0	0	0
3',4'-Dihydrodiol	0	0	0	0	0	0	0	0	0	0	0	0	0	0	0	17698.6	0	0	0	0	0	0	0	0	0	0	0	0	0	0	0	0	0	0	0	0	0	0	0	0	0	0	0	0	0	0	0	0	0
Phe Leu Val Leu	133360	189365	174710	201069	184899	181466	248018	121033	122376	121827	167044	177968	124091	135569	255688	0	290331	202031	262871	260794	169321	170351	231801	246578	247071	260283	194712	234003	199873	184659	4475.69	220008	128544	187211	124577	270303	315659	151575	196742	209812	153553	179654	120791	104411	120629	154839	160047	179483	310885
Myxochromide S2	119377	205221	160935	190847	35955.7	62975.1	531841	45991.3	91256.8	1.17114e+06	774972	13946.4	37886.2	28985.5	151511	1715.38	216532	312568	67979.2	333154	148809	128038	155094	193407	539264	230928	992145	1.39291e+06	30507.1	50987.1	9027.68	325332	78943.2	94721.6	45975.1	136322	246517	123794	38627.9	140955	99006.2	67934.5	167355	1.6014e+06	917535	101797	1.61218e+06	78751.5	113805
Phenylhydrazine	17468.1	18777.5	15731.8	18823.4	18379.2	15630.9	16350.4	17152.3	18062.5	18185.2	19055.8	18549.1	17640.6	15906.8	18296.8	18036.3	20591	18053.8	15449.3	21350.5	19308.8	16178.3	18852.9	18173.5	17072.3	15583.2	18584.8	18363.8	18598.7	16872.9	19182.3	16909.6	19735.7	19539.1	17533.2	15797.7	20769.3	17152.8	15846.6	16480.9	17903.1	15897	15915.8	18377.3	18063.9	16473	18840.7	16126.6	15664.6
p-Tolualdehyde	2434.36	2335.35	3795.8	2566.26	1844.33	2639.99	4981.71	2462.31	2706.62	6159.44	3251.27	2808.83	2341.19	2794.18	3112.32	1719.2	3285.47	2508.69	3774.04	4792.49	3149.4	3676.73	3722.31	3893.94	7321.63	6698.49	120.606	5924.48	2601.79	2685.7	1628.98	3905.3	0	3256.99	3766.84	6244.22	4646.71	3069.47	3998.67	4559.62	4271.24	2367.48	4390.76	3946.08	2879.88	2584.04	3299.88	3148.37	3437.28
Benzenepropanenitrile	3536.13	2027.73	3794.22	3457.53	2996.61	2221.48	3076.39	2564.77	2453.29	1872.1	2268.01	1982.12	3731.43	3472.5	3109.46	3945.75	2244.06	3590.46	2132.71	1207.51	3315.25	4514.05	3629.72	1608.53	2723.59	3092.38	2526.44	2464.02	1895.06	1771.45	1424.23	2635.82	2429.06	3230.05	3016.35	3734.98	2898.07	2440.58	2549.39	2874.52	2886.11	2893.14	2706.41	3198.65	2518.65	3591.45	2377.08	4081.9	2934.74
10Z-Heptadecen-2-one	13064.2	3630.05	5939.96	1940.48	10184.3	4812.93	7924.04	0	3635.96	8103.88	8520.87	0	8199.03	2659.02	2440.18	9407.23	13194.5	1348	5761.2	1205.93	4064.39	5806.65	3270.28	6168.34	3180.09	9637.48	2953.31	6434.1	0	2559.72	14255.6	3702.31	9894.58	0	22328	5571.62	6388.66	8910.43	9819.25	2490.39	1143.58	3698.91	5992.68	2131.59	1342.98	2253.43	1003.14	17506.2	9857.51
Stearoylethanolamide	29912.2	22689.5	21781.1	31412.5	30855.6	21505.2	21946.7	31400.2	32916.4	37923.8	29899	29973.8	32276.3	30408.8	29834.8	25885.3	31270.8	27388.5	25763.3	27332.6	22940.4	28462.8	29405	34630.8	30288.7	22730.7	27864.8	24576.9	25536.2	25928.1	13460.7	29246.2	31684.1	24397.2	33117.8	29295.6	24322.3	29231.4	19594.9	25660.5	26069.1	33504.6	19612	30856.6	24020.2	29001.4	27623.1	22866.6	25078.5
Ser-Val-OH	0	0	0	0	321.282	6251.67	0	0	4540.03	0	8010.54	504.738	9908.47	0	0	140551	0	0	0	0	0	12926.7	0	0	0	5904.71	6812.71	0	0	0	127283	0	11815.5	0	14175.1	0	0	0	1552.2	0	0	0	0	12569.7	6871.75	0	13955.6	0	0
24-Nor-5尾-chol-22-ene-3伪,7伪,12伪-triol	3278.53	3530.04	3087.41	23587.1	5290.95	2109.56	5440.28	1330.79	3153.76	4617.61	2435.79	7525.49	8419.13	5060.43	22320.6	8539.97	7467.73	18700.2	7374.95	5269.27	2066.75	9258.7	8096.41	12655	5043.7	4569.01	2150.38	3932.83	3167.29	911.511	4475.8	1181.44	4784.93	4170.48	1220.58	7610.36	4771.75	0	14238.6	8778.17	6168.67	0	9038.03	835.288	4747.41	894.358	3982.26	5339.66	12034
Fesoterodine	8961.76	4954.29	17748.6	10793.4	7859.41	11361.9	24623.8	7195.73	7935.35	6996.27	13601.2	6211.93	5600.5	7397.06	10370.3	0	17823.8	19854.6	9068.92	13313.9	4134.21	8255.68	10433.7	9862.31	14878.9	13615.7	0	18277.8	4273.27	4358.74	2051.42	10406.6	0	5889.09	4088.52	9474.5	10709.7	3035.12	9811.73	8242.23	10718.1	9642.33	11043.8	9902.01	9535.57	12332.7	7988.41	2683.94	10115.1
Leu Ala Ile Lys	0	52.1524	0	0	0	0	0	0	0	1732.12	0	0	0	0	0	0	0	0	0	0	0	0	854.31	0	2315.52	0	845.618	3987.75	0	3519.84	0	0	0	0	0	0	0	0	0	0	0	0	0	7174.23	0	0	986.334	0	0
Arg His Phe	317492	224600	645036	497071	482226	448067	481339	335670	477537	291329	360578	376652	511446	590538	479800	654591	326555	496351	344944	267710	311406	672250	576159	368033	442518	387251	373014	455414	349841	368664	456013	398565	274278	355560	447445	609098	463202	369331	373707	419167	406508	382579	425017	486121	373027	495904	531119	618015	531344
Tricin 7-glucuronide	0	0	0	0	0	0	0	0	0	47809.8	0	36751.6	0	0	0	0	0	0	0	0	26960.6	0	0	12695.6	0	0	0	30115.6	0	0	0	0	0	0	0	0	0	0	0	0	0	0	0	0	0	0	0	0	0
Arg Trp Cys His	0	0	0	0	0	778.821	13444.9	0	0	0	0	0	0	670.186	943.483	866.665	0	0	3206.92	0	0	0	910.699	1066.85	758.269	4547.55	998.609	9447.04	0	0	0	0	4106.15	2694.84	5041.93	5182.58	7647.49	1467.14	1751.83	4467.64	6724.18	764.982	765.999	3634.66	1314.15	0	0	2343.64	0
1,2,3,4,5,6-Hexahydro-5-methyl-7H-cyclopenta[b]pyridin-7-one	21805.2	20951.5	25433.3	25593.4	19676.9	20971	43623.3	14194.5	16022.9	26945.5	30841.9	17517.8	15377.8	16794.7	27491.3	3576.41	28794.6	26678.1	18428.2	18440.7	15525.3	16669	20237.8	21681.3	23610.2	22109.6	21050.9	37405.9	21732.8	20203.5	4355.28	22406	15967.5	15231.7	15629	20013	20302.2	15124.3	21664.1	16874.8	21890.3	21611.3	20750.1	26534.4	23107	19406.7	26686.3	19723.7	25880.2
Methyldopamine	19528.3	23376.2	12296.8	19572.6	15709.7	16944.3	19995.3	9871.55	10996.4	23714.3	21806.3	13650	13620.4	13708.5	28639.4	5514.8	21840.2	21810	11355.4	9717.3	9901.4	8850.54	9309.11	11120.8	13238.8	10255.8	12887.8	17350.7	13391.1	21462.3	6248.49	13940.5	8371.57	8595.57	9076.03	10549.4	12070.6	8662.24	11767.2	10169	10049.1	16611.4	13716.8	27724.3	20361	14881	24736.3	17960.8	29317.2
1,2-Dihydro-1,1,6-trimethylnaphthalene	19865.8	26372.8	20158.4	32293.8	20030.6	12428.3	19354	20662.7	24375.6	17713	15534.7	24837.7	23581.5	25976.3	26619.1	153.926	23505.6	17143.3	22702	22107.7	17526.3	19075.5	17963.2	29527.7	23368.3	24305.7	11864.6	15316.7	22830.6	17485.9	52.1618	20196.7	19607.1	21472.2	14424.7	26451.6	36790.1	18278.4	31524.4	20860.7	24129.1	22366.6	14710.2	5927.54	9211.23	16859.2	15054.6	22765.1	29272.9
2-(2-Methylpropoxy)naphthalene	21409.4	21090.9	66888.2	59807.6	34670.8	75645.4	55850.8	19450.3	42922	32396.1	48939.4	46964	37817.2	21473.9	120875	0	48329.4	45915.6	26421.9	31704.4	30872	21332.7	45107.5	28988	33036.9	39526.1	28758.5	56071.4	12536.5	80343.6	0	14020.1	33413.1	21371.7	21241.1	18125.9	64426.2	34778.1	31176.9	19282.7	55984.2	50118.1	55272.5	7129.82	37000.8	22042.5	39233.3	30820.4	62348
4-Hydroxy-6-methylpretetramide	0	2041.94	7998.73	0	0	0	34888	0	0	0	0	3423.56	0	0	0	0	31337.9	0	0	0	0	2168.35	0	0	0	0	0	0	21915.7	0	0	0	0	0	0	0	0	0	2003.23	0	0	0	0	0	1985.76	0	0	0	0
Ile Val Asn Gly	3491.65	5.89727	4565.06	10667.8	0	1640.72	50.7388	3938.43	4204.08	11923	6906.5	0	5576.88	3220.64	1861.01	123422	5883.23	823.241	5780.52	10138.3	8379.07	6776.04	8591.94	9503.69	11331.5	11354.7	6781.42	11114.6	0	9214.09	4646.01	7107.03	9975.29	57661.3	50005.7	9214.17	9299.96	4217.61	7432.73	6950.24	6947.87	1963.9	4994.48	14266.9	7921.62	4348.71	55442.9	8160.72	1472.46
His Lys Asp Trp	60223.9	161478	70504.3	200362	128673	189762	657847	119462	181795	108136	151853	322095	200776	388506	259058	291845	56464.9	96869.9	294243	241413	169696	126261	114783	304565	314065	467205	276332	1.13727e+06	87542.3	182149	224482	288494	405543	230786	406489	471529	194022	211772	393724	403385	609954	205934	347059	303296	197236	115142	121072	302339	340318
L-Asparagine	37454.3	32164.4	43147	41723.7	49309.1	25921	37705.1	37196.4	42227.7	45986.2	30898.8	41450.5	28051.5	40798.1	45973.4	42793	44936.5	47513	35657.2	48030.7	49064.3	45915.7	29539.4	34808.4	37354.3	38675	60538.2	37033.7	42277.4	51956.6	37187.9	37230.9	44203	40046.5	37842.4	44181.3	57946.5	46350	35285.6	44794.6	64666.2	46935.7	44561.9	65235.1	37006.7	46373.4	44515.9	26298.2	35726.1
Oxindole	2459.88	2523.02	3165.24	2447.91	2633.75	3565.25	2929.27	3246.76	3708.62	2372.58	3504.28	2513.72	3676.82	4195.1	2288.86	3790.37	2740.61	2897.13	3979.83	2750.57	4076.97	2765.89	3036.98	2678.62	2989.83	3192.53	2897.7	1588.26	2462.38	2628.14	3629.61	3629.96	1651.02	2613.34	3028.04	3706.48	2554.78	3560.55	3392.22	3546.52	4158.49	2591.01	4064.89	3068.13	2805.8	3452.6	4996.96	3364.85	2780.97
8-Hydroxy-5,6-octadienoic acid	10670.4	9259.39	18068.6	12190.7	11993.2	17528.3	16679.7	13456.8	13507.9	14302.3	11973.2	13118.7	13313.1	16243	11976.6	12732.5	12937.9	11835.2	14981.8	10879.6	10716.3	13922.4	9351.58	13486.3	13901.8	17738.5	11320.4	11491.4	11138	14686.7	10656	13398.3	10423.3	10953.2	14289.3	13260.7	11546.2	9913.88	18212.4	13899.4	14658.1	13672.7	17143.6	13637.7	11735.9	14641.6	13633.1	15833.6	16152.9
antipyrine	0	0	0	0	0	0	0	0	0	0	0	0	0	0	0	144.585	0	0	0	0	0	0	167589	0	0	0	0	0	0	0	0	0	0	0	0	0	0	0	0	0	0	0	0	0	0	0	0	0	0
Luciduline	17658.9	16804.4	19000.7	19800	18125.8	22283.7	20580.6	20478.8	17583.6	19305.1	17385	21936.4	21747	21504.6	15483.8	21117.6	17753.6	17652.5	20897	31099.3	18582.7	22456.8	19846	19489.3	21651.3	20212	21754.3	18654.4	22259.9	22140.4	20662	21030.2	17265	17417.8	22184.7	22312.8	26879.3	17693.9	20911	20551.4	20114.8	22685.5	20582.4	20919.2	21283.4	21091.6	17941.4	21798.8	22089.7
3-hydroxy-sebacic acid	1295	194.984	4489.86	578.402	1474.51	1942.94	3475.11	1396.14	4.91479	131.396	817.194	0.247963	212.929	139.675	3191.69	551.146	2592.23	0	3267.42	1176.58	0	0.0906641	0	0	7492.01	4658.73	2204.5	0	2661.94	0.0152731	0	0	0	62.98	1277.74	2179.21	1895.06	1069.2	4175.16	1388.44	954.259	181.701	3897.87	2478.87	3168.31	5205.84	0.196909	498.657	7.34886
S-(Hydroxyphenylacetothiohydroximoyl)-L-cysteine	0	0	0	0	0	0	0	0	0	0	0	0	0	0	0	0	38.4777	0	0	0	0	0	0	0	0	0	0	0	0	0	0	0	0	0	0	0	0	0	0	0	0	0	0	0	0	0	0	0	0
Tyramine glucuronide	55655.9	69221.8	92909.4	58003.5	80290.7	38525.3	105285	83756.4	56862.9	89678.4	57295.6	51414.3	86419.6	100826	74112	53127.8	52719.3	86526.1	82266.1	78894	51436.4	62535.7	61631.2	84225.9	90731.3	43330.4	58382.7	106838	59145.6	0	28178.1	77603	17059.3	58910.9	36118	62938.5	39084.5	71883.3	63758.2	58649.2	60908.3	79020.7	36826.2	86302.8	69109	69965.8	65961.7	104810	99465.5
4'-O-beta-D-Glucosyl-cis-p-coumarate	303202	312499	410368	359049	357708	397620	412694	359644	356407	369943	309850	385431	399835	438496	359201	344489	380453	361048	447494	393781	316521	415628	347749	376141	425754	416663	360102	343372	319317	442572	399773	385745	307880	355770	385231	469034	450054	299228	381129	432744	430903	442996	410767	389864	332113	435060	384625	421513	437179
Pro Pro Tyr	0	1082.6	5037.44	4239.91	279.094	3992.44	15225.4	0	307.109	12213.3	8496.35	253.91	0	464.631	5220.18	0	3834.85	3835.61	9307.69	23759.6	4931.88	6466.15	7779.63	8307.31	29744	26198	6951	38261.1	5878.05	4099.01	0	13578.3	0	8987.36	914.39	12312.3	6614.71	314.544	7096.26	12525.3	524.052	1531.93	2931.96	28590.7	13364.8	1492.52	25436	3546.49	8964.02
PE(P-16:0/0:0)	187969	123981	343757	172764	190540	153264	181630	140384	185350	191018	211549	285502	155611	401015	301735	349629	263829	259446	198258	162722	136618	251110	224197	156516	167566	231900	203046	302046	189995	157656	141050	142718	135265	201857	198881	205673	128957	164561	122000	176459	200230	209012	200462	226541	214367	161112	178241	158130	240953
LysoPE(0:0/22:6(4Z,7Z,10Z,13Z,16Z,19Z))	1.23019e+06	742317	1.51624e+06	687865	1.35262e+06	976147	1.02758e+06	736320	1.34921e+06	1.19179e+06	653330	1.36593e+06	1.5604e+06	2.10751e+06	1.55087e+06	1.37534e+06	952627	2.01798e+06	1.24917e+06	2.08732e+06	699979	1.51425e+06	845752	444775	827819	1.0478e+06	1.01047e+06	1.75798e+06	1.62202e+06	1.71357e+06	486153	858417	667091	1.4888e+06	1.22835e+06	1.46805e+06	1.03231e+06	1.63015e+06	547618	975917	1.80614e+06	1.29864e+06	1.67735e+06	511923	643638	1.15519e+06	885067	1.13863e+06	1.02187e+06
Lys Arg Ser Arg	2003.68	3412.43	5677.81	15268.7	0	0	40569.3	0	0	131201	61449.1	0	0	0	15857.8	26183.5	19754.5	1578.82	16428.9	144289	45094.4	17791.2	20473.4	32381.9	103164	60133.5	36891.7	176481	1822.97	71088.6	48193	69396.2	13368.3	7315.36	4401.05	27921	32697.1	15814.3	11846.1	39383.8	1367.21	2079.43	14302.5	309919	74769	3427.29	257086	4586.71	10474.5
Orsellinic acid	35542.9	217477	30389.2	81968.9	105680	90294.7	440074	607496	4.21449e+06	292518	339984	155906	50155.6	35398.7	128419	483999	479675	41298	780025	1.36583e+06	76573.2	52412.5	608509	680987	74034.8	90146.2	2.07283e+06	106903	296547	196908	171838	185498	378409	427300	66896.6	43926.3	653239	1.5952e+06	573524	243252	95775.8	65058.7	122529	34908.8	57541.7	47434.4	737941	97900.4	514281
N蔚-Acetyl-L-lysine	8612.8	6973.73	11155.3	14742.2	11529.6	7556.17	8297.07	12366.3	9158.49	12975.2	8234.34	14600.1	9323.35	10716.1	8153.68	6789.24	5623.27	12273.9	5237.16	10363.8	8509.23	9183.01	6282.56	6398.8	7110.76	7782.78	9587.08	7199.39	9146.35	15650.2	5611.52	11931.9	14713.3	9401	5926.05	7790.68	15068.7	11406.4	6064.53	7837.27	9660.78	12932.5	9534.28	23173	10932.9	9253.12	7033.57	7854.53	13955.5
1,7-Dimethyluric acid	117.658	0	0	0	0	156.135	0	1.18351	1.14152	0	0	0.0216725	80.8851	0	0	0	0.712665	132.881	149.362	0	113.823	0	0	0	0	0	0	0	0	0	107.81	0	2402.07	0	118.648	0	0	0	0	0	81.4479	0	0	0	0.447047	0	118.827	81.6672	338.922
3-Hydroxymonoethylglycylxylidide (3-Hydroxy-MEGX)	740254	970747	838103	935659	899936	879536	1.04521e+06	556333	568483	696289	1.04429e+06	965782	748158	715483	1.10282e+06	3037.17	1.21863e+06	1.07625e+06	755454	660920	524351	563395	693061	763211	704509	694473	511615	978474	781115	768153	83793.4	741007	557678	515987	469914	618018	725750	498593	792995	556688	742945	889020	683114	662627	657843	634108	705476	736914	1.29164e+06
(S)-2,3-Dihydro-7-hydroxy-2-methyl-4-oxo-4H-1-benzopyran-5-acetic acid	24881.8	33277.3	21247	27788.3	28695.6	22932.1	27407.9	29343.5	28133.8	27984	28752.6	27282	29790.3	29139	31034.8	28601	33169	32222.9	27725.8	27847.3	28792.4	24848.2	27442.8	30717.5	27700.5	23660.8	29130	29350.8	33866.4	26664.9	25967.4	29360.1	29530.9	31802.9	28439.8	32381.2	64063.2	32433.7	20693	27006.9	27779.9	28995.2	24367.9	29671.3	28238.3	27463	27481.1	23829.4	23218.2
Rivastigmine	19495.8	22337.8	19582.5	24997.9	20082.9	17346.9	25570.9	16144.9	15423.7	19679.3	31128.3	20931.9	17431.2	17076.4	27644.7	115.19	30229.7	28193.7	26224.8	25650.6	19729.7	41790.8	25839	29246.4	25855.6	26630.5	20472.7	35346.1	23797.4	21454.8	1481.75	27204.6	20917.9	20069.9	16150.5	27418	27960.2	19892.5	26341.7	20094	22178	18248.7	17352.2	16856	20325.4	12940	19733.9	17627	28617.6
5-(1-hydroxypropan-2-yl)isolongifol-5-ene	5733.65	17384	25816.6	21415	21415.6	25999.8	25378.5	20356.4	23573.2	25694.6	19009.7	23810.1	25045.4	26354.7	23348.7	22666	21136.5	18423.9	25666.5	19302.4	15494.6	26030.4	16814.2	24400.6	26333.7	25703.6	18432.8	18058.3	16780	25410.3	15868.5	25733	17402.1	16704.9	23716.5	25998.5	15697.9	14099.3	25062.2	26537	26349.4	24771.5	23939.1	23974.1	16260.4	23320.3	25143.8	27323.9	27543.3
12,13S-EpODE	37206.3	35160.5	53304.7	36910.1	41211.9	56660.4	53831.5	42364.1	38559.4	46400.9	34047	46713.8	41477.7	49504.8	42715.1	44381.1	47004.9	40505.3	44046.5	36928.8	35190.1	48223.3	37318.6	44336.9	42435.2	51435.7	39795.5	41515.2	44592.4	46630	38562.6	44867.5	35641.5	37099.7	48693.6	46517.3	43430	35296.4	52055.4	48695.4	48221.2	51091.9	55657.3	38999.9	38105.4	53370.4	44021	51852.3	48839.7
Pro Ala Thr Gln	67307.6	44793.4	82940.2	34265.1	74300.9	105025	90916.5	35438.7	45376.2	83093.4	42212.4	79981.9	30316.8	51510.2	87485.5	63260.8	68469.2	94917.2	91075	60327	59745.8	65982.6	47880.5	44279.7	78229.5	64771.5	72707.3	151182	29190.5	48945.4	25724.7	56691.7	67417.3	81174.1	97133.4	92979.6	18308.2	55370.1	110390	94088.9	86204.4	71630	79778.2	62135.7	41911.9	70394	28947.3	71698	71370.9
Icaritin 3-rhamnoside	374291	283253	63289.6	217401	392992	74375	59209.5	227612	193730	256443	243448	228562	152038	67593.5	349788	259466	310118	394901	101970	428930	261267	115191	333730	195145	128135	53902.1	416051	484358	306527	97229.3	296772	147708	439948	494842	222086	147223	270071	312798	55717.8	121985	133000	148101	75775.2	168876	282968	105639	219391	79765	88005.6
4-Hydroxybenzenesulfonic acid	1.2732e+06	245382	1.41474e+06	288943	397448	105028	341837	791299	546569	859432	1.44187e+06	635584	311421	364899	122114	300632	258861	225613	430682	216881	1.11123e+06	94942.8	860588	166146	193644	346921	376897	2.13994e+06	1.75577e+06	1.34241e+06	835961	569939	1.65669e+06	1.18428e+06	566092	294464	759424	565074	1.39705e+06	847984	1.34899e+06	961037	739765	653163	702178	1.4174e+06	3.64554e+06	950766	393151
N-Acetyl-DL-methionine	2879.43	2001.07	4093.82	2124.45	4600.2	2382.57	2082.18	8543.3	2183.29	2492.58	2250.19	2633.14	1910.75	2958.18	2440.2	3040.47	0	3185.32	935.097	3549.81	3117.9	1823.04	2823.6	2887.12	2564.68	4179.59	2396.96	1852.56	2583.6	1934.11	3391.46	1255.29	244.053	3167.15	2485.79	2326.27	1587.31	2980.41	2385.74	1955.41	3329.51	1654.58	1815.89	3887.96	3569.79	2297.11	2605.89	1107.68	37083.4
L-Tryptophan	510855	573943	525310	528278	639031	462182	532011	581890	527874	544410	481784	497286	550248	424559	427434	616477	475109	676255	594202	590381	654610	458920	561220	419169	496039	704854	550973	561168	420781	665439	430194	629435	623516	553070	539582	665306	876478	688319	458299	911331	711111	469929	702987	672506	581432	628360	630532	412213	535114
Spermidine	754.03	1816.31	1976.5	2037.78	1713.9	2908.06	919.361	1393.94	2022.31	1032.05	926.706	1271.88	1070.15	2080.41	1158.53	13388.2	2047.08	1043.91	598.451	795.326	3212.34	1433.92	2478.24	1183.54	2902.27	970.267	575.45	4929.32	2153.09	2551.6	12856.3	3073.99	1435.19	1715.96	2935.47	2087.43	742.849	1197.15	3326.88	4449.43	1120.1	1466.54	1559.45	3378.72	1020.55	1143.29	1388.16	2362.01	1352.55
alpha-Vetivone	1082.28	562.656	1087.45	926.217	739.006	447.771	764.937	378.085	1001.77	730.827	377.628	643.468	1501.97	1127.96	852.799	813.357	941.594	417.625	1070.45	416.027	491.16	237.879	1144.87	780.556	634.104	948.812	183.869	408.853	1214.98	1139.96	869.245	1123.24	1133.98	1525.08	2802.4	1684.42	861.754	515.196	0	1479.3	1357.7	902.497	893.306	707.475	751.683	1285.53	860.263	501.71	650.218
Ser Val Phe	19015.5	20654.4	48376	37864	9876.19	19168.2	104993	16683.9	26571.1	118179	107945	10586.1	7404.84	16975.6	47849.2	0	54556.6	44299.1	60039.2	145597	45896.6	61896.4	75475.9	66337.4	173725	146146	107106	214529	14104.2	28124.5	17283.9	102031	15038.3	51154.5	33142.6	87206.4	86554.8	26103.6	59822.3	79013.3	36878.4	14508.1	56226.2	211639	96877.7	17642.3	151896	33739.4	37988.3
Eicosapentaenoyl Serotonin	14852.8	17386.8	15370.1	18134.6	26357.8	23820.1	14080.1	8607.59	6168.66	729.917	2782.57	33787.5	20332.4	15909.9	22512.6	0	25785	16841.7	0	0	0	0	0	0	0	0	0	0	7394.46	12011.7	0	555.949	0	0	0	0	0	0	0	0	15795.9	22639	6379.34	646.874	0	12820.8	0	8641.31	35399.1
Polysorbate 20	14582.5	7719.94	27789.4	20263.7	10951.6	18754	32088.2	11244.4	12986.5	7041.74	18149.4	11639.4	6515.99	9736.07	17010.1	756.86	28214.2	31092.7	14547.7	18936.9	7003.83	12432.4	14150.7	18148.4	22296	22117.8	10683.5	27400	8696.37	6922.92	1302.99	13405.7	8400.97	10167.5	6572.01	14236.3	19002.4	7583.76	14859.8	13803.1	16680.7	13161.4	17571.8	8995.85	14691.8	22543	11092	10148.8	19635.8
PE(16:0/22:6(4Z,7Z,10Z,13Z,16Z,19Z))	0	0	0	0	0	30.0473	0	0.243835	0	0	0	7598.18	1.46637	0	3007.41	7.39121	0	0	6403.16	0	0	4771.28	0	0.000202249	0	0	0	0	64.7796	1.97109	0	4.81533	0	151.363	677.156	0	4041.18	5522.82	1238.21	1.39533	262.26	7777.35	0	0	3225.99	388.409	0	0	8291.66
2-Hydroxy-1,4-benzoquinone	33405.5	39042.6	70581.1	73211.3	67927.2	103160	99515.3	44715.6	69396.5	58695.2	51268.4	69978.9	59760.5	39574.8	107106	0	60791.6	41300.7	85600.3	74363.8	73695.6	56628.8	104570	86152.8	86878.2	75797.2	79292.8	119602	63583.1	71179.1	4213.55	63835	82438.4	61798.7	60043.1	65236.1	123746	77412.6	75184.8	70688	75899.6	92719.8	80610.3	19370.8	33841.8	53031.5	48977.4	46576	126501
6-Methylquinoline	77515.3	80223.2	146272	109464	172346	143273	177239	98113	137822	118591	90528.4	150148	128431	142676	102732	134001	104508	142979	138264	169325	103517	157549	149885	105008	161399	174768	105809	115622	114658	168261	106326	120680	97180.6	155910	117096	189744	150032	90200.8	133361	209231	186170	96015.5	214012	126726	118795	147922	133223	180008	164620
1-Phenylethyl formate	4013.45	3796.86	5951.52	5098.65	6621.35	5452.58	5166.07	5035.89	5709.84	4942.07	4723.19	5001.3	5378.25	4833.38	5840.77	9602.18	6297.68	5312.39	4080.03	4622.72	4611.13	4917.76	5736.5	5124.92	5248.54	5444.29	8215.31	5439.72	4643.77	3758.1	7295.75	5540.54	9869.89	5142.22	6058.5	3312.51	5070.55	5071.32	6419.64	5015.73	5048.41	5839.45	4311.41	5829.26	4761.38	4578.24	5542.7	4186.23	4767.35
2-Phenylbutyramide	159953	176867	193949	208409	185555	175162	288426	150898	154432	166122	226505	192883	143774	154638	210404	3894.22	266609	227150	189269	204897	145031	174786	199339	214696	220552	215349	172098	255685	159795	146540	4694	184334	141405	142976	122167	219986	237039	146559	177605	160284	202227	188336	165039	148152	162329	141706	187575	168967	266360
Methylripariochromene A	16488.1	3154.79	16214.7	15447.5	13977.3	23856.5	29039.8	23727.7	3982.77	22755.2	0	0	2892.51	18629	16482.7	0	0	48879.5	40276.2	1915.98	0	0	14691.5	0	43261.2	3156.23	11797	24801.5	31232.4	1409.59	0	9201.44	26306.6	14923.3	11931.6	16492.2	11159	28287.2	42669.9	1740.31	0	17198.7	17093.4	13424.5	3956.49	1344.95	0	42160.3	1261.26
Gly Arg Tyr	13250.6	10234.3	0	7222.16	11968.8	4157.66	4926.77	14126.2	7948.41	8587.53	15630.5	8646.79	7716.06	2305.58	5844.42	8230.65	4842.12	5477.91	2442.65	10996.9	12491.1	3699.7	12818.5	13327.4	6209.72	1413.78	14267.9	11291.9	10178	7420.52	6399.64	4477.55	14895.7	7950.96	1459.3	5721.17	7235.28	10547.3	0	4006	3904.71	10331.5	0	5868.45	9868.93	5826.1	9212.33	0	1842.62
Val Leu Trp	20523.4	30792.8	31387.9	36869	12192	18153.2	74193.7	14792.4	18264.5	82189	74538.6	10167.5	6628.78	11278.9	43314.9	0	47968.8	40859.9	33420.3	69551.8	40511.9	33619.4	41996.9	51685.3	83742	65083.2	101088	163441	18692.6	16162.2	6378.71	61934.2	27089.2	29887.2	17686.8	49386.6	55378.5	28500.3	28188.3	38540.9	17910.5	16776.6	26206	93549.7	80311.1	15406.3	109520	17286.1	32369.3
3伪,7伪,12伪-Trihydroxy-5尾-cholest-23-en-26-oic acid	0	0	0	0	0	0	0	0	0	0	0	0	4960.02	0	0	0	0	0	0	0	0	0	0	3811.5	0	0	0	0	0	0	0	0	0	0	0	0	0	0	0	0	0	0	0	0	0	0	0	0	0
PC(P-15:0/0:0)	188569	135639	559600	196118	221884	205160	169432	200552	207433	280388	267419	264141	134560	378914	310411	371206	296161	227071	275291	212403	209013	261539	269909	140735	273925	295224	253317	312972	220833	215822	169081	228160	99089.4	226177	241514	250538	172735	260137	111812	216008	243209	238493	274196	267047	299183	209850	234071	140931	209500
Asn Asn Gln Met	151101	104429	9806.01	68099.8	164665	14208	22292.4	73075	76429.9	111264	93049.5	97049.7	39949.1	18564.8	152594	107606	120242	139519	44452.7	146716	92833	46962.1	102591	70976.3	49673.9	7118.83	151003	203715	80934.7	28002.3	95919.5	59943.8	161039	173233	82226.2	55464.1	70952.7	117572	15836.8	43631.9	61452.6	54292.8	11545	73002.6	80195	30024.3	73900.7	23172.8	31829.8
Cyclopassifloic acid C	0	0	0	0	0	0	0	0	0	0	0	0	0	0	3660.6	0	0	0	0	0	0	0	0	0	0	0	0	0	0	0	0	0	0	0	0	0	0	0	0	0	0	0	5015.25	0	0	0	0	0	0
DG(13:0/20:4(5Z,8Z,11Z,14Z)/0:0)[iso2]	1.07785e+06	88155.6	226298	286567	359770	331298	351947	105986	30746.6	241013	199945	95459.4	24217	215800	280688	312090	213937	214204	295477	90173.4	471628	65199.1	183612	108761	77424.4	63802.4	177549	248187	163423	105434	454610	95641	383326	198690	204095	133406	390527	238713	310086	405611	113634	406034	183927	140835	115166	307251	68085.5	222271	190082
Hypoxanthine	126435	94019.3	82116	106881	86676.4	78859.1	100498	84990.4	56081.8	94588	72205	108988	86980.7	104214	86870.7	99155.1	69433.6	107318	63520.4	89029.3	88603.7	89079.6	113846	102072	83225.5	135379	112089	150945	97653	418354	60994.2	114178	105848	95647.6	102046	102418	885326	77185.3	80043.6	125687	103336	102818	66633.2	90178.1	83889	68908.2	77500	87697.8	82921.3
Linusitamarin	187065	180044	230461	215934	231570	231946	231571	216997	224553	213710	196497	238181	224228	256413	211541	213347	212866	216537	243091	198836	196002	236664	217546	208365	242276	232919	206390	186451	206566	253527	238495	235360	174977	217001	239022	251459	264457	185664	219577	245301	240233	257837	217890	239659	204277	258559	215233	235104	236517
Lys Ile Leu Leu	303492	429730	362872	444269	264160	211493	760263	231371	273669	908367	801495	268057	205300	216170	623923	12306.5	580273	472188	338223	612829	356730	186519	329300	338044	632956	350160	344173	803804	269522	577303	58884.7	404765	264107	180092	183688	288492	415021	244542	380347	264612	304752	344008	380105	1.38213e+06	678157	214101	1.28221e+06	354705	547390
LysoPC(18:3(6Z,9Z,12Z))	14830.5	1615.06	2137.21	6869.89	12170.9	20844	17997.4	0	10155.3	2757.46	0	3783.35	9054.37	13584.4	26855.3	26124.9	20124.4	13509.3	0	15406.2	2443.75	6224.11	14389	0	11879.5	0	17717.4	12320.2	0	2083.19	0	4512.41	19308.8	27744.7	5242.75	3382.99	6192.36	5751.11	16766.5	53830.8	4597.15	5537.39	9431.05	0	19201.1	10389.1	0	10503.4	21131.4
PS(O-20:0/0:0)	206643	77236.8	84527.2	132899	151870	36449.2	94506.4	67480.6	100566	169652	78180.7	213392	95811.2	93467.2	233483	252287	87629.9	268836	92611.7	150153	60526.5	149534	157521	123414	121951	77459.8	132546	225157	106410	120142	80427.2	130040	154769	124219	74570.7	196077	156415	113859	115339	218398	188483	169438	211174	190390	186558	207616	110931	107060	142893
(3a,5b,7a,12a)-24-[(carboxymethyl)amino]-1,12-dihydroxy-24-oxocholan-3-yl-b-D-Glucopyranosiduronic acid	0	0	0	3136.27	0	0	33178.7	0	6932.76	211530	141311	0	0	0	0	1280.26	3659.91	6971.36	3342.3	49619.1	25842.8	7258.3	11299.2	20456.6	91301.2	28983.8	180757	283224	0	0	0	44371.1	4114.75	7552.29	0	14956.2	15281.6	2509.33	0	14364.4	2828.07	0	17858.7	418176	178078	0	366257	0	0
1,2-Cyclopentanedione	1236.76	1627.75	2622.72	1753.67	1629.3	1994.44	2419.81	1709.62	1460.13	1278.11	1588.29	1359.05	1624.13	1208.28	2442.05	1022.74	1266.87	1133.14	1757.71	1500.38	1260.66	1606.57	1725.9	1930.12	2197.6	1951.39	1441.34	1448.53	1385.99	1590.26	498.826	1649.03	1416.87	2113.24	2059.74	1119.52	1420.76	2012.37	1781.4	1323.05	1980.74	2141.48	2784.83	1010.86	1676.7	1545.59	1742.01	1833.7	1758.01
Indoleacetaldehyde	11556.9	11644.7	21953.9	16071	21699.8	21973.3	26924.6	15301	21391.2	17564.9	12239.1	22491	20405.5	22276.6	13501.5	19155.3	16479.4	17837.7	20841	19760.8	14559	26736.2	18514.4	18955.4	25130.5	34256.2	9165.74	17603.2	15394.4	23935.8	17156.1	21221.4	7163.92	16720.1	18004.1	28280.2	17724.7	11824.6	18365.9	29078.1	30451.7	15107.8	29463.8	18507.1	17012.7	22821.4	20281	27123.6	22345.6
2-(5-Methyl-2-furanyl)-3-piperidinol	129277	133620	138196	147132	142800	130373	203582	117367	113394	128145	180697	145395	104277	122481	163150	4522.86	199670	181157	146860	154625	110353	136472	159318	165201	166620	161600	126537	196717	120173	113019	4807.83	144204	111268	105138	93941.8	166534	171738	113227	132726	122396	149529	141897	125521	125173	127142	107988	146459	126784	193300
N-Ethyl-N-Methylcathinone	17535.8	22948.8	35687.4	31276.2	23269.9	35518.4	40776.2	27879.3	37797.1	25390.5	38814.4	20897.8	22467	16455.1	39544.2	2440.21	33034.4	17386.4	61273.5	53124.4	43466.5	43297.5	66332.1	74697.4	65240.3	57802.4	50417.3	64686.5	33777.2	33928.2	1152.68	50044.7	43801.3	35777.5	43863.2	52342.8	47790.7	55373.7	50406.5	50221.2	32155.2	31423.2	35424.1	18517	27193.1	23889.2	31406.6	21001	29761.8
3-(3-Methylbutylidene)-1(3H)-isobenzofuranone	2885.35	809.306	0	2790.57	3939.07	148.685	0	2777.05	2661.32	2825.48	3568.83	1630.92	1732.27	0	2478.2	9227.66	4435.3	2573.26	0	1698.13	2594.42	369.373	4527.28	1667.95	0	156.541	6678.28	3251.32	1389.95	120.95	6409.59	1548.74	6958.89	2270.18	2699.55	0	1770.07	4220.46	0	0	532.228	1565.25	0	2101.5	3530.12	0	2512.02	0	0
Buntansin A	4983.99	5637.38	4892.02	4563.03	4846.41	2968.13	4400.77	5553.64	4433.97	4843.06	5072.55	4858.78	4762.42	3498.66	5558.55	5007.09	4840.8	6305.54	5398.6	4938.8	4941.73	3874.59	5850.62	5898.12	4879.04	2827.77	4233.65	4579.43	5836.38	4204.04	4693.88	4948.97	5010.98	5654.79	3216.36	4352.39	6000.31	5197.33	3771.05	4536.64	4650.38	4706.48	3556.36	4784.56	4425.22	5338.49	5216.94	3649.51	3990.56
1,7-Dihydroxytacrine	0	0	0	3522.7	2556.18	0	5356.63	2565.79	530.691	0	2005.75	2394.58	0	0	0	12157	0	0	0	999.16	0	725.304	1081.38	0	3784.6	0	4623.64	12879.5	0	1505.96	0	358.77	1706.61	0	485.415	0	0	2010.4	0	5787.54	0	0	0	1450.62	2683.59	0	259.764	5053.89	0
Isohelenol	2969.31	0	1973.76	1490.15	2373.54	1042.08	6992.05	2245.71	2475.79	3053.07	2784.23	4406.17	2564.93	2885.62	1691.42	3316.01	3959.42	1970.19	1649.15	1376.66	2612.02	890.295	3185.6	371.043	3855.21	1101.77	4252.22	1477.56	3021.24	2002.85	2142.13	1394.15	5379.76	4589.73	2113.98	1446.05	5192.09	1773.38	2063.82	1397.92	1462.35	6160.85	1133.07	2505.56	4716.28	3230.29	4229.87	1735.37	4175.32
Nigellidine	582.403	0	3021.03	0	3497.58	0	0	0	0	0	0	0	0	670.963	0	0	0	0	0	0	381.615	0	0	0	2612.02	14965.2	0	0	0	0	810.413	0	0	385.291	343.142	392.371	0	349.156	0	417.76	0	1501.01	0	2374.59	0	0	361.02	2115.2	21201.2
Hexahydro-6,7-dihydroxy-5-(hydroxymethyl)-3-(2-hydroxyphenyl)-2H-pyrano[2,3-d]oxazol-2-one	38457.9	35396.8	23328	29453.8	30296.4	22661.6	17866.3	30794	27235.6	27822.9	30389.9	26071.1	27920.1	24114.1	24804	28814.9	24681.8	29229.1	25454.4	29653.2	32754.4	22432.1	29998.6	30004.8	21003.6	22064.2	34850.3	27696.9	38848.1	23384.4	27912.9	29502.9	33139.6	32564.5	29160.8	30185	33731.1	25178.2	23210.9	25020.5	28127.2	25385.4	24413.3	27526.2	31014.3	22715	22988.3	20497	19983.1
5,8,12-trihydroxy-9-octadecenoic acid	65032.9	31536.3	239376	49734.3	123787	214103	258140	52569.4	78858.7	121469	47831.3	171024	85601.8	201162	98634.8	94163.1	79859.1	99272.4	203354	131565	38277.2	172731	29437.2	70555.7	204685	207156	102301	150814	92661.5	200105	55353.4	112323	101009	165620	128941	212727	41630.1	46814.8	212173	229919	189708	152532	238829	147728	65886.8	185192	62223.8	204497	237409
Phe Ile Leu	218406	232894	201120	269885	275838	170796	252037	218305	215720	106214	180313	299251	196899	187529	223460	0	313846	238412	251503	154520	111277	149257	176543	157402	120914	138242	86148.6	116236	278365	195695	0	148880	120636	121779	124673	168892	173301	142672	179935	122537	246505	235965	159678	96784.9	106599	175402	107589	177187	324913
PS(12:0/0:0)	65255.5	95619	198266	121900	74505.9	158809	145842	106100	100662	62350.2	94133.4	109379	131074	133961	89218.8	93778.5	82071.5	79092.3	94781.6	77034.4	84208.8	117956	78828.3	116577	109079	197339	80979.1	66375.5	86473.1	142593	78667.9	117181	79110.6	69512.2	97686.7	108256	72985	77283.1	143967	116164	105766	123995	158330	125464	76658.9	126106	94149.6	135881	135390
Ala Asp Phe Asp	8335.15	6396.63	9829.33	19433.2	11898.2	28614.2	16178.9	9796.09	6888.16	12717.2	8106.44	21981.3	31855.8	18677	4843.21	17542.7	10749.9	20651.6	23081.5	9403.21	10234.7	13846	22026.8	32973.8	23122.1	19769.7	3897.52	10664	13566.8	10273.4	8140	18622	5448.64	39285.8	12231.4	19392.8	7342.33	17877	15495.5	17634.6	4926.02	13023	20751.1	4744.9	7162.94	36297.4	14918	47927.3	21703.2
Quillaic acid	8531.27	0	6362.99	10056.5	17674.3	4181.52	11326	16949.8	3692.41	20112.3	20002.1	6070.28	16758.3	13735.6	154000	67215.6	18392.3	0	8518.06	52524.2	59127	4261.67	19543.7	7430.8	10851.9	0	46590.9	12790.5	0	3448.89	107421	16985.3	85478.1	66766.5	10038	57786.7	88238.9	21693.9	16426	72992.9	0	13828.3	3441.45	3098.88	10737.5	7687.24	16593.9	19498.1	6555.35
LysoPC(22:0)	48838.5	100121	127494	83008.8	98031.5	471684	50520	132452	13929.6	462649	272028	149574	51929	162111	198436	95285.5	54875.5	137169	627461	160246	29546.2	61827.8	102937	52704.9	284671	98720.8	187401	88780.4	492476	93458.6	98196.9	86520.6	136811	196669	193348	112349	145378	265489	275062	81772.9	39445.2	139385	53372.1	100752	337223	53655.4	34713	407242	16012.6
D-(+)-Malic acid	20431.7	19699.7	22958.6	23165.1	20578.1	22586.4	23366.7	22308.5	20967.7	23448.7	24711.8	23516.3	22602.3	24209.4	21639.5	22442.2	20440.4	19902.6	22841.1	23511.4	21672.7	24793	20944.6	22214.7	22484.6	22778.1	21913.3	21166.2	22130.5	25910.4	21001.3	23170.3	20531.8	21751.6	22011.9	22749.5	19957.5	21288.5	21178.1	22030.6	20726.7	23692.4	24500.9	23052.5	24051	21986.2	19509.6	25333.9	20605.7
纬-D-Glutamylglycine	8748.93	3943.91	10897	9561.4	10485.6	6492.06	7410.01	5373.36	10535.3	6138.61	11727	16425.6	6398.49	9276.85	15108.3	19076.1	18698.7	8481.68	21118.1	24744.5	11714.2	3867	8963.37	9407.54	8942.35	13329.2	12184.5	17799.4	10622.1	25258.6	4027.47	5009.64	10221.7	16336.3	9809.33	9213.96	39324.6	9206.99	9284.53	12048.4	14895.2	5763.04	8936.94	8330.54	8751.59	15310.5	7576.46	14584.7	12246.4
4-hydroxy-crotonic acid	69562.8	82662.5	132030	136098	96368.6	116169	145499	122957	126806	155128	96197.1	118919	86922.5	124655	128924	132472	128054	158982	129152	141646	142357	117877	118021	125458	163623	139971	158354	133785	93478.4	117818	117606	136244	89804.6	132752	129422	154409	102499	84228.6	136380	114292	99590	123764	157108	120303	146735	87021.7	102121	120251	139179
Monoethylglycylxylidide (MEGX)	521331	521468	469547	375217	265426	555141	385876	570799	438737	488231	213623	252832	338347	408575	332471	558529	544503	329689	497921	521483	366069	386670	337244	345028	478377	351076	442423	323760	374850	0	271131	296584	445009	558788	659005	421087	284117	444530	254911	253377	419444	627466	451849	738262	391840	434405	215365	405048	401858
Dehydrooreadone	38776.4	39250	33161.7	38313.9	35991.7	33273.5	32742.2	37711.6	33174.9	28904.6	38556.6	35988.6	33278.4	31808.8	34984.5	35772.4	35852.2	36437.7	30028.8	31886.6	42789.3	31534.1	35255.3	35584.2	36571.7	31163.5	36961	32779.5	34723	32062.5	18459.2	30435.1	38557.5	36280.3	37145.4	34758.4	35832.8	42975.7	34601.6	33001.4	35112.1	33664	34432.1	34989.1	36870.7	30797.6	34030.3	31936.8	33895.6
Hydroxypentobarbital	0	0	1790.61	0	0	1511.02	3868.1	1369.66	286.838	0	0	1585.33	31576.9	1721.04	406.746	4045.35	0	0	1115.98	1404.65	0	1673.14	0	7919.27	0	10404.6	0	0	4618.76	6001.69	6139.27	1090.9	0	1029.82	2872.93	413.021	0	250.702	6548.22	1673.58	9598.07	3652.12	2988.04	0	0	601.253	0	4064.34	5884.34
Harzianopyridone	0	0	0	0	0	360.126	6295.34	1375.37	68854.1	1482.06	0	736.175	0	0	0	2927.82	0	0	4476.14	11862.4	68.2775	0	2924.41	2404.51	0	560.48	21472.7	0	0	1841.46	902.172	1114.41	6902.94	487.033	0	36.9775	5681.5	5845.85	2871.18	3230.94	457.984	0	0	0	0	0	5369.68	1739.2	3065.51
Phytosphingosine	295854	357739	342101	405138	382985	367153	330369	339688	397730	410937	382576	388882	509708	452371	367339	369669	455308	367273	322712	294277	284486	463419	349197	398758	410841	322877	382953	340911	454249	408197	296674	322226	276355	281622	370394	376290	441105	322922	390893	327920	320013	343061	479170	271763	344129	344100	435138	279443	421444
Dimethisterone	14261	10451.4	20755.6	15197.3	20486.1	36733.9	28394.2	8920.19	17446.2	16926	12754	16277.8	24429.5	30421.3	12573.1	11734.6	12171.8	8740.49	28186.7	19091.5	11412	26282.4	12894.7	14877.6	28107.2	28666.9	14696.9	22430	10336.2	30571.3	19857.8	16883.5	7287.39	21243.8	24221.3	29916.9	8212.68	10535.8	30850.5	29346.3	24952.2	22668.8	35833.2	28532.9	15114.3	35604.6	18303.3	36989.4	27941.1
DIPROTIN A	3527	6513.4	3800.06	7006.43	3094.92	3430.23	15593.3	2046.21	3442.6	16570	13575.8	1281.76	1254.1	2285.77	9457.03	0	8304.52	9144.14	8145.56	17576.7	9552.61	9282.67	14332.5	13191	23929.8	16391.9	0	36089.8	3252.01	2791.92	0	14508	0	7930.15	5318.36	13142.2	13398	5997.19	6574.89	11447.4	2217.6	2790.97	4858.49	18390.2	14149.1	1878.64	22399.7	3158.66	5683.67
Coutaric acid	53671.1	79251.2	74241.4	101868	37389.7	41328	175995	42334.8	65743.4	146046	149189	43325.9	41451.4	57546	137296	0	121610	121370	81786.1	188362	108087	79371.2	113982	116422	231478	119496	188908	382250	85371	64986	56918.5	164363	56867.4	85177.2	51736.3	143838	157012	67836.6	75576.2	98486.8	62253.4	42090.4	94594.9	121178	137353	34718.8	125242	59665.5	137670
Ile Leu Tyr	60229	93907.7	106705	100508	69780.3	92219.1	223699	39105.9	51758.9	146479	134424	47752.5	42510.1	55690.5	112242	0	119977	116129	112469	192254	99725.6	101404	122379	137345	212040	219713	211062	333298	93721.1	87544.2	13629.6	172728	74709.3	101696	64178	146166	156703	77673.7	124731	137256	57323.9	77638.7	86333.3	169190	148003	80163.4	185861	106318	139290
6伪-Hydroxy-castasterone	3741.74	23.7914	27190.8	38396.3	3321.55	38669.2	56139.9	41728.3	15399.9	22234.1	49490.2	28350.9	14198.6	24799.1	97860.4	114434	39817.1	19.4578	30657.9	40623.9	66355.9	3966.22	10891.3	59103.1	11378.8	16514.1	81239.1	42735.9	25726.7	4670.52	81354.6	14101.7	145214	73519.8	61215.5	35124.9	60127.1	29890.8	26524.8	59526.3	343.909	32985.8	16399.2	4023.35	32137	4913.95	37163.3	35887	56227.5
Ile Tyr Val Pro	19936.2	26696.6	32925.5	33923.3	9130	17512.9	83384.9	16085.6	21681	150751	140136	3521.62	3900.92	10482.4	32749.7	4324.51	48331.4	31286.7	119883	291649	157907	127168	177274	193933	368909	280326	298769	445183	20407.1	19598.4	17190.4	195117	84138	106554	74089.3	180447	186830	82024.1	106267	172464	13678.4	17825.1	34161.2	195417	155743	9497.8	242018	24086.4	22112.5
2-O-ethyl PAF C-16	1.81803e+06	1.2865e+06	2.866e+06	2.30312e+06	1.44245e+06	1.3364e+06	2.08394e+06	1.59339e+06	1.21456e+06	1.67194e+06	1.59304e+06	2.812e+06	1.48341e+06	2.85494e+06	2.95212e+06	3.86561e+06	2.49111e+06	2.60245e+06	2.10839e+06	1.70658e+06	1.76199e+06	2.16768e+06	2.31935e+06	1.50453e+06	2.80413e+06	1.57292e+06	2.72355e+06	2.39996e+06	1.55707e+06	1.86072e+06	1.08124e+06	1.64613e+06	1.79588e+06	2.39632e+06	2.15542e+06	1.8493e+06	1.82591e+06	2.86413e+06	1.34104e+06	2.11596e+06	1.50528e+06	2.81056e+06	2.41776e+06	2.30573e+06	2.64421e+06	2.28319e+06	1.52256e+06	1.67105e+06	1.63468e+06
(卤)12,13-DiHOME	0	0	0	0	0	0	0	0	0	0	0	0	0	0	0	0	3202.07	0	0	0	0	0	0	0	0	0	0	0	0	0	0	0	0	0	0	0	0	0	0	2958.37	0	0	0	0	0	0	0	0	0
4-Hydroxyisoleucine	733.141	0	6397.14	0	1260.55	22160.8	0	0	0	3597.29	0	0	0	0	2024.3	0	0	7860.87	832.147	0	0	21415.3	0	0	13257.7	13148.1	0	0	1510.6	17348.2	0	0	0	0	0	2528.24	0	0	0	0	0	0	0	0	0	30533.9	0	0	1123.8
Milrinone	3092.57	7010.36	82.1203	2934.63	3230.67	0	72.9853	2916.93	6676.91	2674.43	3770.18	5384.25	2177.63	147.543	2172.53	1116.44	7056.52	3672.07	199.66	287.183	779.255	824.331	3929.26	2309.55	974.991	0	331.944	5906.57	2018	631.768	876.482	2512.01	296.555	82.7023	3914.93	687.28	757.884	643.569	0	0	1909.6	1895.57	82.7305	406.296	8781.29	761.711	3690.27	69.6638	0
(4E,6E,d14:2) sphingosine	41257.8	38731.7	29658.7	40542.3	45763.5	32036	32535	37258.4	35666.9	38059.6	36809.9	39257.4	34567.6	31617.5	38129.6	36818.4	40698.3	41531.7	31275.7	47740.1	40002.1	33630.1	45097.9	35560.1	32708.5	28815.8	44568.2	39931.2	43779.2	33177.3	38740	33217.7	45753	43191.2	35617.5	32646.5	43189.9	40632.1	30459.2	30994.8	34453.5	35232.4	31258.4	33266.8	44542.5	34705.9	34173.7	30561.1	33962
Argyrolobine	13061.1	13840	12923.8	14521.9	19023.3	10419.7	18842.9	5728.34	10464	9161.36	18789.4	14263.4	12049.9	11549.7	18663.1	0	27029.4	18032.6	9177.73	9232.74	10902.4	8014.09	12376.2	7285.22	10733.3	9088.96	7397.67	17319.5	74321.2	10984.2	0	10503.5	7768.62	7386.37	10506.3	10893.1	12663.3	5794.21	15171.5	9951.72	12680.5	11080.2	11862.9	9640.42	7375.55	10205.8	8042.07	15445.5	21003.9
methyl (E)-2-methyl-4-((3aS)-1-methyl-5-oxo-2,3,5,8a-tetrahydropyrrolo[2,3-b]indol-3a(1H)-yl)but-2-enoate	793.755	0	0	332.449	0	0	456.493	0	0	0	0	0	5171.07	0	0	0	0	0	0	0	0	0	0	0	0	3306.47	0	0	0	0	0	0	4997.77	4189.58	2603.26	0	0	0	28644.1	0	65429.7	0	0	3461.51	0	0	4017.94	32494.7	27541.8
Pro Thr Phe	35736.9	50499.6	71957.3	63296.5	27697.5	39790.5	185087	37034.5	59436.9	254481	239975	17364.7	15490.3	25807.3	77572.2	0	83651	82109.7	120555	339509	175645	128974	184585	181146	410443	263584	319796	501706	44639.5	42524.1	0	204405	88622.1	132413	66734.8	220026	219193	91817.9	116905	168013	42926.1	34480.3	100418	313729	237313	30895.1	300818	52754.9	77937.5
Dihydrovaltrate	7426.21	3674.95	27383.6	0	3752.5	5400.59	7105.04	24030.6	3984.09	6594.68	3294.45	0	7392.12	3395.08	28723.8	0	3104.47	0	0	2911.1	0	0	3201.64	0	2998.41	0	5356.96	0	3802.27	2725.19	0	2526.65	6733.93	3309.22	3412.49	5754.54	2318.01	3461.77	7222.09	0	6613.45	26562.2	12710.6	32640.8	0	5715.84	16821.8	3302.82	0
Barringtogenol C	49408.4	37610.3	48470.2	94769.4	29465.5	38360.6	11252.6	10544.8	6292.04	22684	65401.9	25176.2	5892.41	18713.5	227273	109506	113944	37519.9	38391.6	56482.2	101877	5509.05	80260.1	12263.4	25264.4	0	132729	27305.4	13177.1	0	177655	11845.1	141801	154054	45489.3	31811.7	185255	86513	72388.5	61719.8	166.868	26172.6	14834.1	0	54106.7	0	26924.6	5945.42	43827.5
LysoPC(16:1(9Z))	1.22936e+07	8.81981e+06	1.33371e+07	1.85259e+07	1.06279e+07	1.42366e+07	1.22801e+07	6.43464e+06	1.0821e+07	9.62666e+06	1.13495e+07	1.17405e+07	9.7973e+06	1.61855e+07	2.21109e+07	1.15863e+07	1.70243e+07	18388578	7.74628e+06	1.38324e+07	7.03572e+06	1.61096e+07	1.90542e+07	9.95368e+06	1.22489e+07	7.97961e+06	1.17945e+07	2.01703e+07	9.48779e+06	1.3028e+07	6.68923e+06	9.78955e+06	7.47471e+06	1.2287e+07	1.02852e+07	1.4867e+07	9.9367e+06	1.3243e+07	1.37884e+07	2.10714e+07	1.28544e+07	9.96117e+06	1.65174e+07	1.37012e+07	1.21459e+07	1.44147e+07	8.10016e+06	9.31865e+06	1.25335e+07
LysoPC(22:1(13Z))	4826.42	10760.4	83875.8	390223	58484.4	5944.11	13094.3	6726.01	8632.28	4992.21	33000.5	129758	0	73634.9	111378	29583.9	8250.73	70211.4	36865.8	26995.3	23607.3	36671.8	41356.6	21759.3	75317.3	5964.57	21401.3	47986.5	119672	0	16688.6	7249.4	12423.8	28026.5	117507	17899.9	107965	88778.1	58419.4	0	8362.5	38816.6	29978.2	26601.8	36395	31197.9	0	8707.16	11544.1
PC(18:3(6Z,9Z,12Z)/18:3(6Z,9Z,12Z))[U]	3.69033e+06	4.54924e+06	4.74135e+06	1.2165e+07	8.18764e+06	4.54717e+06	4.97996e+06	5.70905e+06	5.81631e+06	7.88946e+06	5.17708e+06	5.47458e+06	3.74784e+06	3.89835e+06	6.01734e+06	2.00301e+06	2.74013e+06	4.90609e+06	7.67447e+06	8.1415e+06	4.11789e+06	1.20417e+07	5.21962e+06	6.1589e+06	8.06132e+06	9.3187e+06	6.20034e+06	5.40193e+06	5.74633e+06	3.8917e+06	4.30745e+06	5.19845e+06	4.01512e+06	8.33781e+06	6.15572e+06	1.10852e+07	4.4668e+06	5.87558e+06	3.76073e+06	6.03161e+06	7.0309e+06	4.50696e+06	8.1176e+06	5.09258e+06	8.3537e+06	2.41652e+06	8.50827e+06	4.52346e+06	5.54022e+06
Coumarin	489.239	468.213	734.904	278.446	520.474	628.554	761.066	983.125	825.854	659.859	447.11	493.148	871.118	379.13	405.56	782.8	1070.65	744.767	606.932	229.505	808.092	600.728	175.868	633.964	568.051	679.847	783.248	342.482	796.335	815.27	324.038	648.88	490.597	418.922	644.767	616.5	586.257	494.596	1015.37	203.147	940.477	399.674	626.874	361.666	275.478	203.597	842.324	709.335	206.439
2-Deoxyglucose	0	0	0	0	0	0	0	0	0	0	0	0	0	0	0	0	0	0	0	0	0	0	0	0	0	0	0	0	0	0	0	0	0	0	0	0	0	0	0	0	0	0	0	0	0	0	0	0	0
m-Hydroxyphenylpyruvic acid	17444.8	22799.5	28435.3	21347.2	34518	44878.9	39621.1	22096.1	19221	9960.68	22482.5	15056.8	17264.1	16339.5	34518.6	727.315	13197.2	15709.2	37696.7	13371.4	19844.7	9932.78	26771.3	20040.1	21542.2	14393.9	15564.1	24330	17967.6	17879	0	39108.6	21995.3	15985.4	16393.4	20842.7	20561.9	20057.3	17688	21470.3	42872.5	26504.2	19879.6	6852.41	17196	11001.2	20730.9	9489.06	32886.7
N-(2,5-Dihydroxyphenyl)pyridinium(1+)	693106	5968.89	1415.61	105334	19307	1558	0	7262.2	980.892	2775.7	5346.46	9728.64	3004.35	944.311	8000.58	3356.29	12913.6	10737.6	6666.31	1153.15	0	1540.54	19732.7	246.571	8305.85	1532.82	22647.3	1108.77	2437.34	0	4225.97	6709.73	2018.45	420.803	113247	2654.12	10085.8	7309.96	397.137	2242.57	0	2507.64	1321.49	174307	14346.2	6437.79	6991.19	7408.96	0
N-Desmethylaminopyrine	0	0	2.36754	0	0	0	0	0.27413	0	0	0	0	0	1.60852	0	0.375644	0	0	0	0	0	1.9042	17057.6	0	0	0	0	0	0.0634061	1.24724	0	0	0	0	0.967841	2.2475	0	0	2.89155	2.96433	0	0	0	0	0	1.60365	0.222226	2.19885	1.6906
(S)-2,3-Dihydro-6-hydroxy-5-(hydroxyacetyl)-2-isopropenylbenzofuran	29451.3	30377.1	20803.3	28677.1	29155	21794.6	25028.9	27411.3	30700.4	27046.6	29853.3	28875	26784.8	28075.9	29891.9	30247.2	28819.8	32110.5	25922.2	28891.5	31185.3	25417	27583.6	26403.6	24377	24189.2	28701.5	29065.1	30627	24686.7	17788.4	29113.6	27741.7	27781.1	29489.3	27620.8	26363.5	29872.3	20369.9	31774.9	27336.7	27196.5	19555	27736.9	26841.8	24939.6	26495.6	22216.3	26937.2
6-hydroxysphingosine	295343	278600	178490	293780	267500	205943	259324	311497	330531	343477	288945	346730	350836	286121	298410	301867	315010	277434	315779	257864	295409	338532	249840	316603	346520	222056	254491	264458	249671	335708	208785	334900	249212	265784	348279	321486	261262	297680	187274	338338	326392	328403	216692	343696	267411	327417	311028	247370	282625
Phytosphingosine-1-P	26595.2	35338.7	44831.4	48102.3	49745.6	56365.8	92613.9	7099.63	9015.73	97735.9	74265.5	12180.2	10731.5	16694.3	57035.7	0	56872.3	54511.5	22589.3	62394.7	24085.5	20618.4	24613.2	20283.3	62957.2	49456.6	62865.9	106961	24518.8	35786.7	0	54178.4	8299.8	26550.8	11814.5	45185.1	41825.8	10029.9	16417.4	36582.8	20753.1	57392.2	19097.1	138165	82097.2	30782.6	143856	29514	59667.4
Ile Gln Ser Leu	0	0	0	0	0	0	0	0	0	0	0	0	0	0	0	33806.5	0	0	0	0	0	0	0	0	0	0	0	0	0	0	7278.73	0	0	0	0	0	0	0	0	0	0	0	0	0	0	0	0	0	0
Fujikinetin 7-O-glucoside	285675	216616	236988	221906	289584	394864	392273	272380	236035	540349	194023	328711	214693	502514	299677	264292	357649	326134	480812	250747	206848	396389	233666	244684	359610	224954	261315	380382	215641	296815	227807	298374	319351	350671	500038	598791	178239	240102	395179	457136	483809	344323	280381	370102	233450	439638	510957	573984	423345
1伪,25-dihydroxy-2尾-(5-hydroxypentoxy)vitamin D3 / 1伪,25-dihydroxy-2尾-(5-hydroxypentoxy)cholecalciferol	47678.1	14595.2	16002.8	54331.4	27712.5	66459.9	52180.7	17884.6	17840.6	17969.8	22671	3686.52	40010	35464.8	71289.1	41332.7	41762.3	12498.3	27493.8	38607.6	30971.5	25210.7	25812.9	8696.06	14829.5	7580.82	22308.3	11702	7775.54	3030.67	63526.9	23825.5	91330.4	43656.1	52179.8	23630.4	56215.9	42795	54858.9	60097	10070.5	25559.8	53907.8	2302.76	3887.15	4020	13846.5	24415.1	27261.7
Diethylstilbestrol monosulfate monoglucuronide	0	0	0	0	0	0	0	0	0	0	0	0	0	0	0	0	0	0	0	0	0	0	0	0	0	0	0	0	0	0	0	0	0	0	0	0	0	0	0	0	0	0	0	0	0	0	0	0	0
Gluconic acid	104025	108842	251914	125773	117304	98657.9	95702.6	105947	100667	158845	111281	134212	106646	85893.3	100664	71969.3	89564.8	118026	90343.8	149403	211251	99385.4	83311.8	69646.8	80045.6	65223.1	97538	94901.7	117147	86259.6	83010.8	86071.5	116163	125249	91812.5	72832.8	234754	98352.9	112696	87911.7	144746	109941	193264	201222	110239	98248.9	131785	122509	133525
Furfural	284.741	642.256	1460.42	948.77	412.99	2234.27	2546.81	518.806	798.618	429.572	1478.23	805.847	357.902	474.698	2716.58	0	608.344	462.625	2145.98	1903.77	1610.68	1390.88	2711.86	2084.78	3081.02	3188.08	1889.06	2825.18	835.654	2436.25	0	1906.86	1313.3	2012.22	2098.94	2136.72	3952.33	1294.61	2043.32	2859.31	1099.42	1117.91	1392.3	0	980.231	757.657	1556.89	578.271	1114.38
(卤)-2-(2-Furanyl)pyrrolidine	89945.3	103838	114110	113537	98915.2	102901	167569	71870	80176.5	112795	127027	103680	85825	85806.7	128639	14605	139373	120381	81436.6	78415.4	62028	73016.7	76260.2	89157.3	96830.7	93162.3	85186.2	137459	92202.8	88958.4	15571.6	93464.2	68536.8	64084.7	59652.2	80668.1	86985.4	60624.9	84938.3	69810.2	100728	100444	99693.8	123366	98225	91066.6	118813	103169	142869
Imidazole lactate	9649.93	9860.57	13536.1	42329.1	21703.2	13076.6	22611.3	13709.1	13397.1	13623.3	8978.44	18737.6	16490	21455.9	17147.4	20402.6	7066.36	11928.6	16605.4	15732.7	11748.2	17999.5	16470.4	10952.9	20560.3	9097.95	6451.28	13158.5	15318.3	9249.67	16723.9	8739.22	13253.7	18192	7677.13	12459.7	8401.11	15109.3	8369.59	39668.4	12727.4	40282.3	13406.1	6477.14	8756.69	18399.6	6260.74	21699.4	28403.1
3-Indoleacetonitrile	91243	48680.7	24228.6	43130	63500.5	24126.3	28926.9	49695	49854.2	43692.6	51732.2	47600.2	46319.5	28482.4	43807.7	51161.4	43414.8	54213.8	30675.4	39865.8	66339.1	31835.4	58125	37762.8	32791.6	27549.7	19058.4	47208.9	31735.6	34026.8	49276.8	47296.3	21884.7	47709.3	48902.7	39528.9	57786.7	57390.1	22918.9	39890	40146.8	35907.9	32571.2	46286.6	51008.3	31129.8	44467.7	29944	28942.8
5-Acetamidovalerate	55763.9	48138	62826	74611.7	79480.4	65775.4	192623	100239	30378.3	60957.3	47113.3	54015.6	155804	60854.5	45934.5	104288	84871.4	66013	35564.1	28199.8	99521.8	177784	36923	257749	99084.2	325910	86005.9	89198.6	108504	51257.8	227396	165025	97116.7	62832.3	36934.5	48798.7	62058.1	68462.2	87204.5	74014	161635	41562.4	63510.5	62941.6	33661.8	58354.7	172868	125539	58931.1
3-Methylsuberic acid	30765.8	15938.6	29219.4	21622.7	23360.3	30297	25438.5	17583.3	13967.6	13948	25290.1	22535.6	22078	35111.3	23081.3	30018.4	18182.5	37121.6	15243.9	15993.5	26804.8	25251	38339.9	21476.1	23382.6	19813.1	25020	26946	21320.3	19759.4	30192.5	21037.3	23853.8	20790.8	19847.7	30990.1	27019.7	22409.4	27527.6	23718.1	18950.9	15568.2	26916.2	28476.1	25402.7	23949.6	33391.3	35801.9	29374.9
10E,12E-tetradecadiene-4,6-diynoic acid	2411.07	772.298	0	2738.05	4194.49	0	0	2868.36	2474.92	1432.23	3013.73	970.517	1326.77	169.124	3005.49	9124.21	4386.93	2218.11	0	1870.42	2891.38	162.991	4185.65	2359.67	218.244	0	6893.22	1821.71	1489.64	0	6115.82	2132.61	7525.31	2030.43	2010.09	0	1529.4	3075.01	0	0	0	1245	0	1332.99	3714	145.761	1986.01	0	0
14-METHOXY-4,4-BISNOR-4,8,11,13-PODOCARPATETRAEN-3-ONE	12962.8	8032.01	5320.71	6802.8	7751.57	5519.91	5613.74	6740.65	7155.15	6995.27	7732.24	5649.93	6165.79	7467.69	6669.78	6469.04	7548.24	7646.18	6095.54	6354.56	10263.8	5640.44	7273.54	7129.82	4608.36	5888.42	6286.16	6429.79	9918.54	5027.84	3773.37	5455.26	5460.88	5803.52	8265.32	5169.53	6810.52	9401.68	6020.55	5538.54	5795.75	7033.84	6504.77	6274.95	6720.07	5423.08	6037.06	6271.8	5864.18
3'-Hydroxy-5,7,4'-trimethoxy-4-phenylcoumarin	0	0	0	0	0	0	0	0	0	0	0	0	0	0	0	0	2732.36	0	0	0	0	0	0	0	0	0	5433.51	0	0	0	0	0	0	0	0	0	0	0	0	0	0	24543.6	0	5443.77	0	0	0	0	0
Albomaculine	4830.15	3137.36	13851.4	7544.38	3085.89	6514.93	24211.4	2380.41	2186.27	5202.53	5326.07	2674.64	2339.01	4420.04	7481.31	295.693	10325.4	8258.86	5350.37	2311.81	507.623	3198.64	4032.11	5251.42	5316.17	7493.75	2243.45	7041.79	4605.66	4873.73	0	4388.06	2384.89	0	2317.04	6527.03	8153.89	1752.11	8848.85	6101.08	6408.52	5568.74	6806.45	5805.83	4782.32	10486.3	5375.67	3248.06	12676.3
Lys Val Pro Gly	0	0	0	0	3506.68	0	0	0	5716.68	36806.7	4268.45	0	0	0	0	8530.32	0	0	0	23603.1	3965.93	0	0	5405.43	25091.5	6458.36	8695.48	49816.2	0	8781.76	17048.3	7938.58	0	0	0	0	2437.62	0	0	0	0	0	0	103960	20463.8	3512.7	76878.3	0	0
DG(13:0/20:2(11Z,14Z)/0:0)[iso2]	116384	105146	140363	166014	143106	187325	34943.7	12834.1	34084.3	26185.5	23189.3	47919.2	32580.3	68703.5	71961.7	111670	80190.9	108704	99914.7	5244.73	239465	0	42593.9	59307.7	14465.1	23818.6	52801.1	98286.7	58347.4	23483.8	278310	0	280146	127024	38618.4	80025.9	229759	136861	49153.7	76120.9	14739.7	55106.7	82056.4	9579.4	24183.5	14139.7	0	76459.3	43329.4
2,4-heptadienal	15058.5	14781.2	19221.9	17911.6	13339.1	14654.8	32813.7	10339.9	11473.8	21937.1	20702.8	10858.3	10753.3	11520.3	19192.1	2059.79	20776.5	18183.6	13460.8	12506.4	8829.31	11542.6	12526.5	14095.7	15478.9	15675	15868.4	27645.5	15018.1	14053.5	1790.66	15885.8	11205.3	10314.5	10129.4	13652.6	13746.9	9731.5	14710	11793.3	14352.1	14628.1	17057.7	22722.3	17622.2	14196.1	21978.3	15045.2	17496.3
2-Imino-4-methylpiperidine	0	13873.1	0	19424.8	0	0	0	0	0	0	0	1441.11	145223	50419.1	73334.9	39311.3	0	19761.3	0	0	0	100587	0	0	0	0	0	17796.8	0	0	26017.8	0	0	0	0	0	0	0	0	0	0	940.941	0	0	78919.1	0	0	0	0
AMINOHYDROXYBUTYRIC ACID	196522	201293	370530	235991	252161	205663	319291	248334	216226	250272	176120	319622	173412	312186	217259	306582	253745	248226	198087	261636	231935	355166	203808	240794	255405	189007	296218	217085	216865	485721	265374	253075	288758	224018	249856	280285	306167	206677	188761	270820	362530	232606	306018	292315	194736	247951	311610	223771	181035
4-Aminocatechol	52662	56835.5	69257.5	58868.5	58749.1	68583.3	69322.3	56798.9	59459.3	64212.5	56739.9	58011.7	64272.9	65765.8	61821.3	61334.4	60193.1	57668.3	64362	61884.4	55600.1	67227.1	52067.4	62949.3	68132.4	69111.3	58288.1	57483.1	53546.1	64211.3	52540.1	64172.5	56084.8	55288.6	59439.8	68223.7	51197.2	52878.8	68658.7	64737.1	65838.5	59204.5	64451.3	64595	53181.7	64098.8	63038.4	68199.6	72154.2
2-Methyl-5-propyloxazole	81390	126753	201462	194243	114700	94120.2	188660	120369	120262	89779.4	137949	122907	174177	84604.3	121419	101666	142159	199304	140861	123595	136796	95809	117991	166810	214072	121937	71589.8	192448	126562	125566	216754	140320	63338.3	136311	163553	129054	83699.1	156132	188465	160703	146889	88018.6	116164	216835	135970	72983.9	99549.2	118808	140469
4-Formylsalicylic acid	32055.2	42311.9	72882.9	64940.3	63751.5	97750.5	94040.7	51076	65251.6	59422.5	51257.3	75694.1	55260.6	37005.8	107234	0	59371.3	40173.1	82157.1	72821.5	71307	54068.9	108964	82430.7	84471.9	69949.8	73082.4	118026	56827.7	69598.2	4302.31	64406.2	83398.5	62479.9	59084.1	67166.6	125482	81215.1	72950.9	69333.7	81182.5	94552.9	79049.4	19752.7	37760.2	53970.1	50321.4	45028.1	123933
Theophylline	3836.43	3834.86	2607.69	3731.48	7100.19	100225	7813.58	2324.06	17979.9	3703.38	31308	2131.45	2246.33	3254.61	14391.2	30009.7	118694	9276.49	14400.3	11962.6	7418.63	12119.5	6623.32	2236.39	3757.3	813.366	1463.89	2217.31	2076.47	2150.47	32086.6	1353.93	57782.4	36784.4	18880.9	3813.24	1853.86	37259.7	1989.13	2321.54	1265.41	8272.05	9132.87	3616.79	5293.9	12921.9	30263.7	2086.61	25674
Isoamyl p-anisate	4313.14	1018.58	1588.3	2179.43	1397.03	4546.14	5911.67	2242.33	5450.05	4202.63	5176.98	3336.43	3283.53	5741.06	1839.34	3671.21	6098.18	1845.75	4205.27	954.743	5578.81	3801.19	4507.79	6549.33	3534.24	3704.99	4306.45	6206.87	2908.02	1701.8	2369.68	3782.84	6274.74	7842.41	3922.95	6483.26	2180.72	5963.91	1758.76	2082.75	4812.43	4072.65	2657.36	2323.07	7047.55	3302.1	4024.71	7242	4154.5
Carteolol	0	0	0	0	0	0	0	0	0	36465	12647.1	0	0	0	0	0	0	0	5694.43	0	0	0	0	0	0	0	9256.4	23866.3	0	0	0	9736.93	3233.27	0	6178.51	0	0	0	0	0	0	0	0	38278.6	19301	0	47913.6	0	0
Hippeastrine	0	0	0	0	0	0	2088.51	0	19836.4	0	0	0	0	0	0	0	0	0	0	3721.62	0	0	0	0	0	0	7651.05	0	0	0	0	0	0	0	0	0	522.495	1360.46	889.969	0	0	0	0	0	0	0	1487.88	0	0
Acebutolol	2467.15	7690.27	902.605	6192.48	1348.02	2328.22	6428.52	835.975	777.042	14382.6	12686.5	0	859.051	813.085	5407.23	57.396	6566.91	5395.18	2570.74	4951.61	6583.94	2530.82	1846.7	4827.16	7832.3	1008.29	11650.7	22809.2	3122.74	871.062	85.1024	9254.11	1421.25	0	1998.04	2688.48	6798.3	647.477	674.827	2636.82	753.204	769.06	1385.75	19519.7	10551.2	823.043	24040.9	684.875	2312.14
Megalomicin C1	2.25297e+06	2.46312e+06	2.30857e+06	2.69641e+06	690068	788874	4.84733e+06	1.43927e+06	1.807e+06	7.5462e+06	7.18251e+06	264787	498112	872205	2.81234e+06	71618.9	2.66111e+06	3.20881e+06	1.65296e+06	4.48174e+06	2.84182e+06	1.98204e+06	2.75965e+06	2.85041e+06	5.42865e+06	3.71473e+06	7.66274e+06	8.88857e+06	772967	879360	231139	3.88689e+06	2.10771e+06	1.9558e+06	1.51493e+06	2.69494e+06	3.03312e+06	1.85662e+06	1.26585e+06	2.4518e+06	1.81232e+06	758855	2.67234e+06	7.72199e+06	7.26411e+06	973775	8.22549e+06	1.22711e+06	1.4904e+06
Pyrimidin-4-yl-Methanol	485.853	29418	1620.43	3382.71	901.423	132325	1789.15	776.91	25282	41859.1	642.465	1173.3	25190.9	1494.64	16213.4	6860.76	892.778	2449.03	1003.31	27661.2	39000.8	888.707	308.054	14757.3	1630.19	105499	11991.7	1436.02	428.232	4131.6	234.989	46766.8	10975.7	1014.85	871.645	49990.7	14595.4	19024.6	1844.47	59675.6	1047.63	51705.6	1566.2	47016.7	22136.2	46608.6	1207.3	88777.6	80279.1
3-Methyl-L-histidine	3366.64	31192.5	91864.7	19285.9	4579.31	2156.94	9677.11	5987.18	32996.5	88520.9	29775.7	709.031	650.994	29818.2	7219.03	5281	8777.1	1407.55	6651.61	100144	18504.4	2763.6	5248.91	4503.52	13978.8	2927.29	57800	2074.91	19382.2	4019.36	15889.3	15257.7	2731.59	5199.39	14099.4	5230.86	48782.2	14062.2	2337.37	49339.8	43800.3	72877.6	1292.49	1475.42	7003.23	15941.4	27888.9	2417.13	10517.9
Cysteine-S-sulfate	442.117	0	317.471	566.227	537.191	427.06	0	0	0	0	419.098	0	0	0	423.782	1411.75	0	561.223	0	2014.81	3407.54	1505.77	3343.42	2621.44	2551.79	3630.92	5784.6	1867.35	2135.86	0	490.163	2384.66	2346.92	1928.55	3090.52	900.896	3890.63	1034.44	1578.4	2588.48	0	0	0	0	0	0	0	775.551	0
Indole	200510	164884	208805	205080	189898	241588	233186	171407	173354	183032	159825	178897	171056	173709	270251	116512	165080	209711	242722	178832	192277	172796	223460	181801	246094	185967	203300	263333	205933	173169	136859	181640	235485	183031	192577	201941	265108	215140	242260	199216	164545	215048	205462	131553	172377	159514	164250	201094	221821
AHBA	41961.2	27576.1	52168.7	52254.9	51451.1	74483.1	103985	32871.5	60807.3	44484.5	44892.9	107139	76992.8	65148.5	34606.8	46652.4	50281.4	57905.7	84642.4	27239.5	59061	90047	70675.7	57572.3	62945.9	53224.7	55001.7	46519	27201	96650.8	116148	62226.9	52164.7	33386.1	55850.2	98570.9	43133.5	46017.8	62852.8	60746.2	76526.8	44042.1	64468.7	50724.8	73761.4	30890.2	84959.6	74168.3	51020
6-Acetyl-2,3-dihydro-2-(hydroxymethyl)-4(1H)-pyridinone	54707.1	76588.1	59964.5	66473.5	27089	28173.6	124244	44176.8	61183.8	188777	186025	21677.4	24328	30862.9	88623.9	4508.29	82252.6	94734.1	33779.6	63764.6	41293.8	32711.9	45601.2	46891.3	72740	56719.4	71580.3	148800	25075.3	34691.5	4599.24	70438.1	24084.8	31730.4	25534.6	53069.4	51910.8	33369.5	29343	36090.2	49474.1	27581.8	71005.5	239338	165931	31664.7	186233	37435.1	62302.8
L-alpha-Amino-1H-pyrrole-1-hexanoic acid	43470.1	56914.7	63714.7	61696.8	62568.6	65240.4	70882.3	48077	44084.1	39702.9	60751.9	62414	58600.7	55630.4	70679.1	2336.22	74983.3	75060	60348.9	52400.4	38449	45426.8	55123.2	53675.6	50853.1	52515.1	33664.9	51163.4	61341	50930.4	2168.16	49353.5	39736.8	39996	37003.6	57048.5	54930	39772.5	59570.5	41258.8	62203.1	67012.6	56153.9	34916	40122.7	52536.8	41218.5	65142.4	91942.8
Valyl-Leucine	4302.77	3740.18	6932.5	7045.67	5132.41	7778.87	6909.84	4591.83	5618.93	5060.07	4864.76	7335.05	6229.49	8661.68	6248.92	4388.57	6141.89	6117.82	4470.15	5662	5211.22	6675.8	5605.99	4456.21	5847.34	6629.45	5113.78	5400.24	7012.49	7283.16	4172.24	6038.49	4766.45	5299.08	4557.6	7133.18	8465.53	5690.39	6295.24	5099.44	7904.98	5327.58	7394.69	4587.51	5673.66	4173.46	5405.76	5272.14	9109.55
UNDEC-2-ENE-8,10-DIYNOIC ACID ISOBUTYLAMIDE	136291	155994	161599	186421	147649	161049	182099	139441	129897	100391	147612	169121	136973	119607	176117	943.283	223931	166350	168952	148890	117444	131652	157828	159844	162318	153308	106118	130080	135280	114258	1395.89	140996	114990	128794	107107	153373	172994	128696	157973	149926	161049	162631	117669	79158.4	107649	120880	94322.3	128858	194036
Ubiquinone-1	2653.28	717.466	2135.04	2621.06	2690.47	5318.27	3673.14	300.66	7570.57	1405.18	1077.87	1347.79	10095.2	4132.16	1251.1	6770.14	8573.43	0	1807.98	2630.9	7329.89	1404.68	878.416	5506.47	4812.13	4946.83	3938.04	1209.56	3601.66	3108.84	11088.6	1069.54	3444.98	7743.7	5344.84	6468.06	3064.42	7039.08	11915.9	3862.82	2949.67	7934.01	3761.58	0	5702.41	1263.15	5547.33	2772.22	9977.56
cis-6,7-epoxy-9Z-heptadecene	26128.6	14384.6	15134.5	14413.4	18663.2	13528.9	24754	3828.46	6685.43	13258.8	7358.26	1249.31	20906.3	14279	4809.62	19125.7	34701.2	4530.07	20981.9	13647.2	8409.24	15215.5	16746.6	14029	11262.9	18720.8	7359.62	20348.1	4825.27	1617.55	20963.3	13648.8	29622	10181.2	34067.8	6986.94	12636.2	14016.2	22973.7	17197.2	13125.2	7762.9	14339.5	7069.69	1472.78	10617.1	7455.22	39765.8	23749.7
Gravolenic acid	58145.5	54043.3	48899.6	56871.1	53023.4	51722.3	44958.4	55597.1	63611.8	54320.5	54343.8	59732	56249.6	57479	52736.2	62994.5	56147.3	56048.5	50903.2	51016.1	58936	55939.3	51351.9	50523.8	52713.4	53744.8	52054.2	49602.6	51274.1	58144.4	35686.1	56500	52301.6	53687.3	59720.3	51173	51928.9	57509.2	51916.2	59784.3	54606.6	58428.9	50037.4	64072.7	47868.8	56415.6	54759.1	51076.7	52214.1
trans-O-Methylgrandmarin	423916	446330	296565	432250	430881	324298	302362	411781	426952	423310	444774	403520	398275	340362	421986	440888	434514	448645	335170	422729	434806	353524	443946	412041	361060	316888	420215	433727	418281	349666	384284	384251	401960	439505	399701	349128	417538	401355	309294	376015	354499	370456	305801	383786	401256	348607	416656	301330	313008
Ruscopine	1056.46	2392.47	13755.3	8047.47	1988.52	10322.5	15059.1	10382.8	11335.5	3507.86	4880.72	8105.73	7109.93	10597.5	9379.94	3014.46	4261.47	4941.02	13738.1	19632	14674.2	20855.6	26961.4	25993.6	25887.3	43169.5	27431.7	17851.4	9041.5	4475.18	0	19003.4	11700.9	10860.8	12801.8	31138.2	21750.6	9612.4	16633.4	22599.7	11852.2	8830.98	22841.1	3331.27	5167.37	15570.3	5647.06	18259.7	5281.98
methyl 9,10-epoxy-12,15-octadecadienoate	0	0	0	0	0	0	0	0	0	0	0	0	0	0	0	0	0	0	0	0	0	0	0	0	0	0	0	0	0	0	0	0	0	0	0	0	0	0	0	0	0	0	0	0	0	0	0	0	0
Pancratistatin	29066.7	25988.9	19254.2	25371.9	19163.3	28484.5	23508.5	29338.2	29273.9	28266.2	28857	24901.4	25796.2	24190.7	21466	31021.1	23283.4	22220.4	29879.1	21694	22533.7	28433.7	21435	26931.2	25939.5	26466.2	17276.6	22428.8	21121.4	22613.9	20340.8	29068.2	27864.4	26284.8	30483.4	30864.1	33556.2	27656	24910.3	32051.8	29003.4	24664.4	29652.5	25594.8	16536.6	30271.7	22701.1	18358.3	23743
Thr Val Phe	20624.2	26945.7	35599.6	36626.9	13192.4	17752.4	92663.9	17312.7	27142.9	112735	110824	5795.3	9091.21	11409.1	42188.1	11141.4	40490.3	42697.2	41162.8	114990	49152.6	48864.7	55130.4	62958.6	135890	113199	154417	218193	19702.4	20393	24463.2	81781.9	34625	44876.9	23974	72799.6	71032.1	32875.7	41644.4	60190.6	23082.8	14431.1	40646.8	152221	112318	16670	161213	24764.1	32085.3
Tris(butoxyethyl)phosphate	338143	610925	224770	728454	582130	256956	294538	488874	1.32024e+06	613320	337500	528672	375820	313200	380220	349906	1.31372e+06	422402	378917	296909	282655	414262	392485	345454	443374	396885	301822	305113	347780	666256	265686	349165	421096	309291	376206	548236	448604	306440	252029	331849	403282	594846	647207	300346	299041	295667	356591	615107	290026
Linoleyl carnitine	1.39334e+06	1.75258e+06	2.0478e+06	2.67713e+06	2.12482e+06	1.81341e+06	3.37442e+06	2.75282e+06	2.69922e+06	1.54957e+06	1.69408e+06	2.57195e+06	2.54875e+06	2.09838e+06	2.46378e+06	4.0506e+06	3.73854e+06	1.99013e+06	1.89374e+06	2.93454e+06	2.28381e+06	2.08332e+06	2.12452e+06	5.45839e+06	4.41159e+06	2.38094e+06	2.71101e+06	4.41337e+06	1.68822e+06	2.44058e+06	2.21248e+06	2.42045e+06	2.43837e+06	3.27106e+06	2.48788e+06	2.99566e+06	4.57242e+06	3.83809e+06	2.67782e+06	3.19383e+06	2.50435e+06	2.81968e+06	2.56578e+06	2.12749e+06	2.17629e+06	2.03073e+06	1.93005e+06	1.90951e+06	3.76129e+06
(23S)-1伪-hydroxy-25,27-didehydrovitamin D3 26,23-lactone	2840.53	1875.5	0	99.432	0	0	2900.34	0	0	1819.51	72.5281	0	0	2084.74	68.9629	3236.66	1745.68	2616.88	911.139	81.3061	117.263	12.5138	0	0	102.344	89.2363	0	67.8176	0	0	0	0	0	4422.87	0	33806.8	0	0	0	1084.28	1929.48	14.2614	1145.82	71.9117	0	1298.07	8229.89	5027.36	5175.67
Pseudolaric Acid B	0	0	0	0	6994.63	0	0	0	0	0	0	0	0	0	0	0	0	0	0	27665.4	8983.13	0	0	586.739	0	0.160956	0	0	0	0	0	0	0	0	0	0	0	0	39438.7	0	0	0	0	0	0	0	0	0	0
Eriojaposide A	0	0	2002.63	0	0	563.899	16139.9	0	590.77	32576.5	31765.9	0	0	0	0	0	852.823	960.063	11987	57483.9	20762.7	18333.4	20969.1	26733	82184.3	60523	76183	124377	0	0	0	25134.8	8068.74	14487	5472.36	23772.9	22715.7	9771.49	15712.3	26286.6	1536.4	0	2958.08	87207.8	40190	0	88019.6	0	1086.77
M-Hydroxydesmethylgliquidone	0	0	0	5450.12	22486.4	0	15226.9	1993.67	0	0	0	5469.01	0	0	0	95960.6	23086.1	0	0	0	0	0	14238.4	9192.34	9196.54	0	10299.4	38326.4	0	0	0	0	0	0	0	0	0	0	0	0	0	0	0	0	3542.29	0	0	4077.84	0
Pro His Lys Arg	17940.8	27493	34477.9	43431.3	17669.9	14542.3	81684.9	15946	19732.5	108816	91547	12030.9	9846.03	18185.8	48479.4	0	46676.2	48529.8	55355.2	122167	49716.1	61262.8	60278.8	88226.4	141836	126370	126550	252676	31034.1	17843.1	63929.4	80529.2	30506.7	41418.3	27263.9	63647.1	79389.6	35743.4	52362.2	72182	21252	22429.5	36586.4	109208	100107	15301.1	108458	26627.9	41684
PE(P-16:0/20:4(5Z,8Z,10E,14Z)(12OH[S]))	818219	887160	798205	264408	583542	1.08083e+06	938712	874197	1.0155e+06	1.1968e+06	107599	810064	440330	720628	869183	578381	310757	615151	665284	2.06963e+06	1.08669e+06	1.90633e+06	320977	797736	840957	472091	255176	592709	155077	797286	824898	1.24991e+06	287173	1.04416e+06	2.00375e+06	715223	852700	2.40931e+06	910322	1.86171e+06	1.61757e+06	618150	1.31199e+06	915554	1.88557e+06	1.1216e+06	493062	872156	3.43018e+06
(卤)5,6-DHET	0	0	0	0	0	0	0	0	0	0	0	0	0	0	0	0	0	0	0	0	0	0	0	0	0	0	0	0	0	0	0	0	0	0	0	0	0	0	0	0	0	0	0	0	0	0	0	0	0
2,4,7-decatrienal	36147.5	33990.5	30484.6	31457.3	38230.3	30577.1	29799.7	30753.6	32196.9	31083.1	31717.7	30827.9	31675.6	32511.4	30636.5	33566.3	33234.2	35301.5	29037.6	33856.7	31519.3	29166.8	36074.5	28209.3	29352.4	26225.7	38001.6	32342.6	33852.3	27983.3	32384.5	30068.6	35241.1	38859.8	31538.3	32001.5	35767.8	34494.9	28047	30058.2	31654.2	28719	29569.8	29829.2	34882.9	32644.8	31475.5	31836.9	30570.3
4-Hydroxy-1H-indole-3-acetonitrile	61547	40612.4	7335.02	39970.4	42819.9	9192.96	14282.4	38910.9	34586.1	25147.3	43689	33346.9	31031.4	14125.2	37147.3	45681.9	40057.1	43783.6	17194.7	28129.5	46372.6	19708.3	37241.4	25620.7	19708.3	11046.9	13892.6	28324.2	22477.3	20889.8	30402.4	28725.8	11817.2	29809.8	29206.9	24227.2	36099.1	45275.4	7306.34	23241.5	23777.3	17421.2	11797.2	25233.7	41108.1	19772.4	31876.3	13079.9	16003.3
4-t-Butylbenzoic acid	18290	12096.1	28000.3	19762.1	18328.3	28455.8	27022.1	21593.6	21590.7	23089.6	19148.7	22998.2	22746.6	26184.1	20025.9	22055.1	20167.8	18807.2	25220	17500.8	17481.1	22722.5	15906.4	21811.5	22910.7	26564.6	16194	17730.1	16537.6	24266.4	16802	22322.4	16232.7	16882.1	21626.8	24388.5	15824.8	15732.4	28580.9	24565.4	23366.9	22028	28256.7	22055.1	18473.1	24648.4	22105.4	26101	26491.8
Nicotine-1'-N-oxide	58346.9	71025.6	61399.6	73602	58273.4	58063.2	99544	50914.6	53145.2	93228.6	116490	56741	44827.5	41616.5	87056.1	4023.93	94465.7	86304.6	59766	79182.1	58168	51190.9	73744.7	75112.8	93935.2	78259.9	81631.9	141113	43348.9	48485.9	28411.3	76864.1	46579.2	47985.7	39189.6	67599.6	72122.4	48919.2	56925.6	55199.3	56662.3	58632.3	60637.9	104901	91601.4	36974.6	110084	37345.5	77747.8
Vanillylmandelic acid	17696	2849.6	30669.4	29271.2	26981.7	30677.4	44218	24721.4	36269.4	19733.1	17329.6	19599.5	37852.1	13442	32785.6	0	14070.3	11560.6	26296.1	16988.4	18324.3	17423.9	22972.8	25895.9	33806.9	8768.08	16389.9	33910.5	26815.2	18432.7	0	21195.8	27396.7	19513	28066	14608	21455.7	27162.5	13459.3	18312.9	35516.9	50491.6	19692.9	11248.8	26264	5263.64	14031.8	7123.97	36302.1
Sebacic acid	65035	100796	36400.9	63756.1	56489	18053.5	47900.7	20720.3	7314.82	28857.3	25664.6	115077	29289.1	4607.92	149864	23983.2	149557	18245.5	33158.5	19005.2	3272.1	2191.71	4116.64	2450.36	71588.3	34865.5	72490.3	2999.28	10836.1	2340.7	1111.59	4223.49	1245.81	1826.91	21796.6	18225	32372.3	76647.1	3986.78	16420.1	10410.4	2172.71	33575.2	44141	146026	19209.4	2292.01	3553.9	3641.87
Asp-Phe methyl ester	6424.72	8519.64	4934.39	10476.1	4861.02	4357.81	18114.8	5192.35	8283.71	41724.8	32377.4	2515.76	3299.59	3593.6	10868.9	144.592	10274.8	10151.5	5616.59	15824.5	10221.9	7222.76	7852.59	9714.18	19762	12915.4	28778.5	34944.2	6898.24	7987.89	776.327	17187.1	7074.85	6636.87	4332.19	13210.6	10968	6252.41	5124.01	8909.46	6523.11	6333.11	7454.95	61772.2	32383.7	7106.5	53795.9	5239.72	9759.88
Arachidonyl Trifluoromethyl Ketone	3136.71	5795.22	6273.06	7559.38	4843.34	6548.83	16206.6	3381.61	3308.85	10287.2	9623.41	4248.19	3016.56	3010.25	8262.86	0	8852.49	6952.55	9369.42	13673.4	6701.46	7155.65	10158.4	9690.3	12487.1	14009.7	17109	25745.8	7278.07	5817.88	0	11539.6	5123.41	8397.36	3921.82	11450	9991.86	5210.74	7574.9	8974.88	4394.53	6248.93	6394.71	11426.9	10124.5	3920.22	12442.7	10127.2	11077.8
Terbinafine metabolite glucuronide	3531.31	0	0	0	4765.42	17371.1	36275	0	0	8144.52	4955.96	18775.5	0	11409.5	4205.18	0	0	0	0	2727.99	8901.62	802.165	0	0	2358.98	0	2032.61	1361.32	0	758.696	0	0	15729	23068.2	0	1383.01	0	0	0	0	0	848.567	0	0	0	2631.9	26291.3	12557.2	7722.65
LysoPE(20:5(5Z,8Z,11Z,14Z,17Z)/0:0)	0	0	5447.25	1427.85	1539.02	10578.3	9644.85	0	6848.5	8933.48	0	7871.86	9515.18	13278.2	7515.15	5479.51	7115.14	15009.7	10506.1	9739.85	3504.86	21241.6	14957.8	3661.96	17236	6403.26	16792.6	3603.27	5208.13	0	0	0	5213.32	28183.9	7569.57	7305.24	5860.33	12473.5	13010.6	21692.4	23513.2	15210.3	29736	1950.89	6491.95	26338.7	2247.67	8794.33	28598.3
Pro Cys Tyr Phe	0	0	0	6303.41	38411.9	0	51528.5	20384	4316.84	0	0	10137.5	0	0	0	176338	51132	3991.32	0	0	0	0	3378.5	20412	46610.9	0	37690.6	62811.5	0	22902.1	0	0	30580.7	0	0	0	0	12654.2	4671.36	25999.7	0	0	0	3060.76	14935.2	0	0	0	9419.41
Gly Glu Trp Trp	553708	516514	100880	531023	711845	108783	179115	485970	557821	523885	516602	576524	400134	172413	621682	553300	586951	717066	304237	786103	528432	332363	743523	459017	396790	124172	762113	870124	638023	300513	623462	409249	703176	794153	464135	402567	629689	533918	92267.7	356012	406827	419926	119528	460088	590147	279028	498730	152705	237917
(E)-4,8-Dimethyl-1,3,7-nonatriene	8611.57	8494.33	6410.25	8609.97	9878.34	6171.01	6660.59	8138.86	8058.11	6732.12	7701.53	7234.91	7656.01	5700.93	8273.41	8428.14	8509.49	9305.07	6776.44	9822.2	7673.62	7594.3	10207	7275.87	6414.37	6361.11	9499.03	9522.92	9540.05	6632.39	9043.5	6815.57	10185.5	10167.1	8151.1	7164.34	9877.55	8458.16	5692.32	7566.67	7249.13	7276.52	6484.42	6670.68	9072	6881.42	7614.3	6804.12	7465.21
5,6,7,8-tetrahydro-2-Naphthoic Acid	5106.36	5134.29	6556.94	5966.65	5795.81	6246.54	5679.82	5337.01	5672.46	5757.97	4896.03	6303.06	6435.13	5725.55	5434.74	5046.48	5494.39	5426.9	5107.37	4304.33	5283.48	5501.76	5046.28	5662.61	5724.35	5144.74	4762.07	4651.41	5249.67	6230.14	4242.14	5432.26	4366.85	4949.85	5611.76	5499.36	3282.26	6128.26	5793.8	5392.56	5819.73	5107.89	6122.42	5631.03	5519.02	5576.51	5596.38	6037.42	5696.53
5-exo-Hydroxy-1,2-campholide	27279.1	25592.9	16223.4	39321.2	32442.6	12603.9	20501.1	10398.4	7232.5	15189.5	12071.4	61998.8	27851.4	7010.63	69013.6	15993.4	54987.6	17821.5	10684.2	10515.9	5033.03	5415.47	5448.72	6200.39	22167.6	14217.5	42847.6	5258.73	6392.98	5214.91	4205.26	5707.38	4660.86	4078.57	9748.06	14791.8	10245.4	20113.3	8411.48	11062.5	7651.6	5197.39	16214.6	22615.4	46726.8	12218	5689.12	7746.02	6531.62
1-Methoxy-1H-indole-3-acetonitrile	1148.12	1846.93	686.605	3835.06	5561.19	759.327	5725.48	5306.64	2889.04	78.3861	2206.92	2759.76	1071.78	1405.23	1794.96	13023.7	12222.1	1116.07	487.423	1789.25	375.154	699.042	2172.6	2516.75	3406.25	313.718	8077.16	10312.2	484.142	4368.46	638.103	755.416	7450.21	1021.52	1672.64	443.532	613.34	3730.52	2030.76	6340.14	1230.91	1337.19	808.913	4385.89	3123.31	1021.59	747.529	5044.22	2065.8
Val Val	18996.2	0	38790.3	46257.1	167873	26584.8	223299	134475	45591.7	46804	48184.1	52763.5	275231	65043.2	15630.4	60043.2	0	43072.1	1892.77	6584.89	63329.5	334829	11542.9	393888	9555.78	929873	37620.1	66323.6	95300.7	80531.9	540883	340626	135243	44583.7	19930.8	19353	54917.6	9678.5	10716.5	41213.4	172148	45242.2	25076.5	71055.3	34750.8	39333.7	97636.3	212444	61720.7
(7R,8R,E)-8-methyl-6-((R)-2-methylbut-3-en-1-ylidene)octahydroindolizine-7,8-diol	2.1419e+06	2.30212e+06	2.43553e+06	2.61613e+06	2.4896e+06	2.32441e+06	3.51309e+06	2.00767e+06	1.99918e+06	1.90155e+06	2.88977e+06	2.67199e+06	1.96378e+06	2.13634e+06	2.75547e+06	2146.93	3.57985e+06	3.06363e+06	2.511e+06	2.43418e+06	1.77779e+06	2.2826e+06	2.63558e+06	2.74515e+06	2.66171e+06	2.67056e+06	1.85398e+06	3.00381e+06	2.10665e+06	1.9128e+06	2218.34	2.23726e+06	1.76935e+06	1.81638e+06	1.54032e+06	2.78783e+06	2.91114e+06	1.90066e+06	2.26267e+06	2.06444e+06	2.66891e+06	2.49552e+06	2.0292e+06	1.61098e+06	1.99831e+06	1.83214e+06	2.11694e+06	2.18797e+06	3.49752e+06
alpha-[3-[(Hydroxymethyl)nitrosoamino]propyl]-3-pyridinemethanol	55142.9	6900.44	71812.6	123842	253412	108337	569702	214013	54868.9	83795.7	79820.6	49882.6	484863	167578	32224.7	184637	7506.2	91074.1	5137.98	16831.3	162443	681162	35023.8	779923	88530.5	1.46455e+06	82873.7	155528	100167	97145.7	496295	497970	207766	105716	58685.7	102662	142448	44523.8	79415.8	149436	223533	99793.6	89929.9	135918	39233.5	98213.5	158378	442341	49578.1
Phe Ser	6471.09	391.343	7963.5	2513.96	3392.89	5337.89	97.5909	8324.37	7553.68	8642.09	3885.8	2726.43	2746.23	277.02	4023.76	369.8	5498.73	128.343	7158.48	11102.5	6852.46	249.551	1293.03	10879.8	787.8	17698	7464.74	2636.98	385.756	6084.26	1691.76	10630.5	5805.98	19311.7	10015.1	13698.9	4866.8	9226.16	8740.5	8829.25	9443.4	10137.9	9272.45	7126.87	11088.7	22975	4337.54	16458.4	4818.96
8'-Hydroxyabscisate	0	0	3722.48	814.365	2088.75	1873.08	9738.1	2042.5	3511.31	3141.6	3773.15	4110.98	1643.61	5547.75	1980.34	1878.83	4762.74	1286.28	4138.18	2958.37	1540.87	2296.41	3296.07	438.199	4309.72	2225.92	2724.19	1762.24	2299.84	2157.29	2765.95	3224.59	2474.63	6636.53	4397.59	5277.37	3509.31	2209.76	2785.42	3057.64	2823.14	11313.6	2099.67	3199.59	3641.59	2601.94	2898.18	3349.44	5674.35
5-Hydroxyomeprazole	0	0	0	0	0	0	0	0	0	0	0	0	0	0	0	0	0	0	0	0	0	0	0	0	0	0	0	0	0	7.09252e+06	0	0	0	0	0	0	0	0	0	0	0	0	0	0	0	0	0	0	0
Lactacystin	0	0	0	1171.83	6025.41	0	9148.04	3150.51	0	0	1377.34	892.342	0	575.448	0	20048.7	8241.25	0	0	783.628	0	0	739.405	2844.31	4490.65	0	7429.52	22767.8	0	1728.58	0	0	1957.03	0	534.153	0	0	638.023	1037.08	5222.72	0	0	0	2953.54	2024.37	0	0	2432.69	920.814
Leu Ala Pro Lys	0	0	1054.78	0	0	0	787.363	0	0	13843.8	6358.32	0	0	0	967.263	2346.89	978.82	0	954.8	14597.5	732.302	994.452	0	0	8058.47	4910.79	2414.66	16976.3	699.427	6830.3	28535.4	7231.58	0	0	0	1473.03	2866.61	1901.8	0	1427.86	0	0	0	33678.6	6009.64	0	23613.7	0	0
Stigmastentriol	535721	15542.8	0	52530.6	197466	26550.2	20262.8	99799.5	31384.4	38799.2	15391.9	27436.9	59781.3	17955.5	49563.6	103505	47370.3	176458	18351.9	38054.8	39847.9	4719.02	51151.3	35488.3	30253.4	12793.2	4239.54	121051	20834.4	48988.1	20403.2	62793.9	94752.5	5353.75	59303.1	28877.1	87791.5	32144.3	0	6144.95	53757.3	15278.8	3884.21	3368.25	123582	65178.8	62314.9	62286.7	10721.9
Medicarpin 3-O-(6'-malonylgluclside)	52136.7	44989.5	1619.33	36411.6	43274.2	6498.2	5941.44	34927.8	32249.4	57387.8	39859.2	28810.6	26126	11001.9	36181.1	40595.3	43308.1	46475.5	18877.6	32784.9	44657.2	16424.5	31632	34035.7	14736.4	4634.03	31881.5	41052	29640.7	13723.8	24568.1	31038.5	45849.3	43540.9	39851.4	34401.6	31662.8	60869.1	4724.95	12206.3	20081.2	26112.7	4151.27	38116.9	30380.3	20958.9	60955.2	10154.3	9801.6
5,2'-Dihydroxy-7,8,6'-trimethoxyflavone 2'-glucuronide	0	0	0	0	0	0	0	0	0	0	0	0	0	0	0	0	0	0	0	0	0	26203.1	0	0	0	0	0	0	0	0	0	0	0	0	0	3932.95	0	0	0	0	0	0	0	0	0	0	0	0	0
2,3-dihydrobenzofuran	12254	883.314	1595.48	1537.41	2102.43	4868.01	5259.31	1455.49	0	2565.08	442.219	2986.58	4140.9	4540.29	8513.71	1988.85	2773.91	2700.01	3042.85	1267.38	695.195	4769.05	5255.28	4695.79	4210.28	2935.52	3547.76	5903.59	2861.64	4431.64	0	3275.43	4874.51	1458.27	2890.72	5684.13	3060.84	3298.48	1633.63	3041.57	3380.29	3335.89	2512.45	734.67	4603.25	3217.17	2417.19	4331.06	3725.76
1,2,3-Trihydroxybenzene	79794.2	141414	115379	97018.7	110943	161345	112987	114599	156863	126480	66638.2	135647	149172	168181	149453	93534.8	101704	103347	137060	85419.1	186151	163634	127154	69570.8	108917	112928	91276.9	92820.7	78172	107002	94601.1	61690.9	103417	109203	101971	113523	79526.2	99003.7	182663	119368	162499	111162	171495	124875	75682.6	157042	161358	231162	312635
1,4-Methylimidazoleacetic acid	41519.1	46776.7	89979.2	73604.3	55105	49731.7	67173.8	45497.2	63859	92218.9	60576.6	30862.4	36351.8	58091.5	66442.2	47138	75725.3	41038.2	49379.7	82648.7	58719.2	62558.5	71612.3	51416.3	112854	23895.5	103382	35431.7	46847.1	39115.5	61251.9	50847	30504.3	45343.2	53631.8	72748.7	92125.5	64011.6	53234.8	147484	56298.4	197762	34682.4	34848.9	60640.5	97993.3	71991.8	56297.9	80732.9
2-Methyl-3-phenyl-2-propenal	3358.91	709.791	1453.95	3532.35	2546.44	2904.65	1684.75	1731.06	1067.04	967.535	1445.03	2573.77	4885.61	3879.65	3181.97	3497.44	1703.52	2390.15	959.008	593.39	3442.16	6365.46	4608.07	3187.79	2731.54	2242.33	2377.94	3789.52	1839.65	769.489	4146.15	3840.33	2444.76	513.533	479.517	5625.2	1484.4	1934.63	3283.46	682.932	3386.56	2304.31	2841.3	2823	3038.14	1878.04	1550.42	4793.49	491.654
Actinidine	14814.8	7852.65	9569.72	7893.77	4890.9	12837.1	9062.48	10128.2	6912.68	9659.01	4662.55	3665.21	6184.27	5121	7927	9197.81	6119.72	6910.53	8590.82	10765.7	7277.43	9601.84	4530.38	7121.83	11678.2	5795.77	10846.5	9272.36	5023.69	0	4791.71	5195.44	9765.27	9029.43	8989.08	4857.86	6120.12	9700.48	5190.53	6007.82	6426.14	10203.1	6602.77	18515.6	5984.15	6668.3	7740.22	10266.9	6691.75
Norbicycloekasantalal	2133.2	1711.52	3419	2583.1	2364.73	2347.94	2251.78	2605.02	2800.21	1721.17	2671.75	1668.49	2961.05	2937	1823.04	2269.83	1662.99	2129.83	2122.1	2081.38	1909.09	2694.33	2147.81	2315.81	1873.13	2090.69	2714.51	1599.88	2782.67	2741.39	1357.52	1868.66	2564.52	2101.18	2258.19	2244.1	2371.2	2241.69	2498.53	2304.44	3460.04	2596.23	2186.07	1441.86	1890.17	2792.09	2112.35	2286.89	2024.3
Erinapyrone C	524051	747125	1.07913e+06	1.0551e+06	922878	1.30017e+06	1.16534e+06	647968	964804	682583	686901	915492	786427	560698	1.47932e+06	0	848523	768709	1.29037e+06	1.10484e+06	951564	918032	1.49639e+06	1.0672e+06	1.32158e+06	836056	1.00987e+06	1.64855e+06	821357	914403	23893.5	868331	1.01376e+06	827760	892255	990429	1.69666e+06	1.08345e+06	1.20293e+06	946467	883127	1.24197e+06	1.00331e+06	351032	748522	721205	694893	508586	1.46583e+06
Dihydroceramide C2	39980.9	32599.9	26696	17067.1	27299.6	16567.3	19205.7	21976.2	16044.4	19064.9	22265	14778.9	22605.2	13338.9	18734.5	16485.6	16454.1	18067.9	25599.1	21986.1	20407.3	21253.7	21536.1	20031.5	21236.7	29310.6	25088	10934.9	24565.6	31060.8	14917.1	26006.6	34412.5	18474.3	26974.5	23992.7	31641.2	14641.5	19708.3	11801.3	17999.7	16485.1	9267.03	18558.1	14880.9	23178.1	22234.1	24194.1	16772.4
JWH018 adamantyl	15883.3	19468.9	23503.4	27914.8	45930.6	30011.6	25005	11346.9	10144.8	7216.11	8185.6	49151.5	29313.6	30905	28388.7	0	34165.6	30412.8	109.92	970.464	676.316	44.3657	867.81	219.631	1013.65	1491.05	0	1974.18	12745.3	19187.8	0	3094.52	753.817	553.712	436.329	1690.8	3312.06	717.176	705.818	89.9305	30292.5	27690.7	12295.3	2473.67	4815.09	19774	4907.72	17141.8	48418.7
Scopolin	1.26541e+06	1.32091e+06	2.07963e+06	1.35248e+06	1.286e+06	1.87744e+06	1.99296e+06	1.36693e+06	1.468e+06	1.43787e+06	1.32034e+06	1.56859e+06	1.48776e+06	1.83826e+06	1.35856e+06	1.38052e+06	1.41529e+06	1.28244e+06	1.86195e+06	1.15097e+06	1.27733e+06	1.74874e+06	1.18445e+06	1.37655e+06	1.75533e+06	1.90133e+06	1.18667e+06	1.27045e+06	1.09702e+06	1.79295e+06	1.14748e+06	1.5218e+06	1.2264e+06	1.187e+06	1.61722e+06	1.78149e+06	1.23287e+06	1.32462e+06	1.96519e+06	1.85965e+06	1.74148e+06	1.71841e+06	2.00121e+06	1.63359e+06	1.27831e+06	1.74745e+06	1.41334e+06	1.85832e+06	1.87665e+06
Nummularine F	11192.9	23849.7	15434.6	24078	24820.5	25241.6	39042.5	7046.44	6615.81	36557.8	26534.5	12880.8	9596.07	10659.9	35763.6	92.5753	29109.7	19904	33555.9	46095.3	30240.8	20044.9	30282.3	36107.2	55928	50914.9	58086.7	83348.6	31617	27700.3	0	40959.5	11847.1	27102.8	12939.6	39237.9	47372.1	16662.7	19269.3	37943.5	7286.13	26536.5	10057	34814	28883	18896.7	50203.7	26694.9	45424.9
Ala Lys Leu Asp	2312.82	3219.26	2277.4	2019.95	2653.98	1188.52	10963.9	0.23275	1251.6	24346.6	7626.45	64.6627	56.3677	29.1078	3045.97	128038	1558.47	4777.1	1086.47	11755	4909.71	1314.31	6486.15	6326.46	9431.73	13143	15776.3	37205.6	1382.25	8308.57	3975.66	7176.15	1771.21	79509.1	54792.5	10091.3	5724.94	1555.23	24.7796	6814.76	1596.57	3510.18	2581.86	12331.3	6817.68	234.834	53060.3	3194.58	5300.83
Lyso-PAF C-16	8.98783e+06	5.00772e+06	1.28418e+07	8.84054e+06	7.78796e+06	6.33152e+06	1.00039e+07	6.83934e+06	6.38151e+06	6.15025e+06	6.56025e+06	1.20948e+07	7.65473e+06	1.26673e+07	1.21886e+07	1.384e+07	1.28171e+07	1.10623e+07	1.15018e+07	6.99e+06	7.1849e+06	1.08635e+07	1.14646e+07	7.61737e+06	1.22721e+07	8.28196e+06	1.03286e+07	1.24038e+07	7.14145e+06	8.84066e+06	4.58687e+06	7.03946e+06	7.57104e+06	9.69328e+06	6.75979e+06	9.03781e+06	6.54511e+06	1.10108e+07	7.03814e+06	8.66771e+06	8.31776e+06	9.7763e+06	9.65769e+06	1.11723e+07	1.03283e+07	1.08912e+07	6.66404e+06	7.79736e+06	8.48125e+06
PC(O-18:1(9Z)/0:0)	4.57285e+06	2.78126e+06	8.83859e+06	6.03728e+06	4.71489e+06	3.81854e+06	6.47679e+06	3.91622e+06	3.73377e+06	3.45717e+06	4.86759e+06	7.73875e+06	4.61023e+06	7.66901e+06	8.11855e+06	8.35896e+06	8.23293e+06	7.25828e+06	7.60621e+06	4.57657e+06	4.13964e+06	6.39329e+06	6.59189e+06	4.28732e+06	7.85652e+06	5.26019e+06	6.17979e+06	7.54554e+06	4.60175e+06	5.34087e+06	4.08238e+06	5.62797e+06	4.52039e+06	5.23599e+06	4.75095e+06	5.24804e+06	4.60877e+06	6.4689e+06	4.73755e+06	5.5388e+06	5.33564e+06	6.46618e+06	6.12883e+06	7.94094e+06	6.42871e+06	5.18005e+06	3.85132e+06	4.63323e+06	4.95259e+06
Tyr Gln His Thr	11487.1	13641	378.306	10865.9	28090.9	119.407	83.9792	9273.45	6578.59	3401.31	14669	489.604	0	293.162	4080.68	10140.6	13675.4	14318.7	229.704	41390.3	13227.8	371.396	31241	6711.25	3512.05	52.1744	27924.8	21318.6	32476.2	245.16	6688.94	1556.04	20950.5	39179.4	5241.08	233.803	31388	12160.7	0	0	289.753	2102.89	271.833	5371.64	18417.2	93.1713	7294.22	68.6123	1.68727
Biliverdin IX	22197.8	44722	22844.1	75232.6	69619.1	20637.8	152773	46503.5	31286.7	8083.61	51955	51302.5	21353.7	39309.7	95688.1	148766	76753.5	75119.8	29545.3	63735.1	66183.6	12891.9	62427.2	65000.9	70118.1	46230.5	154426	837651	2777.05	32094.1	56588	43402.6	232753	47085.1	99999.9	80001.2	132607	63501.9	80743.3	80184.1	96223.1	40571.4	43061	82488.9	72583.4	6315.09	31563.2	44846.8	67932
D-(+)-Xylose	9238.89	5276.6	8073.28	10852.4	6487.36	8388.85	9960.99	8372.82	12586.9	11657.5	14314.9	18347.8	4435.65	5289.47	10098.1	8159.16	10449.9	16590.7	6832.22	23339.2	17407.2	6994.37	13721.1	7126.33	10094	2763.1	14030.1	8648.02	8102.8	5492.3	5596.48	6732.69	11063	13512.4	7696.93	8087.96	17494.9	21573.2	18327.3	7051.14	8699.71	10415.7	4896.71	19027.4	15849.6	14222.5	40203.2	8667.9	11657.5
Arachidonic Acid (peroxide free)	123335	71541.5	124804	176039	110982	91249.9	154490	136407	84373.8	41033.8	95501.7	137007	133374	144251	96955.2	217924	141029	73843.8	70923.4	84087	155506	79512.5	86305.2	199667	108299	311862	149893	422452	201904	207758	166542	260277	127760	180043	127175	127912	79300.6	80057.6	83817.4	131075	100431	79682.7	139824	116744	77561.5	57858.3	64056.4	219138	122661
L-Threonine	40093.7	64708.8	92408.2	50901	80263.4	163563	85268.7	84628.1	65369.3	91719.1	105895	174078	56136.2	52166.3	50577.5	73110.1	71474.8	47772.4	75287	66673.2	82792.7	57974	77120.1	73316.5	86091	62515.2	55085.1	37983	72674.1	100757	57959.4	59267.4	89392.8	50123	68447	83605.3	78281.2	75008.6	52889.3	85051.1	83860.3	97563.9	87888.1	97011.7	69522.8	60167.1	73172.3	95121.3	61524.7
Proline betaine	1.84103e+06	4.17025e+06	3.45799e+06	1.1038e+07	621104	7.60838e+06	2.64764e+06	893614	6.68951e+06	1.93333e+06	9.559e+06	3.08494e+06	2.08302e+06	1.88355e+06	5.12717e+06	1.20113e+06	1.25343e+07	5.40019e+06	871207	3.85571e+06	423588	578956	552653	288750	1.31545e+06	5.18959e+06	7.74696e+06	4.95799e+06	8.82676e+06	3.89529e+06	2.401e+07	7.00987e+06	483184	779489	3.26095e+07	1.58478e+06	743571	6.67849e+06	2.09774e+06	284329	3.05055e+07	2.62613e+06	5.33815e+06	1.56705e+06	5.63213e+06	1.40454e+06	1.9458e+07	2.85755e+06	1.00528e+07
2-Hydroxyethylclavam	7140.83	8243.47	13052.8	9953.61	8489.11	12338.6	20814.4	7591.09	8600.54	15456.9	12606.1	8339.97	8285.09	11077.6	10084.5	6487.34	10546.7	9914.47	18241.3	22912.2	11176.9	18054	12703.6	15993.4	34057.5	25361.4	15614.3	25273.6	11141.4	10463.1	7093.73	17138.8	8892.33	13430.2	11305.7	18895.1	14827.6	8890.62	17078.3	17992.3	10909.2	9029.04	13447.2	20593.6	14212.3	10926.1	21986.2	11624.4	15320.7
Tranexamic acid	521788	126759	330281	181509	147339	341420	230869	148876	189228	364915	178115	170910	176323	244342	159768	139782	175324	148675	218604	128436	144830	242801	112606	152067	233106	291372	167061	129159	166134	254410	128425	175342	124107	169735	359364	217250	190466	347248	316389	198889	209652	185715	395709	288024	145206	206041	310964	247475	498332
S-Allyl-L-cysteine	7696.14	12782.1	14393.1	11592.9	11805.5	14672.1	16329.2	13483.2	16848.5	12905.1	11948.2	17991.4	13766	22228.9	15876.4	13800.4	13631.3	10522	18961.7	16299.3	13170.5	13565	16760.7	14417.2	26749.2	10676	11566.4	11086.8	13079.3	10447.2	11381.9	12390	8118.94	16040.5	15486.7	17549	10792.4	8320.79	21832.8	11582.6	17715.5	12747.3	19704.9	9332.88	17088.7	15888.5	12168.9	9383.76	25578.6
(S)-Spinacine	78344.9	6327.63	50598.8	115303	124206	93445.6	95299.3	63436.9	7847.75	48718.4	94471.5	19081.4	77680.7	46084.4	87000.5	89644.3	28105.5	101854	3356.37	2858.72	26066.3	96953.2	6108.17	43356.9	39406.5	27703.1	89215.6	65172.5	22853.2	65298.3	40004.6	16466	115039	48020.8	5772.47	12978.9	76909.6	60879.6	50458.6	90956.6	45516.8	39495	64571.8	84547.2	12006.9	16429.6	102830	82582.4	24399.4
Serotonin	36848.7	33839.2	95354.1	35447.4	31490.5	81304	67347	41062	45059.3	46756	37575.2	41934.6	41486.6	65022.9	36706.4	37416.5	41339	30230.4	2.68148e+06	37829.3	35055.6	51819.4	31257.5	39119.1	2.92729e+06	80250.8	1.59728e+06	31585.3	29278.4	60647.4	453566	54299.9	37504.9	33840.2	60717.8	56841.9	1.21487e+06	32123.8	89543.7	65765.5	59098.3	54905.4	80813.5	46352.3	36380.6	63182	39328.1	77346.3	1.91868e+06
N-heptanoyl-homoserine lactone	1438.28	2172.26	2947.93	3144.44	4507.79	4354.55	7843.58	2739.73	2316.87	1371.61	2049.99	4183.72	6652.69	4837.66	2934.07	2782.59	2158.71	2307.27	2347.23	2076.23	2354.25	6322.37	1551.72	5286.71	3228.68	10765.8	1006.01	2988.46	2716.04	3608.24	5637.01	3054.4	1176.9	2068.91	1692.15	2392.36	2533.2	1092	3377.61	3248.08	3869.45	2900.47	3642.07	2243.07	1583.31	2275.96	2940.81	6385.32	6935.71
AFMK	81.7264	0	108.119	0	0	387.097	2042.91	0	0	618.126	351.532	0	0	0	0	0	175.486	166.776	1909.13	2594.32	0	422.284	725.491	242.471	3266.98	2994.49	1605.41	2393.11	422.988	522.776	0	1051.27	0	777.648	0	1652.08	589.194	0	1490.03	1849.59	0	0	208.052	3173.42	1285.41	0	1986.35	552.22	1780.74
4,4'-Bis(dimethylamino)benzophenone	0	1494.65	0	1542.27	411.333	7698.98	1180.05	645.78	567.546	0	0	1909.58	11506.7	448.886	0	5100.44	9398.34	13390.6	906.354	0	3422.23	16325.2	6057.75	1923.63	1268.53	933.475	0	564.429	551.296	0	0	706.498	0	2818.08	1619	10016.9	1312.7	0	0	2074.46	0	0	4438.39	1072.68	2716.45	1666.72	3428.44	5807.45	837.19
Cadiamine	8.95106e+07	104406752	9.87299e+07	1.07355e+08	1.05197e+08	9.78551e+07	1.11259e+08	7.97568e+07	7.87971e+07	7.2354e+07	1.06469e+08	1.10694e+08	8.84896e+07	8.71663e+07	1.18521e+08	137031	1.33439e+08	1.17543e+08	9.79419e+07	8.93191e+07	7.36249e+07	7.38709e+07	9.06057e+07	9.0629e+07	8.0618e+07	9.14703e+07	5.99575e+07	9.82998e+07	9.14371e+07	8.93733e+07	116190	8.88103e+07	7.32898e+07	7.09245e+07	6.20945e+07	8.56997e+07	9.55317e+07	6.89646e+07	9.29697e+07	7.82295e+07	102391772	1.02451e+08	8.21511e+07	6.6325e+07	7.25814e+07	7.70252e+07	7.36251e+07	8.87861e+07	1.31487e+08
Flecainide meta-O-dealkylated	2855.72	13095.6	7326.02	27923.1	26143.2	6577.82	120245	35345.4	36040.5	1072.45	11076.9	28974.4	7730.36	22478.7	9204.24	107911	59050.4	5182.22	7146.9	33941	2526.94	14989	24664	30964.4	135434	6208.69	91011.2	230869	1984.82	58067.1	5624.16	6586.27	49834.3	8767.07	28615.3	18707.3	2738.73	23175.4	49579.8	132290	12800.9	10986.4	6038.59	49753.3	15451	11077.2	4927.51	106993	47662.3
N1,N1-dimethyl-4-[[4-(dimethylamino)phenyl](4-nitrophenyl)methyl]aniline	0	1027.11	3587.38	830.504	523.996	2981.01	694.585	2506.99	1447.61	1076.04	1532.21	1686.35	2004.63	2326.97	707.162	1235.24	1824.57	2278.44	1876.78	1487.65	1847.7	1706.32	2129.21	0	0	4317.26	593.944	0	2446.26	632.195	0	767.502	1786.44	677.324	1717.9	0	659.765	1207.62	2948.69	1815.24	1598.11	3174.28	2944.43	1390.32	1633.32	3473.92	1763.76	2604.96	3593.2
Trp Ile Leu	209583	258011	242990	284180	188194	183478	469311	145684	152739	367332	374986	114617	106961	130102	296345	1489.16	365491	323048	281550	419781	302312	257069	330004	376671	504228	425626	519934	780527	214676	180430	16431.4	396349	212875	237490	176234	391356	430693	245449	232080	303581	170421	182667	192379	304491	338284	155875	435513	192046	276576
LysoPC(P-16:0)	9.2514e+06	5.15441e+06	1.49909e+07	9.41965e+06	9.39062e+06	7.36773e+06	9.69959e+06	7.86643e+06	7.75614e+06	6.7571e+06	7.86452e+06	1.21588e+07	7.75257e+06	1.66251e+07	1.58496e+07	1.4218e+07	1.32353e+07	1.34437e+07	1.10365e+07	8.91372e+06	7.36807e+06	1.16014e+07	1.17616e+07	8.57411e+06	1.52273e+07	8.1454e+06	9.02759e+06	1.53001e+07	8.86363e+06	8.91727e+06	6.78912e+06	8.50106e+06	6.33342e+06	9.68165e+06	9.12206e+06	1.20424e+07	8.64823e+06	1.23754e+07	8.12866e+06	9.3936e+06	9.13949e+06	1.09721e+07	1.01391e+07	7.99916e+06	9.55484e+06	9.50693e+06	8.61216e+06	4.86296e+06	1.20865e+07
PC(19:3(10Z,13Z,16Z)/0:0)	66333.2	6829.18	164857	99706.3	92342.3	105757	197028	23547.6	56952.9	166587	53283.3	85508.3	42049.1	177491	153252	100820	183241	98533.2	89051	79124.3	13572.2	358677	80390	41709.3	68184.4	25291.5	56985.4	72239.6	84903	82308.8	10250.1	67541.2	34819.5	94574.7	104601	110694	85206.7	138100	31146.7	19575.6	115465	116167	128519	152089	57707.7	292731	73135.5	44760.5	53308.2
Arg Thr Arg Lys	0	0	0	0	0	4038.47	0	0	0	1002.74	2464.13	0	0	0	4784.14	0	0	0	0	1144.66	0	0	0	0	0	0	0	0	0	0	66998.6	1394.62	0	0	0	0	2521.88	0	0	1371.78	0	0	1191.75	2037.59	1300.9	0	4562.47	0	2508.99
Pyrophosphate	56480.9	53345.7	30023	58792.1	57705.4	36148.6	43952.9	60021.1	62302.2	57874.4	54488.1	58876.8	57180.7	44140.6	58588.7	58263.1	60315.4	55138.4	50810.6	61615.9	54087.1	55496.5	58720.5	56777.9	52074.6	35021.4	57918.3	57500.1	60710.7	52446.6	58727.1	56936.4	60381.3	61686.2	58886.5	54385.2	59231.4	53801.4	30348	51616	55620.1	55932.7	36295.4	57747.5	54265.5	50095.7	59960	42806.7	45308.6
Leu Phe Ile Asp	1463.42	0	0	0	0	0	0	0	0	5454.83	0	0	0	1827.09	7500.41	0	6870.04	0	0	14153.3	0	1783.14	0	0	0	0	3305.16	0	0	0	0	0	0	0	0	1331.25	3728.66	6359.72	0	0	1728.14	1572.26	0	0	0	2359.84	2893.64	8725.13	0
ANETHOLE	30101.5	14734.1	25973.9	18463.4	22489	25023.2	21649.4	19026.1	17546.7	14361.2	23360.2	19084.7	20215.1	28328.4	22717.2	30230.5	14844.7	24673.3	19914.7	15867.9	25616.4	23947.1	33436.1	18479.1	21463.4	21698.5	17306.7	20540.2	18707.9	16103.8	22535.4	19459.6	21672.1	20846.5	20421.6	27447.4	25067.7	23882.3	22902.1	20535.1	20962.3	15481.4	21627.5	24779.2	18032.8	19287	28552.8	28149.9	26044.1
2-Oxo-delta3-4,5,5-trimethylcyclopentenylacetate	26241.2	11427.1	20081.2	10405.3	26662.9	14723.7	16459.1	17585.4	5880.68	9310.02	16326.3	11040.2	12329.2	8780.75	15715.5	8741.6	22944.5	9318.99	19392.6	14356.5	4910.76	5299.39	5464	6978.9	64400.8	29827.7	19109.2	5515.09	10261.2	6002.75	5069.62	6404.39	4547.16	4822.16	16353.1	12913.5	17429.1	23067.6	18871.5	9729.04	15771.4	5830.69	26750	14448.7	21611.5	19081.7	6146.99	10570.7	7211.76
纬-Glutamyl-纬-aminobutyraldehyde	62169.1	3243.25	40609.1	79324.6	103749	53011.6	303965	213978	23268.3	67467.4	54291.1	45879	235902	35222.7	14981.6	156748	20021.9	46991.9	11066.7	23544	128576	283215	28589.1	506687	161197	796010	96543.2	115983	183472	48507.1	396762	297408	128308	78076.2	45329.8	51482.7	75568	59607.1	138604	77772.8	166843	58000.7	78447.9	46964.8	15011	31394.4	126536	155356	41367.5
(-)-12-hydroxy-9,10-dihydrojasmonic acid	11023	830.969	3665.29	5422.22	28480.3	5387.74	8622.94	21092.9	1664.01	687.059	8430.02	3161.16	19759.9	1578.85	3568.83	5339.17	44264	10091.3	12696.4	4425.59	947.4	686.017	280.86	1369.79	62039.1	45925.1	7490.36	2632.43	5793.03	794.849	975.218	690.349	0.436786	596.798	5332.27	6239.43	74662.8	15048.7	2595.55	2065.52	13184.2	1039.62	1500.81	6393.59	10876.7	7392.82	470.459	3539.86	1683.84
Lycoflexine	40446.3	35214.8	35176.8	36575.4	36393.5	36034.2	34830.8	37089.4	35313.1	36165.2	35963.4	33636.2	34362.1	36497.5	38767.8	36479.5	36857.2	36482.1	34824.5	32172.9	37674	33392.6	32107.1	35327.5	34212.3	36640.5	33744.7	37087.1	32128.5	33204.3	32328.7	35612.1	37658.2	34779.5	36089.3	43455.2	33310.6	36902.3	37168.1	38199.3	35795.5	35808.1	36228.8	32826.9	35801.8	31714.7	33078.8	34410.5	41464.7
9(S)-HOTrE	18191.4	12908	23103	15836.8	21714.4	20684.8	23512.4	18781.4	27104.3	26404.2	14306.7	31023.6	14134.6	23938	21627.1	21645.2	19876.3	17127.6	20937.8	23509.5	16084.6	18622.2	15932.2	16824.1	20760.3	18669.2	19128.9	22781.9	13852.2	18131.7	9676.82	20395.7	22351.3	20923	25464.8	21132.8	18968.7	24740.2	18550.1	23409.1	24326	26529.8	23357.5	19349.9	14670.9	28828.4	18817.5	19534.3	24462.3
Val Ala Lys Pro	964.52	0	0	2052.29	0	0	5091.55	0	1419.27	50886	16671.2	0	0	0	1387.4	11613.3	0	0	1386.71	54357.9	15489.7	3188.21	2569.08	8114.93	40859.9	22460.2	18089.1	84419.6	0	37578.3	22651.1	26843.7	1239.66	0	0	4418.92	7630.19	1491.38	4329.11	10749.4	1152.76	0	1037.24	137028	26201.3	0	102683	0	1812.37
Leu Ile Val Lys	316588	429003	375384	489732	267186	226817	755616	239836	286756	996483	816849	270425	204404	227989	676937	31923.7	610101	481598	463097	817904	525149	258817	446745	478883	854985	459820	478758	1.05625e+06	353576	813964	126334	566188	361102	239218	238832	406305	700470	326553	519495	343612	306874	328079	388620	1.39696e+06	707507	225728	1.36597e+06	398224	590863
Pro Phe Arg Trp	0	0	465.298	0	0	0	2991.79	0	2177.24	38019.6	29946.2	0	0	0	3240.1	0	0	0	0	10290.5	5020.28	2140.98	6705.46	0	17452	3788.81	26335.2	35019.7	0	4.23219	0	11043	2313.24	0	0	6189.98	2972.98	2619.02	0	2.35287	0	0	5.03771	86092.4	26428.4	0	57887	0	0
PE(15:0/P-18:1(11Z))	33590.1	27668.8	0	54995.3	0	0	120.459	191.677	0	0	0	0	38400.6	106444	22085.2	0	0	52664.9	0	0	3973.17	7782.6	0	107914	315.243	0	67157.6	0	147.424	0	109297	0	0	0	11728.1	0	24562.6	3766.02	79738.8	0	0	184994	99950.1	65.7559	127773	180551	76229	157514	132648
Oxoglutaric acid	81812.8	91158.4	83263.1	83146.2	78481.9	93773.9	70560.4	82234.8	112128	86614.4	74654.2	86980	98068.4	91381.6	91201.1	90212.3	88990.8	122054	184571	113596	107510	64609.3	95217.2	97383.4	114138	113510	95719.6	89959.3	88753.8	73499.4	76483	67637.1	123634	127827	89534.7	68009.2	90681.9	120729	130403	138057	95842	81541	125991	81105.7	56558.8	131531	67058.4	185190	111193
Sesamol	2510.81	924.721	7903.21	7701.7	6385.86	7194.94	13580.3	7431.27	5253.26	5230.96	5719.59	9737.92	11408.6	5776.09	18908.2	0	8297.97	3638.46	5668.46	4034.78	3841.68	6269.18	5357.04	9539.99	6470.26	7109.52	3368.97	15414.3	7840.22	4405.39	0	8165.69	7585.51	5515.89	8345.63	5834.05	5554.56	7493.91	5895.39	3427.63	10896.7	8589.16	7625.26	1259.33	2831.67	2311.09	2963.04	2181.98	13742.5
N-Acetylleucine	12033.5	6337.14	93052.6	2098.01	26453.9	11123.5	7895.51	2968.29	121838	281121	6496.92	10184	38559.2	44382.9	14099	33810.5	1088.6	8696.96	2105.09	9474.91	26273.3	15821.4	7372.84	2767.03	12523.9	40850.6	9797.23	6546.9	12599.3	306997	0	12234.8	5842.13	6028.05	10002.9	7379.97	9869.04	11856.3	4061.42	13199.1	43285	16842.5	24054.5	7159.73	14930.7	36134.5	18242.2	41151.3	3488.37
2-(3-Hydroxy-4-methylphenyl)-5-methyl-4-hexen-3-one	1220.96	2532.8	2504.25	3727.55	2027.03	6054.6	6540.95	3615.17	3033.33	3229.07	4916.06	2271.6	1560.76	7046.32	1525.47	5652.07	1729.58	546.741	5935.75	764.322	2083.3	3497.91	471.401	2165.06	4732.83	6762.27	1072.41	1899.43	427.503	4658.8	2799.43	2551.8	0	1011.87	2909.39	2508.25	887.307	2826.15	5383.99	4973.03	4985.44	2375.25	6056.29	3177.14	1923.95	6801.38	4251.32	8421.57	4385.82
Histidinol phosphate	13637.6	15425	20590.6	13340.8	15113.2	21205.8	18064.4	16011.7	18840	20481.8	15787.5	15510.9	16410.8	20802.4	15531.8	17510	15836.1	13778.3	17825.4	15671.8	18493.9	17106.7	15286.4	14345.2	16725.9	19641.6	15111.4	16489.8	15603.6	17129.8	17098.2	16963.7	17161.8	17664.1	18626.3	16504.8	14154.6	16069.1	21924.2	18164.2	17123.4	16655.3	17580.6	18524.9	15458	18128	19250.6	16330.9	20218.1
4-Amino-4-deoxychorismic acid	0	0	0	0	0	297.416	4575.05	3670.72	119974	1675.92	1830.22	3343.59	0	0	285.62	5222.12	4300.89	0	4349.46	24328.7	0	0	4639.65	7679.72	0	210.494	28164.6	0	5351.2	2206.56	1504.06	893.598	9907.65	6269.13	182.571	0	7490.3	13095.1	9000.36	1860.03	0	0	966.655	0	0	5.0797	7198.94	465.883	6029.85
Indicaxanthin	81175.7	83317.1	102026	81446.9	75937.8	99028.1	95949.3	81579.8	86228.7	88710.2	77025.7	81900.3	90009.6	102319	76966.4	93374.5	84635	76108.4	99606.1	57057.8	78912.9	83872.1	71192.3	86666.5	95006.9	99664.9	71084.5	68432.4	67601.7	90756.1	72111.2	83357.4	76480.1	71461.5	88043.4	96077.2	72222	88834.3	101982	96237.5	94661.5	94890.1	101278	92284.2	76096.5	91238.7	91369.3	102868	102855
N-cis-tetradec-9Z-enoyl-L-Homoserine lactone	2918.16	2878.29	12385.6	2834.09	5703.24	11180.7	11025.2	3793.84	4329.46	4541.44	2963.71	6589.74	7103.69	12020	3761.01	3138.55	3075.34	3727.33	10375.6	4488.81	4135.21	11230.9	3631.18	4516.95	7048.04	11932.6	5874.9	6220.77	3007.13	10634.3	6570.79	7201.9	4947.45	8752.21	7334.31	9499.33	4216.98	4515.26	11420.9	10260.1	9926.59	8366.2	10499.5	5807.21	1552.45	11193.7	4200.85	9990.64	9642.67
Gly His Val	0	0	0	0	0	0	0	0	0	0	0	0	0	0	0	2315.24	0	0	0	0	0	0	0	0	0	0	0	0	0	0	452.415	0	0	0	0	0	0	0	0	0	0	0	0	0	0	0	0	0	0
CAY10590	44457.5	41268.5	10346.6	33909.8	36894.3	5868.38	16123.5	36423.3	28510.2	35831.7	41969.9	40218.8	33494.4	22700.2	52950.9	37441.9	37199.5	33767.6	23214.6	38794.5	41684.6	26890.6	44057	42313.6	27802.1	8037.82	41996.2	46301.9	37485.9	25996.5	31864.5	24385.1	36929	35466.8	30690.3	23332.5	35055.6	37714.4	8150.01	4874.81	29768	30187.6	11722.6	41667.5	43739.3	27790.2	36358.8	15585	14948.2
2-(1,3-Benzodioxol-5-yl)-3,5,6,8-tetramethoxy-7-[(3-methyl-2-butenyl)oxy]-4H-1-benzopyran-4-one	100034	123850	1340.01	101913	138195	403.737	4034.39	101914	111511	62230.7	87028.8	72516.3	71208	6135.55	109971	109808	121985	136632	9805.54	162645	100934	23339.8	129428	85253.1	23293.7	345.474	136563	125730	166127	24880.2	110285	56403.7	136169	171002	60864.8	19899.1	151168	117724	0	17126.4	29921.9	42002	1173.52	44526.3	121282	29036.9	79820.2	4008.52	7161.79
LysoPE(0:0/18:3(6Z,9Z,12Z))	14150.7	2314.61	0	13497.6	1883.38	9928.95	0	0	24831.1	12229.3	1431.47	15129.5	7281.15	14246.3	8475.16	15595.3	34080.5	10435.8	9342.22	29276.4	13593.9	11898.7	30359	3966.33	26356.4	0	21165.2	14484.4	1550.65	1545.1	0	0	8210.98	42231.6	12738.6	7427.58	22793.1	39301.5	9151.56	35581.2	14747.4	40349.1	14176	0	6331.1	30558.1	5764.68	6058.99	12973.7
PC(0:0/20:4(5Z,8Z,11Z,14Z))	1.32176e+08	9.34094e+07	2.34114e+08	1.31798e+08	1.60836e+08	8.2743e+07	1.06039e+08	1.10257e+08	9.0101e+07	8.12671e+07	1.00868e+08	1.69637e+08	1.61825e+08	3.06734e+08	2.09447e+08	2.45316e+08	1.45509e+08	2.11432e+08	1.00395e+08	1.09094e+08	1.16098e+08	1.89016e+08	1.04814e+08	9.99221e+07	1.54473e+08	1.30044e+08	1.29312e+08	2.5533e+08	1.52991e+08	1.08188e+08	1.30925e+08	1.0937e+08	7.14235e+07	1.53895e+08	9.86846e+07	2.24419e+08	7.82753e+07	1.23429e+08	1.22716e+08	9.33762e+07	1.11455e+08	1.10971e+08	1.34563e+08	1.01256e+08	1.11966e+08	6.66675e+07	9.33691e+07	1.11012e+08	2.2913e+08
Hematoporphyrin	0	1224.71	0	3282.6	0	10396.3	19928.7	2940.5	0	0	0	14612.9	7148.88	15577.5	5956.93	12566.8	27241.8	0	16546.8	5662.29	1463.47	1354.14	2997.41	11186.7	10277.4	16621.1	10211.1	34227.8	0	0	14712.8	2268.22	14437.4	12722.6	22088.7	37746.3	1773.18	8218.44	19157.1	43631.8	28046.7	4525.34	16273.3	11051.5	1235.36	21194.2	9539.35	64918.1	46634.5
SM(d18:1/16:0)	2.85918e+07	2.72367e+07	2.89893e+07	2.59651e+07	3.58528e+07	2.83997e+07	3.33468e+07	2.68465e+07	3.26907e+07	3.79228e+07	3.22024e+07	3.62247e+07	2.88298e+07	1.72028e+07	2.43232e+07	3.29582e+07	2.67763e+07	2.99859e+07	4.49663e+07	2.63778e+07	16235479	4.4733e+07	2.68111e+07	3.44388e+07	4.23508e+07	5.48631e+07	2.24598e+07	2.5665e+07	3.14215e+07	3.50999e+07	2.71611e+07	2.86304e+07	2.01313e+07	2.19968e+07	4.65196e+07	2.14425e+07	2.91616e+07	2.95429e+07	2.98708e+07	2.39419e+07	4.30786e+07	3.05827e+07	3.69011e+07	3.0016e+07	2.28622e+07	5.0622e+07	4.88822e+07	3.31427e+07	4.15816e+07
Hydroxyphenyllactic acid	46476.6	56640.1	68785.2	63339.5	55349	59972.7	56384.9	38446.1	55842.3	46274.6	42905.6	37953.2	52497.1	36369.6	51243.4	85273.8	70470.1	50725.3	87763.4	71024.3	58736	52687.4	75465.1	81062.8	78850.2	71378.3	94970.4	54348.5	59764.9	59031.4	122140	54357.1	50264.3	73669	77808.4	66891.2	58794.2	170052	56323.9	93907.9	51884.5	68512.4	56867.1	32632.4	43237	35536.3	89503.9	45994.2	71919.1
3-alpha,20-alpha-dihydroxy-5-beta-pregnane 3-glucuronide	0	2991.87	0	5453.58	66775.9	0	0	0	0	0	0	0	59697.2	6408.94	0	0	0	0	0	0	0	0	0	0	0	0	0	0	0	0	0	3780.49	0	0	0	0	0	3734.32	0	0	0	0	0	4286.81	0	6559.91	0	0	0
尾-Alanine	157295	184636	222139	183604	157453	238323	224111	128129	261686	202851	155785	209972	157053	332534	205034	213531	180308	195578	176326	154253	209551	240955	176996	145204	208724	140893	237841	177637	161781	295744	156982	116869	172227	206796	161673	191111	159091	202801	244059	339828	207746	203819	265675	168625	157950	226179	222246	231539	299237
(2S)-2-{[1-(R)-Carboxyethyl]amino}pentanoate	12678.1	1158.43	17582.4	16931.3	17599.1	22286.1	33198.7	16211	7986.37	14896	8030.05	9185.86	24651.9	14825.8	12256.5	21951	8818.68	18045	64526.1	56706.8	102727	43322.3	55746.6	85232	150265	110755	26426.7	54168.5	65484.5	13266.8	72138.6	83684.1	20603.3	65236	95160.3	63695.4	28199.9	13293.9	90603.9	28900.8	22395.3	14915.4	35083.2	5677.24	3370.83	11150	30466	41463.7	11358.9
(E)-1-Cinnamoylpyrrolidine	89458.5	97634.2	80376.1	93391.9	87123.9	85402	96006.5	79428	72290	54080.8	70394.2	92414	73414.6	78527.7	114401	107.386	106519	93503.8	83110.9	93923.4	70791.7	79727.5	88793	85645.5	79925	70529.6	60711.6	62149	85263.8	63522.5	0	68275.4	79673.7	72100.9	57289.6	93655.7	108066	67792.3	94632.1	77244	82762.5	88362.7	66817.2	44667.6	58409.6	76636	42213	75189	112815
(5alpha,8beta,9beta)-5,9-Epoxy-3,6-megastigmadien-8-ol	50181.2	44650.7	44678.6	52070.7	45026.3	46333.2	46197.9	46125.4	48502.8	48225.8	43642.8	47526.4	51537.2	50399.5	45335.8	47199.7	44608.6	46778.7	45080.9	51564.3	51346.3	46613.1	48243.8	47690.9	44761.9	50711.8	46646	41521.1	48921.9	46018.8	40522.4	49015.5	47528.7	48842.2	48125.5	47038.7	47293.9	46340.7	45307.5	44899.6	47058.1	45757	49400.2	45135.1	45634	48607.8	49770.9	48600.2	44645.5
(S)-3-[(Cyanophenylmethyl)amino]-3-oxopropanoic acid	4869.82	2720.18	1203.66	5176.32	4868.38	862.738	3758.21	4216.23	5806.06	3723.63	3982.12	6611.87	4606.62	3255.9	4637.72	6264.05	4542.28	4565.97	2997.05	3467.84	4244.93	6049.48	3799.22	3302.36	4763.96	1164.37	1491.07	2398.45	2813.81	4349.55	3298.34	3911.95	323.587	3173.09	4508.99	6501.32	4019.19	3720.46	1245.74	4963.76	4879.45	2753.83	2086.33	3144.48	4065.2	3102.78	5009.24	2662.14	3827.79
8-Methoxykynurenate	0	140.03	1131.19	1935.31	6649.18	1400.24	20239.9	1960.14	791.648	195.34	150.921	2441.88	415.753	7110.85	0	12352.6	4200.84	0	0	1945.94	0	805.312	1499.08	1603.6	6410.09	401.981	5019.14	12281.6	458.37	6788.65	338.938	164.386	5444.42	1560.74	2850.69	1902.13	0	1456.23	8279.94	9189.99	1463.53	666.017	1379.94	2084.99	1415.92	1540.75	0	15974.5	5750.69
Perlolyrine	20490.6	1941.31	0	0	8948.99	0	0	1628.58	237.246	0	3692.43	0	422.598	0	0	2650.95	4822.23	0	0	633.049	1509.87	0	3364.54	0	0	0	25144	0	2515.71	0	16366.6	1128.73	0	1203.43	0	0	632.694	20306.5	0	0	0	4827.16	0	3794.2	5095.34	0	20873.4	0	0
Ile Tyr	148500	195882	137538	192162	121042	111549	229642	68561.6	92769.7	464848	359792	53336.4	65584.6	63353.6	230620	0	182500	220960	119797	202470	148196	86169.5	148382	153719	222564	163354	292642	496843	140741	141107	0	226470	122603	108189	109334	105470	110507	110869	108373	109955	87195.8	115621	143217	668490	358088	102960	627396	116706	121360
Ile Lys Leu Gly	49222.7	89707.6	69437.1	68618.9	15207.9	12683.7	189625	34213.2	67151.7	514972	364309	26935.7	28316.4	22634.4	141403	153644	80312.9	74622.4	127579	497026	244992	89237.9	117724	148003	401595	192056	162892	639608	73184.2	348537	229353	279068	109699	69108.1	54929	112570	161624	87827.8	114850	142091	52473.1	42081.8	62760.4	1.09412e+06	316156	52805.4	881816	79212.7	101434
Ser Arg Phe Arg	0	7401.63	1.01136	0	0	0	0	0	0	182335	132924	0	0	2934.28	0	0	0	0	0	52865.2	14572	0	18720.9	0	47446.4	0	78282.6	128056	0	0	1051.8	62447.4	0	0	0	0	0	29674.1	0	0	0	0	0	300254	201002	0	197518	2233.25	0
Leu Asp Gln Gln Val	1662.19	11076.9	10122.7	15867.4	9562.28	9433.56	16783.8	378.717	420.288	4314.56	13893.3	6461.61	2416.06	6870	17680.4	20212.1	29343.4	2884.18	36393.1	29008.2	9876.78	6835.37	18905.7	7581.53	18241.3	33842.6	10498.5	19806.6	24867.9	28978.2	10455.8	6526.44	2873.06	23918.5	8309.52	21999.3	7914.56	14617.9	6944.42	17761.4	3469.71	651.765	1265.39	2871.88	0	5701.51	15563.5	20105.4	6182.63
PC(14:0/20:5(5Z,8Z,11Z,14Z,17Z))[U]	3658.7	7597.37	0	7815.04	15752.9	34898.3	12356.5	788.946	11139.6	14900.1	15681.1	903.642	135019	41836.4	40941.1	24111.9	315.766	17.5599	68395.7	707.492	490.067	84304.8	11722.9	11114.5	55196.4	7439.77	681.181	4135.61	33375	14070.2	120506	7521.79	13375.7	8507.56	6697.49	48561.7	5146.76	29824	0	7135.06	1253.09	22879.6	8908.25	7828.3	38773.3	1719.9	503.752	951.652	555.134
Traumatic Acid	0	0	0	0	0	0	0	0	0	0	0	0	0	0	0	0	0	0	0	0	0	0	0	0	0	0	30134.6	0	0	0	0	0	0	0	0	0	0	0	0	0	0	0	0	0	0	0	3774.59	0	0
3-Methyl-2Z-heptenoic acid	8501.04	12763.5	18584.2	12322.4	12010.1	18173.8	17214.5	11855.7	11639.1	14006.6	11324.5	12198.2	13992.1	14306.1	13067	13320.8	12694.3	11627.8	13299.7	11432.3	12579.9	14296.3	9840.44	13481.3	14324.9	18210.4	11511.3	11588.7	9602.05	13003.4	9677.03	13507.6	11607.5	10285.3	12050.3	14769.3	9708.88	10495.2	18871.2	13439.6	13353.1	12418.2	16393.8	12783.2	10104	12945.8	13653.7	17150.4	16393
Thiomorpholine 3-carboxylate	475720	309930	557326	129152	569002	614468	429202	167842	169304	139812	125184	181931	152990	381468	126552	167346	148442	461890	376870	539941	791362	319852	499183	120597	288290	442881	665260	544951	507170	408061	460620	231656	456441	497649	201494	388203	421965	417243	625724	344490	366232	242414	816041	210098	455449	261387	238267	347982	375345
Benzoquinoneacetic acid	0	0	2200.31	2544.77	2787.75	2922.69	3772.58	3790.88	1126.03	0	588.919	3692.4	4465.52	2502.54	7452.57	0	2004.82	745.77	1639.19	1493.18	866.772	1725.07	637.221	5308.35	697.823	1340.95	888.887	4790.31	1884.28	748.768	0	1306.57	1470.52	0	3626.95	3288.73	972.524	2196.13	1024.13	430.561	4462.22	2685.14	877.311	0	1313.41	0	0	0	5706.93
3-Indolebutyric acid	158.839	120.038	679.454	223.987	0	381.754	936.759	532.475	117.362	1175.09	1037.23	104.747	1882.87	993.726	157.655	353.278	343.642	6236.29	887.481	1289.26	428.171	822.846	547.025	2962.47	2048.68	7863.97	0	1381.76	635.505	218.217	775.391	11508.1	0	250.516	217.052	2076.78	513.333	581.485	826.236	361.565	499.664	438.715	736.831	1652.69	95.9311	1103.32	313.156	408.338	421.11
1-Cinnamoylpiperidine	1266.28	824.117	799.614	1011.09	1699.99	4098.97	1039.74	2491.48	2375.32	3045.37	1658.93	1479.22	918.555	866.501	847.828	2268.02	2796.51	2578.77	649.43	1091.11	377.559	579.346	2612.04	1788.04	2077.63	1949.12	561.463	0	1602.23	1001.76	0	1169.38	2151.78	1138.13	13126.8	1922.69	2508.5	1368.64	1605.12	1012.53	2882.37	2407.32	1255.74	5479.64	700.745	1441.87	2982.21	1820.74	1253.75
9,12,15-Octadecatrien-1-ol	29101.6	27528.5	0	15602.9	26018.9	6129.35	1775.11	24776.4	17160.1	23205.6	21190.8	20607.7	15164.2	5537.13	16905.6	18563.4	15671.3	27415.3	9854.2	31611.1	22202.1	10919.8	24402.8	21292.9	12943.7	7354.56	23854.2	23960.5	23012.3	9838.25	24050.9	15780.5	31460.4	23330.2	9289.67	5944.91	30071.6	15667.2	2097.57	2156.92	5967.08	12488.5	1793.43	19941.1	24522.8	9206.95	22405.3	5482.51	4286.97
Allyxycarb	19330.5	25919.8	35087	32481.4	32478.2	30448.5	40618.6	23820.5	25574.3	20301.9	32667.3	33966.6	24166.6	28182.9	39642.5	99.958	43857.2	43314.6	41709.1	35945.2	23208.7	28435.2	38919.8	41288.5	47462.7	37633.8	22125.6	29445.5	26946	23562.2	107.365	29160.7	23461	26818.9	19747.9	41573.8	52633	24212.1	35447.6	28202.7	29508.1	33546.8	21705.7	12672.4	23347.9	24176.2	21093.7	29077.7	51484.8
3-ketosphingosine	107558	93136.1	159450	99869.8	93960.3	140933	165982	100817	104296	92873.7	95153.2	93227.9	100944	160355	94226.3	100608	120320	82850.9	123965	77979.4	108992	128316	98991.1	112217	139835	158491	70883.7	88609	80247.8	117703	78203.7	108851	70148.7	84492.9	92751.9	128434	89024.6	89086.5	185216	117012	135855	121754	186932	101952	100134	113765	100628	167043	151594
Leu Phe Gly	2499.36	2433.63	3170.94	3838.15	1388.64	2240.48	10619.1	1773.84	2307.61	13900.4	12129.7	2191.29	856.132	1135.85	5347.2	0	5849.69	5732.17	5744.1	14995.7	7000.04	6349.4	8058.28	7228.49	17982.4	12490.6	21670.6	33099.2	3582.18	2505.46	0	9642.45	3644.15	6291.16	3281.73	10403.7	11454.3	4137.64	4502.8	8181.98	2556.26	2767.78	4113.69	22558.3	13485.1	1353.91	25685.7	3119.02	4914.52
4-Acetyl-2-prenylphenol glucoside	247958	252885	468180	322138	332749	515904	502418	326613	385569	398142	288521	430071	443880	560356	330477	361466	345591	365181	495456	337619	233628	510326	263301	343291	470400	526180	339342	281800	233563	547077	262084	421409	268107	344937	437691	494454	302734	286793	488583	552787	500516	451289	493712	424313	329102	512115	323538	509641	507483
PC(O-18:2(9Z,12Z)/0:0)[U]	149927	145929	275686	258510	237465	170544	193259	104326	179158	238057	207937	313341	161247	293191	437395	331155	258565	322320	231097	237389	167867	341657	298902	190172	265038	176252	269374	328536	144139	203247	294173	135672	277223	232256	215642	261186	225115	284190	200558	340559	210444	187051	314871	181671	254987	229446	162252	181485	283355
Sulfoacetic acid	7596.09	8484.77	6625.24	9543.59	8160.02	6788.67	8131.58	9029.15	6255.83	9774.33	10133.4	6228.78	10532.2	8938.25	10077.2	8056.76	19192.5	29380.5	10009.4	7633.31	11004.2	7812.59	7841.09	8141.55	7768.76	7231.18	10852.9	9014	6439.26	5748.98	10582.4	13317.4	15396.6	4526.17	8033.25	11046.2	9406.32	8582.83	11333.7	17467.4	10195.1	11284.9	11866.5	9570.57	12117.3	7647.58	8555.94	4768.94	11246.2
L-Leucyl-L- Alanine	13055.1	11288.5	24275.9	22499.8	13659.6	11067.9	14036.5	15441	4559.09	14370.6	19005.5	16392.8	11372.2	10227.5	34582.1	22976.5	25711	12234.5	35245.3	29391.7	16877.4	9471.6	15631.8	23421	10864	28329.4	21355.1	13145	25841.6	35179.7	11336.4	18953.7	22166	25768.1	26750.3	28910.9	35470.1	42017.8	17209.9	27012	16565.4	11830.7	14001.4	35376.4	16084.8	10650.6	25153.1	13113.7	27005.1
Ala Asn Val Asp	7836.86	34235.4	30230	58225.1	14202.6	27421.4	16833.9	8177.14	985.461	21028.6	35707.1	26568.3	18372.8	18350.8	118203	50436.6	85840.1	16764.6	105588	66183.7	15611.5	9360.18	47025.1	27845.7	45068.9	101357	41624.5	89080.8	66829.9	59459.7	20933.3	23071.9	30255.8	68785.9	38707.2	49179.9	87204.9	59288.3	36996.4	46300.1	7135.54	2529.49	11955.9	21537.4	5458.46	31271.3	29415.4	47526.6	23400.3
Gln Leu Glu Lys	0	0	0	31440.3	0	0	0	0	0	0	0	0	0	0	0	0	0	0	0	0	0	0	0	0	0	0	0	0	0	0	0	0	0	1441.35	0	26446.4	1509.93	13779.7	0	1359.6	0	0	1786.6	0	0	4676.55	0	0	0
Isonicotinamide, 2-propyl-	18396.2	30176.9	63782.5	55436.1	25793.9	68131.4	63126.6	56375.7	86696.4	42689.5	64187.3	47319.4	49466.2	41796.5	70194.9	0	31120.2	27261.6	102456	143860	125648	129029	151033	157351	136841	154058	154477	130560	50269.7	44346.4	0	118985	126476	89292.5	108132	134681	89024.6	99491.9	99650.5	133356	74380.7	53669.2	79102.9	32266.8	65127.5	56499.9	73599.2	37631.8	31161.4
(+)-Neomatatabiol	5549.86	7004.26	8660.01	14164.7	9832.42	10856.2	6572.07	12071.2	8191.86	9977.55	11626.9	18262.2	8815.05	6304.21	4231.97	7491.2	14126.7	5228.94	14388.2	5779	11364.4	5641.3	14048.2	11854.4	7347.06	7176.84	7425.41	3630.15	8137.19	10735.9	4024.22	10867.4	8068.33	6123.68	14105.4	6119.33	17270.7	7779.26	6483.91	7043.37	10449.8	10759.7	10102.5	8494.31	12342.2	12658.7	16603	10893.6	11734
8E,10E-Dodecadienal	115248	101139	140900	132240	131093	149168	147735	135563	114711	136771	115490	162960	145198	160736	119507	129218	146606	139889	149229	261982	116277	146881	127400	126555	144850	153666	157648	156958	160750	156762	156553	134329	118571	127583	143989	181593	204287	99612.3	143548	153237	151901	140431	149473	145994	136017	151410	139654	164628	158858
Spermine	0	168.977	210.681	0	0	265.281	118.787	370.423	156.287	0	0	0	195.342	0	0	2118.46	0	221.054	429.012	0	0	123.515	530.053	1629.22	241.144	0	0	220.997	0	385.07	1366.47	132.706	0	2290.39	1133.17	251.335	0	212.581	0	302.23	0	154.441	725.212	147.911	0	657.05	0	179.171	379.248
N-Butylscopolamine metabolite	11650.6	9630.79	12119.2	10428.2	10711.8	10679.9	11558.6	11398.6	10120.9	9442.13	11111.3	11445.6	11833	11180	10267.6	10239.5	12597.9	11829.8	9997.55	13255.7	10544.9	11186.4	14194	9813.72	11722.9	9490.82	11058.7	11382	14267.9	9449.85	11351.4	10010.9	10357.2	12150.3	10665.4	12419.9	11747.9	11004.8	10910.4	10108.8	11109.1	11955.1	11754	11164.2	13132.3	11127.8	12908.8	12360.3	12566.6
Zinnolide	180158	172217	54807.4	150796	195122	44030.7	71901.4	144063	164375	158967	167720	171647	118710	60934.9	196254	176568	190388	198410	99658.9	199783	172639	104727	194654	128799	118112	51828.3	192176	218430	135747	91580.1	177744	120661	197577	185542	131938	117220	165850	171368	47699.6	107344	119345	127519	59539.6	142434	164685	82799.4	150950	53960.6	86067.9
SULFAMETHOXYPYRIDAZINE	0	0	0	0	0	0	0	0	0	0	0	0	0	0	0	0	0	0	0	0	0	0	0	0	0	0	0	0	0	0	0	0	0	0	0	0	0	0	0	0	0	0	0	0	0	0	0	0	0
Spiredine	3563.29	4257.25	5829.01	7400.83	1565.68	2607.6	14559.7	2380.27	2759.14	24837.1	20849.2	908.074	1175.01	1802.41	7115.5	0	8799.13	6406.52	15358	34976.6	17427.5	15658.9	19826	22685.3	43671.8	32883.4	46344.4	73180.3	5012.61	4428.42	24114	23702.2	10796.1	14367.6	8388.75	20722.4	22477.7	7663.25	14530.6	20372.9	3915.38	2554.52	6492.83	38730.2	21538.2	2130.23	43652	5073.82	6125.18
Lactulose	19626.2	7477.65	49587.3	84869.3	5919.88	49233.8	6391.65	30416.9	6599.3	71427.2	3643.09	14615.6	40770	11325.3	25298.6	0	13175.2	25209.4	29088.2	19165.9	36421.8	102046	41530.9	0	24201.6	22923.8	11436.1	16292.4	6657.65	4427.15	0	5181.79	30228	43904.3	23206.6	27336.5	42383.1	31818.5	47963.1	21652.8	97115.5	17135.5	51762.4	9115	0	92155.8	72692.3	67232.5	82772.8
Met Val Lys	1631.5	3777.04	2673.48	6216.47	477.068	2004.15	12921.3	1124.37	1114.21	13370.7	11675.9	0	0	849.622	7207.76	0	9212.93	7956.6	7233.77	12717.4	5437.35	7382.16	10210.7	9601.99	19889.6	14041.9	13752	29142.2	3482.08	2004.89	0	12836	0	5234.89	2711.28	9191.5	10685.3	2997.32	4979.64	7851	2390.41	2614.56	1415.65	12694	12099.5	461.267	18826	0	4807.12
(3beta,5alpha,9alpha,14alpha,22E,24R)-3,5,9,14-Tetrahydroxyergosta-7,22-dien-6-one	0	0	4560.97	3767.17	4892.31	4638.58	19053	0	0	2790.67	0	3277.37	0	0	40077.2	14200.6	14907.3	0	7994.08	14741.2	4006.44	0	4232.79	11777.2	9366.3	4121.74	19362.1	0	0	4680.69	46594.4	4665.31	25066.8	20189.5	2801.26	14044.6	16579.1	4687.43	3208.2	25576.6	0	0	0	3599.78	0	0	0	3525.14	10066.8
Val Tyr Pro Pro	35809.5	58702.6	58151.9	67079.5	19135.5	28409.7	177634	35940.1	64065	276090	268536	11254.6	7968.18	23531.7	80713.6	1255.86	87945.6	86974.5	105572	323187	193647	130362	183052	201303	401948	229404	377062	547337	31206.4	26945	0	210383	101980	116893	62513.9	203753	229267	108757	110913	161787	34507.5	23374.4	84487	314444	275414	22327.1	348422	45654.9	53548.4
Indolelactic acid	36160.6	43531.4	57400.6	72113.2	46642.1	49868.1	94861.8	48458.2	38448.6	35412.7	34609.4	34979.1	42603.3	23967.5	49838.5	59144.6	40725	64375.9	90176.3	60636.2	56430.3	30347.1	77707.7	50063.5	74938.6	57845.6	55460.6	56406.4	29319.1	26726.2	47024.4	39954.6	33676.5	69679.4	42743.6	80442.7	59136.3	136380	48196.5	86305	55612.2	51111.8	41399.4	46906.5	63235.3	45189.4	76801.2	46610.6	68825.8
2,2'-(3-methylcyclohexane-1,1-diyl)diacetic acid	5897.21	5873.04	5682.17	6303.71	5960.83	3521.88	6793.12	10858.3	7138.3	5805.31	6780.31	5272.14	7810.73	5106.35	4437.24	8539.75	5036.53	3199.59	4209.43	4909.5	8101.06	7558.86	3396.92	6417.77	5582.88	8707.46	4776.99	5847.06	11381.4	4815.67	8127.26	6837.36	6139.55	4658.24	7054.07	6117.54	5679.06	6108.49	4496.61	5458.67	6600.08	9464.36	4990.97	6703.43	6477.29	5325.19	4691.72	4386.2	9853.24
alpha-Methylstyrene	343777	344572	797278	382038	333927	646934	553980	360678	342004	346870	362203	382417	361901	467681	372541	266091	399772	347073	437534	287245	331417	391180	321443	383289	427521	618849	292452	335727	271776	391487	197405	377236	270304	283290	359551	424745	341365	326389	738108	419702	396256	386625	615238	358802	311490	396929	346726	515667	509465
p-Methylolphenol	56711.2	73239.4	131380	122749	90306.6	145733	111716	61431.5	99139.5	69156.9	77810.7	85079.9	72614.9	54517.6	171340	0	97630.1	98564.4	99605.3	90869.3	86106	71810.2	133966	77851	86836.5	76364.5	84131.1	139031	63875.8	110231	25444.2	56593.5	75346	71250.6	74520.7	78277	170484	91538.7	92462.7	75022.1	97017.7	119399	103321	31795.1	73844.7	64441.2	65089.5	57878.4	151620
4-Nitroaniline	28132.6	33327.8	41864.8	36614.4	36409.5	40158.6	39773	34949.6	36076.1	38831.7	34919.4	35715.2	39328.6	37388.9	38317.6	37538.9	35467.2	33994.7	37229.8	36651.7	34960.2	38269.4	31984.1	39199.1	38577.8	40198.1	35323	34367.1	33714	36827.3	31983.4	37717.2	35298.2	33853.4	37044.5	39823	32088.4	31111.9	40939.8	37885.8	38479.6	36110.6	38101.8	37830.3	32452.4	37462.9	38452.2	39995.4	42129.5
Methohexital	19547.7	3038.62	1358.17	11779.9	15877.5	2257.58	2513.56	10121.4	12907.1	26183.3	32058.6	16454.2	4035.07	9267.14	8020.87	1506.54	16144.2	92779.3	3090.27	4925.26	35320.2	30804.8	15284.3	1789.53	11145.5	4458.98	3232.31	5962.17	5967.74	6961.06	7632.35	6728.79	1539.89	2398.22	20265.7	3973.51	5301.69	5085.2	2520.05	2250.2	7528.44	6969.33	3417.95	3145.46	4914.52	4520.03	7425.83	2416.49	7277.79
(1R,2R)-3-oxo-2-pentyl-cyclopentanehexanoic acid	18566.9	27169.9	32053.2	28294.4	28451.1	32744.5	30828.6	30755.2	30338	31781.3	28356.3	28952.6	29786.3	32305.6	29325.3	30124.1	28551.7	27533.4	29493	27235.4	26888.7	28354.7	27035.5	30239.2	29259.7	31262.2	29342.7	27675.3	27010.9	29494.9	26490.6	29731.2	28306.4	27182.9	27681.7	29202.3	26627.3	26118.6	31694.9	28553.6	28559.4	28377.6	31589.9	28602.8	24916.5	29047.9	29850.4	31154.2	32611.5
PGF2伪 Alcohol methyl ether	164770	82541.1	139898	210277	114333	126337	151243	97494.2	239595	177242	92633.6	205487	179980	233679	204944	204745	235135	233756	154978	182951	160787	366554	304294	120763	278610	108875	207130	143725	108012	99903.9	68355.2	69493.5	132817	281812	143475	196145	227341	298291	160888	231890	289090	218926	236483	60440.2	219720	215066	172938	112080	268449
Neoraucarpan	1.20628e+06	1.21726e+06	1.75458e+06	1.30547e+06	1.14395e+06	1.80803e+06	1.66163e+06	1.31077e+06	1.32072e+06	1.34444e+06	1.2491e+06	1.40907e+06	1.41124e+06	1.74618e+06	1.21411e+06	1.25185e+06	1.24226e+06	1.15845e+06	1.57616e+06	1.06938e+06	1.22661e+06	1.50953e+06	1.07259e+06	1.30188e+06	1.50582e+06	1.72166e+06	1.16381e+06	1.0844e+06	1.09971e+06	1.57091e+06	1.05062e+06	1.4179e+06	1.13524e+06	1.09238e+06	1.46082e+06	1.58381e+06	1.1282e+06	1.21307e+06	1.78282e+06	1.5552e+06	1.56034e+06	1.49094e+06	1.84045e+06	1.46624e+06	1.14967e+06	1.62237e+06	1.42796e+06	1.81662e+06	1.69836e+06
Ile Ile Gln Gly	0	0	0	0	0	0	0	0	0	6623.92	0	0	0	0	0	55141.3	0	0	0	11493.9	0	0	0	0	10631.2	0	0	30517.4	0	0	15288	9002.79	0	5258.05	0	0	0	0	0	0	0	0	0	111561	7726.28	0	87290.1	0	0
Hericenone B	1721.85	2110.31	2019.73	931.442	0	0	7217.45	0	797.687	26872.5	20885.5	0	0	0	2639.19	0	2230.62	3535.33	757.769	1884.39	2283.1	0	0	794.192	5010.24	1834.59	16207.5	31768.6	0	1110.45	0	3082.33	0	0	0	0	0	0	0	640.002	0	0	0	64744.4	22837.7	0	51413.2	0	0
Pro Ile Ile Val	60325.4	76312.7	64412	85819.5	36557	35024.6	189607	36932.7	55324.3	394653	261034	38660	32809.3	37160.2	149044	298517	106577	99253.2	120246	434493	196196	76866.4	129890	151153	383345	178811	163539	508670	93503.3	293953	393155	239691	104170	63181.4	53284.5	113881	166697	98223.9	127820	123203	60031.7	47480.8	86929.9	900125	257256	53217.4	697050	75272.1	103285
Asn Cys His Tyr	185319	150435	122242	157186	144071	114291	130713	171625	143738	210355	151440	143741	144644	194726	159958	159447	235513	158667	129098	147194	139289	129004	137950	147573	126217	132096	150077	157169	164879	130014	142837	125837	170537	153445	126445	261365	229546	161574	111216	128225	149926	141004	127662	142338	158328	137157	267443	185373	156998
Prephytoene diphosphate	882857	1.01027e+06	928716	1.16218e+06	673079	562573	2.21326e+06	473202	537413	2.00843e+06	1.6759e+06	442991	377043	379671	1.15588e+06	36406.2	1.36979e+06	1.44581e+06	774792	1.41328e+06	983795	713625	970867	1.02447e+06	1.75184e+06	1.32533e+06	2.4901e+06	3.40117e+06	630066	620087	50038.5	1.25146e+06	594554	708963	496065	1.14503e+06	1.14033e+06	739719	524801	909555	495911	675815	662390	2.09675e+06	1.7863e+06	927805	2.45382e+06	649954	929480
Eicosapentaenoyl PAF C-16	3.22481e+07	3.03402e+07	3.22906e+07	2.53663e+07	3.54454e+07	3.43297e+07	3.92795e+07	3.68157e+07	4.77536e+07	4.87853e+07	3.4817e+07	2.74595e+07	3.80914e+07	4.30909e+07	2.32215e+07	2.56713e+07	2.71895e+07	3.66519e+07	3.9322e+07	4.4608e+07	3.84661e+07	4.06347e+07	3.40122e+07	5.49962e+07	3.96812e+07	5.28952e+07	3.75853e+07	4.67997e+07	4.46672e+07	3.72602e+07	2.73606e+07	5.04932e+07	3.52862e+07	3.09009e+07	3.21602e+07	3.19692e+07	3.36367e+07	4.10364e+07	4.03529e+07	4.3899e+07	4.73712e+07	3.78602e+07	4.65898e+07	3.59113e+07	3.70552e+07	4.10538e+07	4.35868e+07	2.67732e+07	3.57625e+07
Heptopargil	953362	1.16136e+06	1.06567e+06	1.20564e+06	1.17877e+06	1.10164e+06	1.28863e+06	1.00729e+06	942412	782641	1.09817e+06	1.22301e+06	992443	937381	1.23453e+06	600.733	1.48731e+06	1.30095e+06	1.10623e+06	999431	833758	948101	1.17628e+06	1.14159e+06	1.08159e+06	1.12877e+06	716319	1.0275e+06	1.00333e+06	942911	305.321	986009	796708	899195	741928	1.15561e+06	1.25e+06	860654	1.0501e+06	927706	1.08057e+06	1.13807e+06	838374	636275	872986	859106	775299	922765	1.51783e+06
Trp-P-1	0	0	0	0	3555.03	0	0	0	14556.1	0	0	10694.5	26206	0	0	2518.26	4604.36	0	0	0	0	0	0	0	0	0	0	0	0	15679.8	357.331	0	0	0	0	0	0	0	0	0	0	0	33714.7	0	0	0	0	0	0
Alpha-N-Phenylacetyl-L-glutamine	136510	126983	1.17877e+06	31264.5	812127	1.01125e+06	172550	127976	39518.2	41436	43211.4	78526.1	85695.4	169711	36403.6	60219.9	165938	22124.9	134542	318583	51081	413279	82819.9	48181.5	657914	381734	271256	63162.5	396655	515112	62578.7	154602	55744.8	137782	39012.3	94100.8	114865	395360	108586	133822	65263.8	348679	67883.9	495656	129731	452744	180953	348158	109582
Aloe-emodin	0	0	0	0	0	0	0	0	0	4512.39	348.836	19664.3	0	0	0	0	0	0	0	0	0	0	0	0	0	0	0	0	0	0	0	0	0	0	0	0	0	0	0	0	0	0	0	0	0	0	0	0	0
Pro Tyr	4572.06	6648.31	7810.49	8396.26	5227.69	6364.2	19598.5	4125.68	3340.17	22585.6	16523.1	2723.61	3908.8	4558.92	12840.5	3484.77	9677	8401.72	5177.03	15495	4795.42	4340.43	6235.58	7294.89	13085.5	12016	2378.33	24870.6	5590.12	6685.54	2510.17	9639	264.725	6582.14	2869.58	9944.62	7567.67	2000.6	5212.33	7500.06	4090.72	4486.88	7974.58	31706	21518.1	5496.28	28326.2	5514.43	10975.9
Phthalic acid Mono-2-ethylhexyl Ester	4.26038e+06	4.42467e+06	4.00127e+06	4.54998e+06	4.49336e+06	4.1087e+06	4.00187e+06	4.37933e+06	4.13853e+06	4.62654e+06	4.31693e+06	4.40685e+06	4.34908e+06	4.24228e+06	4.23413e+06	4.45898e+06	4.03807e+06	4.28709e+06	4.10988e+06	4.31477e+06	4.48848e+06	4.12166e+06	4.70934e+06	4.33901e+06	4.27513e+06	4.36025e+06	4.68399e+06	4.48226e+06	4.60609e+06	4.07701e+06	4.02953e+06	4.44925e+06	4.57181e+06	4.5635e+06	4.62726e+06	4.61416e+06	4.63416e+06	4.49152e+06	3.96932e+06	4.43593e+06	4.45949e+06	3.97733e+06	4.13574e+06	4.45246e+06	4.35942e+06	4.36682e+06	4.37362e+06	4.20586e+06	4.05556e+06
1-Methylinosine	2145.96	1997.95	7825.75	4788.21	3464.14	7532.39	13568.2	2634.76	3489.36	2323.81	2628.37	4230.76	5309.51	7144.06	3901.45	4327.82	4307.03	4685.5	6906.58	6655.61	3931.8	3420.55	6429.01	5537.62	11565.1	4928.26	5095.28	4236.49	6561.43	4572.45	6197.19	3906.49	2643.58	7176.07	4781	7784.48	3887.67	4836.75	9800.76	8746.68	4957.36	4731.09	5992.49	4526.4	4823.41	3269.44	2868	8302.08	12593.7
Prosopinine	6680.62	9114.13	18984.9	10067.5	13116	20147.6	15834.8	11693.9	14022.8	10591.3	8557.06	11210.5	11903.1	15321.1	9726.64	9057.61	12186	12734.5	12320.9	12588.7	9748.1	14047.9	9741.96	9357.47	13697.5	12695.6	11908.4	15311	8473.66	13200.1	9703.37	13141.2	10394.3	12960.9	15468.1	14859.4	9317.29	9836.93	19469.2	14869.2	15299.5	14413.3	17847.4	14764.7	9778.12	13165.2	8785.36	13668.6	14404.3
Palmitoyl N-Isopropylamide	7059.61	8340.08	0	7390.9	2336.92	0	5480.97	21897	18698.5	9636.87	7013.8	14125.6	12289.4	14247.6	3460.3	6399.27	6994.81	3709.02	13826.1	11910	20107	3571.41	11090.5	19864.6	2729.48	13740.8	2739.39	5857.66	0	6081.06	14214.5	5646.79	13007.6	10508.2	8683.58	15322	2529.05	6564.26	9916.67	8609.95	11465.9	10527.5	3196.49	8661.72	11588	7629.52	14204.6	12291.9	3124
Asp-Ile-OH	1.62135e+06	1.66257e+06	2.36104e+06	1.72416e+06	1.54646e+06	2.16853e+06	2.12764e+06	1.74635e+06	1.78174e+06	1.75364e+06	1.60495e+06	1.81141e+06	1.84356e+06	2.26367e+06	1.65155e+06	1.71808e+06	1.70995e+06	1.54768e+06	2.12582e+06	1.3699e+06	1.6301e+06	1.92008e+06	1.44155e+06	1.65937e+06	1.9911e+06	2.21592e+06	1.46792e+06	1.47784e+06	1.42969e+06	2.10212e+06	1.52055e+06	1.85554e+06	1.51985e+06	1.46977e+06	1.86758e+06	2.08388e+06	1.49824e+06	1.65728e+06	2.30873e+06	2.05784e+06	2.06843e+06	2.0161e+06	2.23532e+06	1.98557e+06	1.56037e+06	2.02181e+06	1.76854e+06	2.26349e+06	2.21219e+06
3,5-Pyridinedicarboxylic acid, 1,4-dihydro-2,6-dimethyl-4-(3-nitrophenyl)-, 2-hydroxyethyl methyl es	0	730.706	0	0	6142.14	0	5652.27	1079.18	852.784	0	0	0	0	0	0	17293.8	7103.65	0	0	0	0	0	0	1713.59	2103.82	0	6764.63	16112.7	0	3097.44	0	0	2467.16	0	749.046	0	0	0	0	2520.34	0	0	0	956.419	915.209	0	0	1499.12	0
(E,E,E)-Sylvatine	0	257.805	0	753.693	0	264.351	5185.03	0	332.349	4853.74	4405.57	0	0	0	280.843	0	541.157	479.134	10237.4	37549.5	9095.9	12412.1	15800.3	16791.3	30868.8	32589.6	19410.9	23755.6	0	179.282	0	14005.9	5581.96	10220.1	3825.54	13924.8	16237.3	4719.1	9341.5	16481	348.492	0	1282.78	7740.73	3366.68	0	7593.07	409.87	281.619
Ile Leu Val Lys	28937.1	37289.4	30856.8	41016.6	21609.1	15369.1	79438.7	18865.3	23112	164242	124144	14820.3	15508.1	12947	65855.5	99442.5	51527.3	42277.4	37031.9	175133	68053.5	21088.1	47135.8	48866.8	138182	65795.7	57587.1	186130	32852.6	101830	201324	85915.4	36835.6	25373	16684.4	31262.8	60841.1	32782.1	47857.9	39301.5	21278.8	24047.7	35202.6	361655	110578	21763	295083	23624.8	51143.3
Isoquinoline	359857	8759.13	5905.13	82784	16327.1	6386.63	6985.11	9555.58	3526.44	6603.49	8752.03	9408.22	6249.68	4632.68	10394.1	8242.42	11769.8	11952.1	12373.4	4035.74	4902.23	5812.39	16535.7	3659.62	10382.4	5786.89	15821.3	5469.06	4925.19	2930.99	6116.08	7914.14	6203.96	4402.77	83718.2	5690.47	6569.94	11609.7	4333.22	4862.41	3178.5	4936.27	5635.42	165039	14054.9	10870.4	11127.4	10052.7	1662.41
Benzofuran	253893	172180	202284	195557	262444	256476	265688	184053	299601	265034	202860	244591	232612	223883	168216	300381	278468	212531	266820	281200	258483	267009	272028	252745	212517	288244	340945	224116	208550	277975	285825	267815	259458	209965	266009	281380	281242	260465	221417	318047	585591	213503	352090	228233	166268	203491	418655	312906	233350
Trolamine	0	942.288	0	0	0	842.382	0	357.365	0	0	514.386	0	1349.84	1758.69	1834.82	274.309	342.257	0	383.657	0	0	1825	0	0	0	0	430.761	0	0	388.358	0	0	217.239	0	0	448.064	1282.17	0	0	0	0	3137.59	0	0	0	208.864	0	0	0
ADMA	262607	434374	1.3025e+06	767738	856974	1.19867e+06	1.34038e+06	617561	850600	618211	462153	1.09462e+06	807963	1.32703e+06	614953	550223	762977	915921	972428	1.00851e+06	690400	1.02033e+06	847260	753287	1.07139e+06	806652	673178	752333	815007	1.29453e+06	841952	816727	752884	740123	727427	990437	766636	487865	828749	1.47034e+06	949517	863516	1.3001e+06	1.21613e+06	937223	909560	806973	1.11635e+06	1.22731e+06
5'-(3'-methoxy-4'-hydroxyphenyl)-gamma-valerolactone	1915.8	3548.04	6228.3	872.962	5187.24	7977	8788.31	1865.39	9705.99	9393.03	1219.35	2252.77	6331.19	8347	3133.4	1871.83	1495.19	4459.4	5996.24	2116.35	3307.23	8486.14	1538.51	0	3984.62	4215.89	2706.72	1969.54	6705.71	13592.5	2056.02	3593.18	1103.32	4833.81	6074.68	10238.1	6356.46	7022.45	2327.12	1078.11	1758.46	6781.52	4480.45	1337.72	3769.97	7261.1	10656.2	3765.62	4493.39
3alpha-Hydroxyoreadone	353.104	0	1276.7	895.725	0	0	657.039	585.518	6821.51	2378.8	0	1688.69	0	1217.18	586.194	1024.05	1619.95	0	517.161	2123	1174.21	1168.75	0	383.193	2039.54	794.077	1719.67	608.844	0	0	795.606	1070.62	3035.87	2784.55	1066.1	629.648	3228.08	2696.75	502.293	580.356	1229.76	2990.66	804.727	0	803.202	3913.95	2218.93	2388.75	329.024
Phenylgalactoside	2161.27	0	6558.75	5471.68	2264.37	3856.9	8818.06	5781.29	4218.38	2000.42	1599.18	4043.36	7958.54	3412.3	6799.2	0	2837.21	3410.39	3971.31	2338.63	2142.79	2579.24	1670.18	4053.67	2012.62	1071.43	1303.13	6631.92	5809.69	1077.85	0	3538.11	2525.8	1508.31	3818.28	1613.57	1876.04	4510.83	573.024	1424.84	4885.88	5146.27	1338.85	1428	3576.58	0	1094.3	314.557	4890.93
Pro Phe	3933.53	4648.27	7544.23	8118.43	6921.12	5096.95	18298.5	5276.08	7829.88	6032.09	5604.31	6915.62	3456.81	8601.45	8175.89	10405.4	5553.91	3671.01	16236.3	28665.3	9554.58	4437.23	7316.17	7564.85	20872.7	9061.46	7515.39	12095.1	5420.97	4189.14	8327.68	6538.64	4185.9	13384.1	8865.38	14092.6	10429.3	5958.01	11442.4	11066	6932.89	8217.19	4396.21	3818.23	7765.67	5757.45	10121.7	6295.97	13796.4
Phe Ile	17052.9	41088.3	23711.6	80890.7	48747.7	59034.6	72270.2	7978.3	23494.5	61685.2	73409.3	60891.6	32956.4	49502	154011	24712.3	115514	52143.7	103304	83213.4	26552.5	29013.8	60191.5	67754.3	81767.8	138993	79819.7	155540	43886.7	137143	10022.3	60350.2	34596.8	71251.4	65671.4	109925	131089	74237.1	50263.6	50196.2	41851.1	44099.4	48902.3	101386	64664.7	62784.1	104942	177193	78176.2
Mammea E/BA	0	0	0	0	2598.33	0	0	0	0	0	0	0	0	0	0	0	0	0	0	0	0	0	0	0	0	0	0	0	0	0	0	0	0	0	0	0	0	0	9022.92	0	0	0	0	0	0	0	0	760.116	0
Losartan Metabolite (E 3174)	0	0	0	0	0	0	0	740.175	0	0	0	0	0	973879	0	0	0	0	0	0	0	0	0	0	0	0	0	0	0	0	0	0	0	0	0	0	0	0	0	0	0	0	0	0	8.96744	19.3151	0	0	3.08418
(22S)-1伪,22,25-trihydroxy-26,27-dimethyl-23,23,24,24-tetradehydrovitamin D3 / (22S)-1伪,22,25-trihydroxy-26,27-dimethyl-23,23,24,24-tetradehydrocholecalciferol	0	0	0	0	0	0	0	0	0	1821	0	0	0	0	0	0	0	0	2242.03	0	4603.57	0	0	0	2230.9	0	15991.1	0	0	0	0	0	0	0	0	2123.25	0	0	0	0	0	0	0	0	0	0	0	0	0
LysoPC(22:6(4Z,7Z,10Z,13Z,16Z,19Z))	4.75728e+07	3.03183e+07	1.04428e+08	4.30873e+07	5.41147e+07	3.10792e+07	4.18997e+07	3.10119e+07	3.73007e+07	5.43062e+07	2.79148e+07	8.57483e+07	7.67932e+07	1.36979e+08	8.27843e+07	6.15375e+07	3.71306e+07	8.3729e+07	4.95618e+07	5.41337e+07	2.01096e+07	7.17055e+07	2.41348e+07	1.77435e+07	3.41121e+07	4.23759e+07	2.6012e+07	6.85e+07	6.66299e+07	6.80506e+07	3.59067e+07	2.98991e+07	2.29622e+07	4.97772e+07	5.34191e+07	5.90007e+07	3.85386e+07	5.41023e+07	2.98705e+07	2.36006e+07	4.29681e+07	4.84447e+07	6.29474e+07	2.77364e+07	4.06917e+07	3.18071e+07	3.53015e+07	2.42504e+07	5.46554e+07
PI(18:2(9Z,12Z)/0:0)	40517.2	28661.8	62522	104915	62319.7	94744.6	42797.9	40904.2	84029.8	55592.5	35427.8	90862.7	158649	215373	140488	109872	173852	163438	115691	28055.1	24063.9	180013	85133	83550.1	95942.3	66247.9	57447	81410.1	59034.9	76101	56402.3	21812.7	64450.6	91409.3	57384.2	68991.8	39105.8	39797.1	139652	88649.1	86504.8	45495.3	132945	15474.9	74723	52463	61880.7	33344.9	178221
Homoveratric acid	0	0	0	0	0	0	0	0	0	0	0	0	0	0	0	0	0	0	0	0	0	0	0	0	0	0	0	0	0	0	0	0	0	0	0	0	0	0	0	0	0	0	0	0	0	0	0	0	0
FLUFENAMIC ACID	17070.5	18450.1	13952.4	26872.7	19941.2	18830.8	17564.8	24654.9	21851.5	18757.4	16713.2	20014.1	11413	22153.8	23400	27384.4	29199.1	12138.6	8613.73	5901.25	19800.5	15285.1	17685.8	15614.9	10258.3	16127.9	14906.5	25330.2	12273.3	10498.2	23902.2	27226.2	12715.9	23572.9	22269.5	8661.75	3919.69	24891.6	23305.5	20311	17676	18658.3	22946.2	26874.3	21768.3	14575.3	6924.81	18659.6	10962.4
Melamine	6712.25	7951.44	2210.93	3648.03	2684.99	9413.41	3278.96	2740.87	5792.86	3886.42	4205.76	6328.28	4148.66	4862.1	2907.74	4915.2	8730.49	563.997	1169.22	48958.1	5004.34	5382.25	4511.96	1979.25	2639.64	1453.1	3657.5	995.275	1616.63	6599.88	2056.63	1602.55	6371.69	426.095	10689.6	4787.16	2590.7	2458.54	1035.3	4023.69	2732.68	4334.14	6486.82	9725.11	2554.14	27285.5	3637.22	3511.2	5994.41
THTC	336827	376621	505319	436018	548164	412008	499127	429324	761936	612722	319782	631717	460058	596543	429354	852992	523100	321137	512768	743383	492822	717014	438928	588889	451059	519163	936944	380854	402655	739113	593659	532204	493721	565228	502496	624757	674416	393150	383070	748121	1.2351e+06	547970	629229	615571	282658	416157	931108	487783	502270
N蔚,N蔚,N蔚-Trimethyllysine	208004	311846	407806	389713	300422	283644	436102	363034	376101	200893	223777	227300	263730	206958	324383	298916	292115	246584	352471	324582	364086	180242	227922	236648	357093	167594	350934	339447	203313	268485	346501	178879	270325	361370	242225	293546	428962	417895	368963	494654	274164	304104	245232	266307	379655	215857	238950	241243	346983
L-1,2,3,4-Tetrahydro-beta-carboline-3-carboxylic acid	1187.17	1931.29	3685.96	4542.69	5782.5	3437.4	10976.5	3371.33	733.145	7587.1	7684.33	807.071	6872.4	1278.14	5839.07	8059.52	1660.4	7263.9	383.055	2179.81	2459.08	7550.17	857.09	7576.94	7264.81	21250.8	5883.29	12743.3	1002.46	4748.1	7261.94	6241.65	7204.61	4138.13	1009.65	2164.99	3853.58	2528.65	3394.33	7992.32	1541.1	336.199	6849.18	11463.9	4524.03	792.616	14460.9	6484.17	1533.06
6'-Hydroxyhydrodolasetron; MDL 73492	1235.73	0	0	0	0	0	0	1484.7	0	0	0	1152.01	842.127	0	1802.49	0	0	0	0	1221.77	0	0	0	0	1420.91	6022	0	2325.69	0	0	0	0	5388.61	3565.13	3782.98	0	0	0	12187.5	3832.93	31620.6	694.448	1294.69	3280.61	0	0	2508.33	18130.3	19514
p-Acetamidophenyl glucuronide	0	0	0	0	0	0	0	0	0	0	0	0	0	0	0	0	0	0	0	0	0	0	0	0	0	0	0	0	0	0	0	0	0	0	0	0	0	0	0	0	0	0	0	0	0	0	0	0	0
26:6(8Z,11Z,14Z,17Z,20Z,23Z)	10078	4449.28	2798.3	8552.29	3900.04	4462.6	0	5817.27	2364.16	4191.85	5551.87	10547.4	7935.64	7685.85	10765.2	4486.67	12191.6	7107.68	16746.4	11106.4	8169	7574.28	2983.3	2323.14	13650.3	11677.9	10346.5	6647.58	7687.71	4536.28	4179.99	5996.48	3240.2	14475.5	3536.33	9652.05	12052.8	8908.34	5828.02	12611.2	8380.78	7789.98	11422.7	3809.66	2653.65	8576.99	13816.9	18058.7	18698
Pentetic acid	0	0	0	0	0	0	0	0	0	0	0	0	0	0	0	0	0	0	17403	16952.1	5287.86	0	6589.89	9535.95	20947.3	17828.9	0	7264.76	10233.6	0	15648.7	16888.3	0	15828.8	17177.9	12569.1	2743.62	0	20494.4	0	0	0	0	0	0	0	0	0	0
PE(13:0/0:0)	0	0	0	0	0	0	0	0	0	11765.9	7154.25	0	0	0	0	0	0	0	0	1136.6	764.597	0	0	948.544	2163.2	0	5088.12	6733.94	0	0	0	2263.23	0	0	0	0	0	0	0	1197.53	0	0	3336.1	18879	9042.12	0	12523.6	0	0
Glycochenodeoxycholic acid 3-glucuronide	14725.8	1985.55	3569.36	0	4957.37	1313.64	0	6290.95	913.552	5184.31	0	13396.9	0	0	35181.4	5256.88	11065	5505.72	13301.9	10944.2	0	7826.1	0	0	1019.95	4588.79	13534.1	0	0	1477.23	0	2727.83	0	8274.99	0	6966.73	21046.9	11185.6	0	0	0	11062.5	3708.87	4354.56	0	3383.71	0	0	0
Gluconolactone	33622.8	61615.4	36458.1	28094.5	33167.3	50521.3	25710.1	48249	47733.3	35224.5	21950.4	33979.5	53117.5	48251.3	43149.7	32108.9	33975.9	29971.2	58560.2	28987.2	89517.5	45432.7	35213	18454.5	36868.3	45166	31374.8	31821.3	29306	36486.8	29198.7	27259.5	39354.1	32294	41066.3	41544.5	24649.4	41636.2	64250.3	45711.3	57748.9	42477.8	52783.8	46778.2	25582.1	60558.1	52771.3	51889	94266.1
Leu-His-OH	0	0	0	0	0	0	0	0	0	0	0	5910.96	0	0	0	0	0	0	0	0	0	0	0	0	0	0	0	0	0	0	0	0	0	0	0	0	0	0	0	0	0	0	0	0	0	0	0	0	0
Cytosine	39070.2	39162.6	42834.8	41861.2	40431.5	42809.1	44540.3	46029.9	43633.8	42886.1	40914.7	43918.1	42421.8	43438.4	40226.4	41311.4	40899	41433.3	44163.1	39999	37940.3	42014.6	41947.1	43835.9	44124.7	44019	40031.6	38857.9	36168.9	45807.9	40504.3	41639.4	39972.9	38594.9	40709.2	44984.8	39967.9	39712	44950.4	42683	42974.2	42897.3	45286.3	44756.7	41222.1	43280.4	41990.4	42585	44569.6
4-Hydroxyindole	20828.3	17374.8	23821.7	16183.5	19463	19834.1	18157.9	18131.3	17090.5	18188.8	17863.8	16153	16285.2	16370.7	15513.2	17455.9	20164.3	14982.6	21044.2	18698.3	17454.8	17849.6	17169.4	17509.8	20740	19810.4	22039.4	17463.7	18543.4	17276.4	19165.2	19449.2	15594.1	16917.7	18682	18154.7	17390.7	21820.4	19801.3	19065.2	17930.2	19648.7	19140.5	21428.2	19652.5	19278.4	26289.5	20046.8	18634.4
N,N-Dimethyltryptamine (DMT)	0	0	0	0	0	0	0	0	0	0	0	0	118.64	0	0	61.588	0	0	0	0	0	0	0	541.848	0	14876.2	0	0	0	0	78.4175	10116.5	0	0	0	0	0	0	0	0	0	0	0	0	0	0	0	0	0
2-allyl-5-methyldecahydroquinolin-6-ol	118914	116167	105427	117940	122393	112113	111357	117661	117262	114706	111772	121694	120684	120962	114602	119729	118226	119945	108745	120492	113571	117065	120165	116054	109155	109747	115857	122113	126860	117600	117487	115481	122189	125626	121952	117553	113919	117392	110750	116239	113526	114777	111888	117585	121013	116489	117054	115756	110768
N,N'-Dicyclohexylurea	18957.9	16176	21512.4	21261.2	19825.7	22163.2	18871.4	19808	20321.1	16552	18124	26355.2	20599.4	170902	24954.2	19298.5	21186.8	77367.2	25356.5	19143.1	27107.2	19242.4	19319.1	19123.2	19131.1	20681.7	36648.1	16831.6	18540.5	19987.3	19613.4	158367	23742.3	20591.9	21860.6	16807.7	21123.5	15684.5	20080	19625.6	21358.9	20401.6	20908.1	20286.8	19280.2	17491.9	21138.5	22314.3	45089.5
Pandamarilactam 3x	16853.1	4105.59	28362.9	34955.8	76788.7	40182.6	153872	50992.7	16346.6	34625.4	31027.8	27001.7	149751	36855	12621	42363.4	10078.3	30251.4	7370.46	12786.8	44655.9	106429	12151.3	178773	30676.5	522686	30895.4	50087.4	59585.7	28265.4	137380	126976	62914.9	37613	10364.4	25596.6	40668.4	14698.8	26497.2	45782	81076.5	21317	33547.9	52126.1	15062.2	22117.4	63031	138194	29163.4
N,N-Dihydroxy-L-tryptophan	31752	33062.7	17234.7	31751.6	35179.2	26789.6	27497	33139.4	31441.4	32155.6	32477.8	31104.6	32933.6	27851.2	26697	40018	31391.2	35003.2	26025	26471	34571.6	28911.3	32375.7	33900.4	26180.8	25287.4	31891.3	27817.5	32656.3	31275.3	34735.7	28420.3	35709.8	29508.8	34297.2	28372.3	30093.7	36630.6	24632.4	27322.5	30360.9	34304.8	26810.9	30291.7	30050.1	30733.6	35439.3	29435.9	19768.3
Bisacurone epoxide	1236.93	2640.66	10703.9	5706.52	7318.86	10502.4	17923.6	0	3001.97	3606.53	8132.04	5825.93	2304.29	2400.28	17941.9	0	7313.39	1945.18	5638.62	5378.57	3798.25	4231.17	9130.48	9117.37	4714.36	7563.8	5121.82	14087.7	4256.74	10149.7	0	4002.99	4442.59	4097.88	5937.12	4317.43	14853.9	6450.67	3124.63	4504.42	7970.04	9598.03	2827.66	0	7515.85	0	4817.37	3100.53	6482.05
伪-Hydroxymetoprolol	1958.8	0	0	0	0	1796.34	0	0	4318.43	0	0	0	5646.31	2027.72	0	9758.13	0	0	0	0	1553.21	0	0	0	1685.58	0	0	0	2512.34	0	16371.3	0	6085.52	1705.55	1361.81	0	0	0	7068.85	0	0	0	0	0	0	0	0	0	4793.87
Lupinate	0	0	0	506.94	0	0	0	0	0	0	0	0	859.429	0	0	0	0	0	0	0	0	0	0	0	0	0	0	522.112	0	0	0	0	0	0	0	0	0	0	0	0	0	0	0	0	0	0	0	0	0
Cys Lys Val Asp	12202.9	0	0	0	0	0	0	0	0	0	0	0	0	0	0	0	0	0	0	0	0	0	0	0	0	0	0	0	0	0	0	0	0	0	0	0	0	0	3467.45	0	35302.6	0	85.9913	18932.4	0	0	9208.61	11597.5	0
Biotripyrrin-b	1528.05	5828.35	1843.98	14769.8	8753.31	3982.09	26670.1	3011.4	8657.7	2416.1	7983.31	22972.2	11751.6	15418.2	23454.8	14945.4	0	10164	6028.92	1019.69	0	2102.63	4164.82	10477.8	5455.58	7249.25	9649.66	12338.4	937.281	2123.71	5546.32	2361.85	14740.4	5013.43	3987.68	14077	7411.82	12437.1	3946.44	13635.5	17547.5	1598.26	12925.1	15489.1	13820.7	3468.83	13389	7508.16	15165
1,2,5-Trimethyl-1H-pyrrole	3031.28	2636.42	4119.98	3564	3525.51	3956.17	3804.05	3237.62	3178.08	3182.19	2910.78	3458.75	2970.7	3326.81	3341.82	2496.2	3213.45	2494.43	3939.86	2728.65	2493.04	3675.8	3070.44	3328.22	3891.83	3511.35	1997.81	1955.19	2911.5	3097.95	2046.7	2987.15	2737.19	2996.82	3320.77	3812.74	3197.4	2721.63	3745.97	3450.71	3868.08	2779.4	3551.49	2751.2	2904.56	2738.08	3589.16	3292.51	3860.35
Isopropylpyrazine	8439.16	11913.1	9509.11	14172.9	10040.9	7688.67	5509.12	11957.9	17060.5	13785.4	15026.2	9931.34	7769.69	6313.84	12166.5	7729.27	10853.5	13792.1	9711.48	8401.76	9719.67	9128.35	14103.6	6929.11	8696.91	6516.13	2715.25	8641.2	7083.26	7040.74	11731.4	8166.64	818.343	5854.35	9992.48	10927.4	7156.09	14933.2	7713.82	7765.12	7709.16	7851.12	7769.92	7714.06	7516.27	8326.85	9493.68	5307.41	6732.81
Guanine	19182.9	7623.03	33297.2	10308.2	7386.32	23287.9	19816.7	11369.3	35711.6	21333.5	17767	15320.4	13075.5	72552.3	13541	14660.8	5401.94	13810	10754.2	7136.23	12309.8	33233.9	17912.2	5607.09	26880.6	9860.43	13336.1	12079	47139.5	14235.3	12699.6	13561.9	22344.9	10510.8	6587.85	8667.4	4735.38	3604.1	11186.6	14396.2	23718.6	14064.4	15311.9	7004.34	30352.6	19573.4	21428.9	9441.73	7227.75
Tussilagine	11395.8	8894.14	23486	17411.6	23060.4	31680.3	37933.3	22772.6	27882.4	23724	20608.3	20609.4	28873.9	19492.3	17786.2	14533.7	13170.2	16874.3	9137.47	6728.9	12122	42170.3	16904.2	32454.7	17926	65207	17025.5	19779	32170.2	34301.2	60987.2	24507.2	10894.4	9920.7	11173.4	12880.6	11282.2	9630.68	15334.8	10288.8	16100.3	15326	16777.6	10971	15743	9529.91	28593.8	18921.7	12977.5
N-(5-Methyl-3-oxohexyl)alanine	24196.5	6810.04	38629.5	48656.3	126682	54880.6	286977	60339.1	21473	44746.8	31849.9	35805.7	212192	51142.7	16695.1	83496.2	11973.7	41137.9	10060.4	14057.3	55397	183425	13304.7	278663	35420.8	1.00294e+06	36532	54412	72805.9	38335.1	287914	133739	73941.4	44133.9	13670.4	26783.3	65155.1	23672.2	27274.9	61146.7	160142	23288	48454.9	50221.9	17124.9	23969.8	81314.1	182187	36546.1
Ketopelenolide a	0	0	0	391.27	0	0	0	0	17203.7	0	0	0	779.463	0	1423.27	0	3505.24	0	547.45	8069.8	608.405	0	680.008	1063.04	1070.8	0	509.48	0	0	0	0	0	1120.42	676.875	0	484.196	692.752	2560.76	0	0	2524.35	2025.59	0	0	0	1117.44	989.872	615.178	0
D2PM	38999.8	29723	27004.6	30113.3	30358.8	28050.5	24101.5	35845.1	29260	35996.4	26718.4	29523.1	34137.3	30500.3	25312.9	54339.3	24572.2	27083.9	32663.7	26667.1	36353.4	32331.2	26614.3	24679.6	29155.1	26550.8	28534.5	22472.5	37293.8	34877.9	52917.3	29788.9	37420.4	27147.9	43275.3	25645.8	26689.1	35684.3	28486.8	35884.4	34185.9	32193.5	31054.5	34267.8	31385.5	31607	29916.4	33239.6	23192.5
Metipranolol	163207	79783	85495.3	140676	142431	261722	253154	85406.2	261931	114903	138178	270653	485448	321890	168858	267353	256734	58723.5	92375.2	145279	361750	95245.8	89569.6	267039	343310	247854	202531	188158	185799	267086	522022	141454	397066	327732	336225	263321	182605	230827	451268	164276	179174	360082	152276	48877.4	174637	230252	180091	264865	514331
N-linolenoyl-glutamine	2042.45	4033.22	21527.7	13451.6	0	17181.4	10623.7	10288.1	6752.03	0	5373.97	9834.31	2855.51	10218.4	27886.2	11105.6	20830.6	11570.7	27488.9	25915.2	7477.95	5928.07	12122.3	2769.92	13222.7	20854.7	20020.9	16485.2	12576.7	17322.8	10589.2	0	2638.94	5396.5	11667.9	34573.2	17502.6	8534.68	10655.9	36984.8	5722.31	7048.51	24582	3574.76	17070.5	9621.38	19311.9	27391.6	36187.1
3-Ethyl-2-(1-pyrrolidinyl)-2-cyclopenten-1-one	2.99243e+06	3.54221e+06	3.30679e+06	3.56776e+06	3.50463e+06	3.252e+06	3.78907e+06	2.69697e+06	2.67401e+06	2.47025e+06	3.56281e+06	3.62703e+06	2.93099e+06	2.85327e+06	3.95373e+06	6691.02	4.47577e+06	3.8897e+06	3.16414e+06	2.97071e+06	2.46036e+06	2.42649e+06	2.99084e+06	3.06247e+06	2.70778e+06	2.99868e+06	2.03628e+06	3.33837e+06	3.01219e+06	2.85514e+06	5828.59	2.9402e+06	2.451e+06	2.31701e+06	2.06777e+06	2.79302e+06	3.14818e+06	2.34448e+06	3.11868e+06	2.55239e+06	3.34514e+06	3.35599e+06	2.78278e+06	2.26578e+06	2.4891e+06	2.50418e+06	2.56724e+06	2.9513e+06	4.38844e+06
SALSOLIDINE	48321.8	48610	49612.6	131535	24241.1	99987.6	174979	1.18548e+06	1.28326e+06	1.6364e+07	19954.7	878534	18357.5	28693.5	79688.1	16469.5	71329	275734	1.34549e+06	919485	16978.5	409360	139684	14749.6	1.62894e+06	143886	103107	261179	249734	81637.8	8723.91	1.33357e+06	294399	816603	3.4883e+06	4.53137e+06	1.58289e+06	1.80632e+06	34137.9	642603	30951.7	16524.6	68204.7	312739	61562.7	757546	258374	14666.4	2.63118e+06
Val Pro	30121.5	26767.1	49845.4	49223.5	32515	38557.8	45843.1	37021.7	27288.3	25468.7	24258.3	30887.4	37549.4	23476.4	34876.3	33925.3	67555.4	32369.6	48375.3	44703	43608.7	37683.8	44386.6	47289	71328.3	46501.3	44786.6	61988.7	51233.4	23418.7	51931.3	40062.8	37779.7	46374.9	47649.6	50816.9	50783.8	63598.7	71184.2	48894.6	31383.9	51034.5	35324.6	30899.5	51756.6	26142.9	43596.9	33571.1	41191
Hexobarbitone	29092.6	38002.9	28228.5	41137.8	20885.9	21215.6	59759.7	16095.9	20448.6	102804	85195.7	14592.4	13651.6	15983	48679.2	36.6124	45375.7	46726.7	25223.5	48567.3	31303	20960.8	30460.9	32282.3	55859.5	40452	73295.8	126823	23496.5	27164.3	296.653	52489	19698.2	21818.7	18110.6	36038	40546.4	21127.1	22013.4	27784.8	21134.6	23578.6	29219.1	145268	82472.2	21771.3	136333	25088.3	36083.2
3-NOR-3-OXOPANASINSAN-6-OL	74454.2	76045.7	61622.2	73940.7	81087.1	67218.6	65283	73624.3	70592.2	63156.8	69293.3	68205.6	66457.8	65688.9	68904.9	71772.3	74640.5	78753.5	62210.2	85277.2	70021.7	65131.1	73504.2	69242.7	65228.8	65516.9	83411.8	83008.4	84854.4	63364.3	82303.3	62459.3	80855	84660.9	70237.1	72377.4	76836.8	73613.5	66212.2	64151.3	62572	65081.3	68803.9	62795.1	72643.4	65908.3	70965.3	67025.1	66912.5
Phygrine	12016.3	12100.9	12374.1	15938.6	21789.1	15434.4	17030.9	10197.9	9525.86	2816.03	11637.4	28133	17342.5	15855	17477.3	1028.06	21182.7	17996.6	5592.47	5771.07	3165.87	6865.51	7759.77	8657.54	8878.68	5487.76	522.487	10561.1	12558.2	10055.6	1469.05	5282.49	838.94	3535.09	3058.13	8294.45	9927.26	2627.12	5439.61	3534.46	12683.3	17556.5	8708.08	4290.26	5702.31	8663.5	8200.38	8464.63	27884.9
Albendazole-gamma-hydroxysulphone	0	1318.68	2234.62	0	0	0	0	0	0	0	4903.5	0	0	0	0	0	131505	0	0	16643.3	0	0	0	0	0	0	150196	0	0	0	0	0	0	0	0	0	0	0	0	0	0	524074	0	100226	0	0	0	0	0
Methyl (R)-9-hydroxy-10-undecene-5,7-diynoate glucoside	836661	891938	1.35036e+06	971881	1.05151e+06	1.25151e+06	1.33937e+06	976787	1.00883e+06	1.07566e+06	888472	1.07422e+06	1.03668e+06	1.21326e+06	1.0395e+06	976550	990767	1.02051e+06	1.29496e+06	954867	870044	1.24136e+06	801172	975501	1.27484e+06	1.26825e+06	854609	1.10426e+06	979184	1.16552e+06	884951	1.09503e+06	917092	1.08508e+06	1.14146e+06	1.29248e+06	965032	923052	1.33784e+06	1.36717e+06	1.22211e+06	1.15804e+06	1.28057e+06	1.16213e+06	940671	1.18865e+06	1.0333e+06	1.28691e+06	1.33976e+06
Val Phe Glu	12237.4	18302.2	38706.7	29441	1744.93	11096.2	77642.2	11097.9	25662.1	177577	157945	0	1035.14	2996.46	29288.5	1.42521	39324.2	30355	113905	382873	144446	156936	168567	186923	471141	370713	366933	593865	11397.2	8738.52	0	200921	91271.8	97854.9	65302.2	192866	184903	76206.5	132810	192294	13096.3	5257.73	53892.7	338962	179833	3268.29	360826	22402.2	6845.37
Deoxygomisin A	0	0	0	0	0	0	0	0	0	0	0	0	0	0	0	0	0	0	0	0	0	0	0	0	0	0	0	0	0	0	0	0	0	0	0	0	0	0	260285	0	0	0	0	0	0	0	0	155051	0
5-(2,3-Dihydroxy-3-methylbutyl)-4-(3,4-epoxy-4-methylpentanoyl)-3,4-dihydroxy-2-isopentanoyl-2-cyclopenten-1-one	12035.8	20122.3	30261.9	26751.3	41676.4	50611.5	65308.7	21037.4	53324.4	24236.3	26518.5	25401.2	37195.5	13811.7	36786.3	0	17923.8	9875.9	53300.3	28038.6	40765.6	42624.2	53609	53401.5	59424.8	24100.1	35371.3	72601.5	33526.7	26014.5	0	40996.2	44992.3	36679.8	25111.9	34391.7	31920.2	44592.9	38884.2	29268.3	54184.8	48834.6	38624.9	0	12552.8	27811.7	28005.7	14887.9	64618.7
N-docosahexaenoyl GABA	4.35355e+06	1.04783e+06	575849	973635	573038	671073	1.57055e+06	2.17422e+06	1.07344e+06	3.99323e+06	355666	592720	169254	8.77385e+06	400535	559205	4.08522e+06	650487	425706	955338	471263	691753	138895	230366	414824	336341	1.34621e+06	397703	258229	252663	66744.5	513566	2.73928e+06	1.30538e+06	564967	1.28175e+07	964711	813517	1.19905e+06	314378	3.65048e+06	352362	854083	605952	212850	2.47458e+06	1.68925e+07	9.12162e+06	2.83756e+06
Cys Tyr Glu Phe	102987	132060	1910.1	115404	158845	3846.03	0	100136	106257	79876.4	118331	83272.3	82540.4	19442.7	110368	117972	129157	130810	17493	162286	125431	28728.5	153440	106450	38816.6	1610.81	143578	124437	172382	36702.3	108792	70114.4	153008	186364	68858.3	30752.1	136098	130451	0	19625.9	23808.3	47082.3	0	53184.8	126173	22514.4	103839	7550.13	3242.54
3-Guanidinopropanoate	18761.3	3567.18	10401.6	10246.3	20284.6	6246.66	13378.1	8889.68	9959.69	21390.3	16229.1	6647.66	6677.61	24559.2	6852.63	10927.5	1358.59	5330.5	8685.03	4892.65	21825.4	17019.3	10987.5	6986.37	7137.87	23722.2	5687.4	6479.29	7648.16	20811	5031.11	19489.1	19053.7	3528.64	11251.1	7292.16	13275.2	3866.77	3170.06	12565.1	31152.6	5133.81	11309.6	24594	4931.46	19213.7	4120.02	14912.7	11220.4
Succinylacetone	7925.47	8325.52	5577.87	11348.8	8274.06	8633.4	6798.13	10727	8337.3	11648.8	9418.73	10524.8	9542.58	9673.18	27543.8	8749.01	9912.68	7985.88	5924.86	14960.6	6396.24	14369.4	8892.72	9890.11	8590.37	7051.5	10020.5	9435.58	9021.57	7705.41	9032.14	9831.56	10542.3	9705.13	8476.25	7929.06	9455.09	11372.6	7453.15	8545.45	10780.3	7605.45	8012.45	7290.1	9743.25	9924.79	11252.8	8945.36	8379.85
2,3-Pentanedione	1748.16	3450.57	4149.21	3193.29	2908.15	4548.23	4076.2	2727.76	2538.95	3440	2514.87	2705.57	3388.9	3142.82	3299.24	2743.68	2888.77	3138.07	2666.43	2792.58	3060.4	3651.09	2016.72	3410.75	4016.82	4358.79	3111.19	3253.78	2311.44	2983.03	2307.38	3658.74	3049.62	2451.78	2680.28	3174.4	2244.46	2890.05	4530.97	3048.82	3666.75	2420.34	3029.89	3556.11	2383.29	2925.73	3536.58	3945.88	4182.46
4-Hydroxybenzaldehyde	81.4953	0	0	0	0	0	0	0	0	0	0	0	0	0	0	0	0	151.271	93.9777	0	0	140.158	0	0	0	0	0	163.352	0	0	0	0	0	66.7262	0	325.534	90.821	0	0	0	0	69.7719	0	0	0	0	364.288	0	0
Mandelonitrile	16697.4	17636.4	14569.6	18624.6	14835.5	15156.9	12373.9	17620.8	15541.2	20285.1	17098.1	16209.2	15293.1	16644.2	16967.7	17849.5	15731.3	14615.4	15662.6	17055.3	17748.4	16941.9	19215.9	13738.8	14745.2	15341.3	15080.6	16792.6	14730.4	16604.7	15156.4	16543.6	17614.9	15451.6	16730.2	15912.6	16527.4	17593.8	16223.4	13454.1	17130	13862.6	15239.2	17297.7	17594.5	15623.9	17357.8	16592.9	13341.4
p-Anisaldehyde	857.407	2906.65	8410.82	7216.67	7243.74	11685.6	6874	1915.74	6468.63	3199.65	4267.91	5756.63	4495.78	1417.31	13210.9	0	4924.11	5718.93	7170.3	8091.41	6455.1	4005.34	7313.18	5711.78	4876.33	5010.92	4430.91	7653.84	1566.85	7402.84	0	2351.6	6068.62	2617.85	7066.05	4271.6	12970.9	5080.92	7164.32	3734.73	7137.18	6657.28	7662.45	1100.53	3860.79	2533.91	3312.59	914.516	7413.27
3-Hydroxy-1-indanone	1.42849e+06	1.47037e+06	2.11043e+06	1.57691e+06	2.17643e+06	2.62898e+06	2.09746e+06	1.4311e+06	2.11494e+06	1.8989e+06	1.46336e+06	2.22534e+06	1.77705e+06	2.35288e+06	1.4859e+06	1.70149e+06	1.65307e+06	1.55107e+06	2.18789e+06	2.67101e+06	2.53122e+06	1.9448e+06	1.7657e+06	1.72266e+06	1.59112e+06	2.83028e+06	1.82956e+06	1.51449e+06	1.04224e+06	2.38342e+06	1.61038e+06	1.68304e+06	1.99733e+06	2.41626e+06	1.64981e+06	2.2988e+06	2.08365e+06	1.77508e+06	2.21272e+06	2.75822e+06	3.14024e+06	1.79686e+06	2.39493e+06	2.5489e+06	1.56104e+06	2.31049e+06	2.18314e+06	3.37956e+06	2.38704e+06
1,6,7-trimethylnaphthalene	998.616	0	14.0376	0	0	4.70114	10.8686	0	0	547.293	0	0	0	1350.4	0	0	1063.41	8.91256	6.77368	0	0	0	0	0	0	0.0820419	0	0	0	4.07654	0	0	116.158	0	0	9278	0	0	0	0	3.93002	0	0	0	7.71075	308.263	11640.3	2929.29	385.97
a-[1-(ethylamino)ethyl]-p-hydroxy-Benzyl alcohol	18222.1	24505.7	19371.6	29285.7	13526.8	15810.1	21355.2	9657.79	10891.6	58789.8	49420.8	16983.5	15503.2	14276.4	23875.1	0	28507.8	24638.8	44606.4	74930.6	48227.6	38479	52570.8	71288.2	81988.5	60320.8	77962.3	147449	12977.7	14805.6	193.089	72902.3	50604	26566.1	29480.9	33705.3	51307	34962.7	41542.6	50787.7	11789.4	16667.8	14533.9	61540.7	47783.5	11316.3	94376.9	9271.52	23958.7
N-(4-hydroxyphenyl)ethoxycarbothioamide	0	0	0	0	0	0	0	0	0	0	0	0	0	0	0	0	0	0	0	0	0	0	0	0	0	0	0	0	0	16246.6	0	0	0	0	0	0	0	0	0	0	0	0	0	0	0	0	0	0	0
N伪-Acetyl-L-arginine	20112.6	10805.6	40192.4	17495.9	24616.9	22123.2	33532.8	17769.7	18782.4	30541.2	22458.9	23755.6	15751	19459.6	27290	29296.1	40347.4	25207.5	34004.6	27147.9	27305.9	52073.1	24139.5	15666.5	54384.1	12416.8	53014.1	27101.4	23925	42127	32986.5	30575.7	32839.5	27468.4	19148.2	36839.3	58080.8	42156.7	42432.8	42857.2	25221.6	732.315	61940.3	19057.7	11617.2	10183.1	34574.9	17142	22469
2-Piperidinecarboxamide, N-(3-hydroxy-2,6-dimethylphenyl)-, (S)-	163593	180984	194424	213273	198296	184718	281591	161358	155156	157221	235275	214723	150349	170957	216585	622.068	290551	245455	204072	193479	141465	175568	210482	222318	203927	209852	147164	243504	171403	147560	588.38	179419	143920	147410	123810	226605	235344	147776	174233	161843	212358	195587	156419	127863	158623	140354	167617	175168	275889
Serratine	0	209.611	0	0	0	338.553	0	0	80.0326	341.658	202.038	0	89.6686	364.1	0	46.642	34.4711	0	124.273	51.4041	0	0	316.874	77.1168	0	0	0	165.105	165.052	218.225	0	0	0	2950.01	0	0	0	51.6135	0	0	0	64.1269	0	126.997	94.4081	0	97.2332	0	25.2206
dehydroabietadienal	0	0	0	0	0	0	0	0	0	0	0	0	0	0	0	0	0	0	0	0	0	0	0	0	0	0	0	0	0	0	0	0	0	0	0	0	0	0	0	0	2393.65	0	0	0	0	0	0	0	0
Butralin	0	0	298.306	340.749	3.57188	0	446.876	0	0	547.234	0	0	0	0	0	43.1253	0	0	3563.37	7512.42	1724.1	0	1363.81	1548.41	966.346	5395.06	2925.98	2507.28	0	21.3517	0	3190.45	887.223	1841.95	1320.29	2422.28	4130.42	745.447	2806.21	3540.13	13.2153	6.68314	0	394.649	660.792	0	414.584	481.875	0
Glycidyl stearate	99035.1	45236.5	75340.1	86640.7	83915.7	57023.5	49941.8	49233.6	67293	84052.8	67159.5	94353.6	69512.7	72530.5	109705	87811.8	63146.6	132814	54265.7	110009	89059.9	130439	112033	57393.6	93987	78370.8	104182	115358	76639.7	74991.6	23742.1	60968.4	75024.6	89037.2	60097.7	87553.6	76266.6	125696	65130.8	112479	77826.3	68526.9	118280	72481.6	67224.8	128579	46934.8	97775.4	64164.7
Bis(2-butoxyethyl)phthalate	14341.6	8785.62	3128.17	7246.66	15533.1	2532.24	6342.26	6692.33	5961.67	11735.1	9729.32	10358.1	6289.44	2234.75	13304.9	10486.6	13188.3	11148.8	8366.83	10880.6	9892.27	7777.42	10609.1	7850.96	8803.97	2757.6	14529.5	17631.7	7567.82	4925.98	8701.09	6453.26	15251.8	13802.1	9769.7	8921.01	5184.7	8540.54	866.763	9279.35	6010.28	8731.44	1844.03	8592.07	5196.55	5708.89	7259.11	3906.78	6627.36
Lathosterol	1.38822e+06	4.23837e+06	1.92571e+06	2.67514e+06	824445	2.98569e+06	886079	1.93726e+06	1.45637e+06	2.91883e+06	909092	4.57329e+06	2.7886e+06	1.29948e+06	1.31605e+06	2.73046e+06	1.64633e+06	2.34035e+06	2.85947e+06	683317	843590	483204	901736	1.57107e+06	3.41395e+06	3.95366e+06	1.26279e+06	371487	3.68112e+06	4.69608e+06	4.60194e+06	3.99436e+06	436725	1.89655e+06	2.50359e+06	790390	532566	539788	2.28852e+06	3.42156e+06	2.26336e+06	676533	1.39044e+06	403169	4.0331e+06	3.45052e+06	3.7191e+06	3.79606e+06	406395
Diethylpropion (metabolite XI Glucuronide)	34041.7	19213.9	53009.7	31062	30722.5	52038.8	38774.9	39424.5	38804.2	42034.4	30386.8	45013.7	42774.7	46570.5	40825.4	55275	32726	26566	34070	33739.3	31588.4	43962.9	30426.1	35175.6	35772.8	40966.8	34790.3	24130.1	29293.5	44472.7	51166.2	39953.5	27795.2	32647	48477.2	33737.2	18265.4	26312.6	47804.7	37887.3	39107	40145	59646.9	49092.4	32788.7	44250.9	41733.4	49372.4	44548
Paxilline	5197.48	4619.49	12916.8	9435.84	447.504	7221.28	45996.9	5058.56	10315.2	56665	59628.8	536.084	0	2161.98	13931.6	0	15168.7	10290.6	29901.7	89706.9	42113.1	34179.5	40366.4	48259.3	116122	83305	100893	150215	5981.14	5295.73	0	52409.8	22568.1	32915.8	15667.9	56586	55396.2	21301.3	32830	36009.3	5215.26	4601.34	22134.1	78746.7	65742.2	1747.34	89986.3	10577.5	6852.88
22-Acetylpriverogenin B	103505	52163.1	87900	141834	120744	100432	0	31145.7	26320.5	31421.4	147442	28380.4	23128.7	56441.8	296239	211238	136634	32373.5	73186.1	99618.1	190588	5876	111329	32657.3	12508.6	0	94457.5	47513.8	81637.9	0	260252	0	202934	123681	98147.1	80975	366019	291002	160201	159224	12685.7	38469.5	81970.4	29950.4	22813.9	27454.8	0	67794.2	119292
Ile Phe Gln Glu	4748.15	0	10375.9	6443.98	9542.56	5902.28	8353.36	1970.5	0	2344.78	10117.7	4089.64	2942.84	5941.45	3504.83	18313.5	21649.6	2833.93	18634.1	13026.5	7599.97	6230.52	6978.53	14154.9	1876.2	19889.7	6698.63	2272.92	19118	20898.7	8127.56	8320.46	5515.43	8285.57	12785.1	19244.6	9433.77	12679.3	7507.65	12606.7	7826.37	1686.03	6940.15	5719.4	3015.25	8941.28	10213.9	22223.3	8985.44
3-Cresotinic acid	3496.89	4576.51	4204.71	3766.93	4486.14	4777.92	4163.34	3171.75	3446.6	4581.33	3936.17	3290.43	3626.01	3629.09	4117.06	3044.83	3372.32	3845.44	3280.68	4009.15	3863.36	3999.17	3688.48	2931.72	3870.5	2815.62	3418.26	4279.63	2161.75	3364.77	3127.74	4002.28	3336.99	3709.25	3644.13	4436.11	3913.83	4035.2	2877.34	3408.02	6050.67	4588.47	2423.24	3945.7	4232.48	4676.27	4468.68	2572.43	3702.28
5-Hydroxyferulate	654897	575705	655014	650847	628684	638228	637617	663742	542265	611144	707752	577976	614489	649571	651159	661789	636169	583806	603062	580811	587644	639688	610247	557685	642815	591482	610620	633546	634101	687657	644688	570204	525789	591008	603195	624746	585777	572295	590600	626212	590231	652496	629791	609203	653754	628430	585594	284968	570008
1,2-Diacetylhydrazine	11803.5	12242.3	11832.6	12492	12323.4	12302.1	12438.3	12332.3	11651.9	11561.8	12024.2	12707.8	12060	12190.5	12513.7	12295.1	13180.8	12192.3	12226.4	12536.6	11695.3	11252.8	11731	12426.8	14867.7	12553.2	12745.4	12259.1	12146.1	11364.7	12509	11809.5	13242.3	12027.5	11774.6	11907.6	12315.2	11446.1	11757.5	11695.3	11496.6	11468.2	11182.2	11806.1	12083.1	11911	12323.6	12317.7	12137.4
Nitrilacarb	9183.94	8513.47	9616.17	11187.6	9410.15	10066.5	9480.75	11591.7	11007.9	10494.9	11688.5	10320.7	8691.8	10769.7	9604.64	12610.5	8633.53	10091.6	10457.7	9381.19	11277.9	12060.9	9119.61	10896	9599.62	9683.4	11757.4	9884.5	10190.1	9141.5	10793.3	10364.5	12118	8979.3	8892.48	10353.7	12425.3	9674.29	11515.6	11291.5	11127.4	8137.05	13054.8	11180.5	8706.43	11724.2	10241.9	9058.48	11700.2
Monoisobutyl phthalic acid	3321.95	2674.31	3217.93	2416.82	3481.37	3371.03	3308.64	2795.17	2892.67	2941.77	3820.48	3383.93	2087.34	3110.61	3404.52	3679.8	2898.93	2892.71	3546.45	2600.31	2460.41	3259.73	2380.22	2427.33	3379.26	2159.21	3126.02	2695.39	2110.37	3689.36	3016.68	3196.16	2423.18	2680.79	2997.67	2703.06	2266.07	3180.49	3148.93	2356.2	2962.55	3266.54	3340.61	3802.73	3178.5	3156.55	2169.48	2529.95	2745.93
Trinexapac-ethyl	25096.7	24668.6	24659.3	23771.6	24024.9	24418.8	23657.1	23312.6	23613.7	24343.3	25331.5	25007.4	21936.8	24612.3	27195	24636.4	24974.7	22726.3	23925	19981.8	22489.4	23963.2	20414.1	21152	23419.2	22502	23229.1	23953	17929.3	20817.2	17829.8	24115.8	21796.2	22592.1	25281.3	27225.5	22644.7	27436.4	25937.8	26764.3	24213.4	20617.2	22862.8	24145.9	21520.8	21694.3	26827.8	22290.7	26256.2
Ile Ile	0	0	30667.6	4200.9	0	2886.2	1766.24	11690.7	11590.2	4409.43	5225.76	13455.6	13234.7	9975.68	0	6463.54	0	0	1635.33	7929.21	1893.15	30099	7846.87	0	8311.3	0	0	2502.81	5108.22	16214.8	3136.5	10147.9	35762.7	10352	4992.51	16403.5	0	1236.74	13136.9	1988.26	0	14916	33441.9	18901.1	10103.1	0	0	0	9738.76
Idebenone Metabolite (Benzenehexanoic acid, 2,5-dihydroxy-3,4-dimethoxy-6-methyl-)	622706	144128	1.34696e+06	1.11859e+06	921830	1.11045e+06	1.50809e+06	899934	1.21158e+06	655879	702119	781652	1.43806e+06	604164	1.07555e+06	7716.66	558558	432314	852947	606654	621296	682775	756172	1.02666e+06	982055	401086	596999	1.12329e+06	932615	644407	9918.52	1.03757e+06	1.14953e+06	746814	959120	657811	608741	1.27578e+06	554494	822973	1.48626e+06	1.78612e+06	735474	442076	983144	261142	509863	317711	1.56266e+06
Dehydrophytosphingosine	36992.2	20931.6	16157.4	21975.1	30137.9	40307.8	10593.2	31983.9	20917.4	15184.9	27226.1	9749.4	29531.4	16245.7	0	8711	9657.59	6053.2	20794.7	15986.4	27914.6	10117.6	8169.56	18164.1	5448.82	14991.7	19113.7	11405.6	13799.1	21746.2	23878.9	31607	29880.1	15735.3	22724.1	22870.2	26574.8	18322.1	29221	25028.5	10235.2	21417.9	9735.76	25888.6	10353.9	21658.5	25672.7	28116.5	8870.84
Glycidyl oleate	61676	27229.8	65279.8	74865.1	53294.5	46168.1	40512.4	29435.2	78958	86606.5	24580.1	77025.3	71352.3	79298.2	81058.9	84285.3	110898	97035.5	67082.1	98316.1	73735	171545	128624	71929.6	115647	58761.7	108096	99242.6	56718.7	37520.6	22900.9	38265.8	48442.3	94220.6	74603.2	66183	100342	125074	70116.5	106388	88516.5	73645	93501.6	30450.9	50133.2	86614.3	77310.1	64602	86913.4
N-palmitoyl serine	0	0	2715.9	0	0	0	0	0	0	0	0	1871.95	0	0	0	0	0	0	0	0	2221.35	0	0	0	3047.06	0	2016.72	0	0	1816.04	0	0	0	0	2686.61	0	2201.18	2330	0	0	0	0	2882.36	0	0	0	5336.62	6486.2	0
SQ-29548	806255	1.087e+06	1.08802e+06	1.18269e+06	509161	607321	2.18947e+06	591949	696488	2.68371e+06	2.44015e+06	336996	322118	506612	1.2531e+06	3342.5	1.40806e+06	1.32125e+06	922726	1.80181e+06	1.07669e+06	941461	1.17347e+06	1.26437e+06	2.2176e+06	1.62828e+06	2.32235e+06	3.59678e+06	499095	605643	15173.2	1.55679e+06	769329	845391	630865	1.39538e+06	1.44248e+06	811963	828990	1.15313e+06	773161	592969	1.05331e+06	3.58476e+06	2.51303e+06	629399	3.52882e+06	687983	976546
Nandrolone decanoate	20028.3	9674.53	10084	31034.5	0	10509	17404.8	10634	16965.7	7942.43	33917.4	8836.36	19314.8	20126.3	92083.7	67362.3	26664.8	0	16178.8	34611.9	41781.6	7311.5	3195.16	29260.2	17168.4	13426.5	41600.5	20681.9	5854.12	7206.7	75854.8	23790.6	31292.7	59773.1	25929.2	33715.2	39854.2	15042.8	17646.5	72872.1	6182.92	19230.9	18747.5	0	27353.6	4227.73	26819	18594.6	40235.7
Hydrocortisone succinate	0	0	0	0	0	0	0	0	0	0	0	0	0	0	0	0	0	0	0	2968.07	0	0	0	0	0	0	5697.48	0	0	0	0	0	0	0	0	0	0	0	0	0	0	0	0	0	0	0	0	3984.74	0
Asiatic acid	836881	779400	913812	1.37131e+06	920986	1.00183e+06	1.13704e+06	1.00232e+06	563390	730925	1.37586e+06	777883	721378	717677	3.1706e+06	2.48018e+06	1.54672e+06	375498	833081	1.30752e+06	1.55743e+06	548232	1.00737e+06	1.53157e+06	644774	367857	1.97804e+06	1.16981e+06	502270	363535	2.91209e+06	635113	2.35733e+06	2.02834e+06	1.28086e+06	1.12213e+06	2.05113e+06	1.41513e+06	1.25861e+06	2.07274e+06	242989	1.10464e+06	844002	318330	928521	334497	939583	935904	1.38977e+06
Pro Glu Trp Phe	1.44442e+06	114674	0	26197	224515	0	0	94098	21488.9	0	102919	0	0	0	43820.4	100325	78571.9	351935	0	77582.6	483435	0	83483.6	0	0	0	170241	87777.7	3177.2	0	243633	0	45787.6	69640.2	11865.8	0	341759	226014	0	0	0	20669.6	0	0	156673	0	24606.9	0	0
Thyroxine	31562.2	27672.5	29101.2	29416.1	26791	17506.6	44618.2	34233.4	21442.2	11743.7	24354.3	52276.4	33082	45248.8	35372.3	39953.1	13462.2	20270.7	49076.2	25978.2	23064.4	27740	29976.9	11399.8	37662.1	25551.2	44005.5	43481.9	46722.4	44419.4	34842.6	36363.5	27272.3	36773.3	39307.3	51931	43547.4	15259.5	29641.5	47133.5	29326.4	21715.7	27702.9	28979.5	17987.7	36953.9	34349.9	47098.4	19041.2
L-2-Aminoadipic acid	1948.35	1835.17	2238.82	2025.7	3646.02	1491.49	4136.92	1745.79	3972.91	3849.82	2425.24	2105.45	1407.64	2855.27	1472.92	3706.05	718.226	1658.72	2577.41	5108.89	5105.44	2497.22	2591.13	3245.22	1796.55	4236.23	3356.18	3549.84	2239.44	1472.92	3086.54	1897.59	2006.84	3512.42	2748.45	2881.75	6845.3	2136.12	954.603	3649.64	3774.02	2753.27	4170.22	1835.92	2726.65	721.248	2843.14	4199.35	2964.4
Triethylamine	18359.4	18416.9	18808.4	15889.1	16073.7	19030.4	17275.1	17594.7	14428.9	16409.8	16968.6	14170.1	16862.3	14740.8	16038.6	16728.2	17853.9	16673.3	16691.3	16289.1	16774	17673.9	15132	16537.1	18572.2	14921.3	17226	19878.9	16996.7	16291.9	15094.3	20145.7	18941.8	17004.5	20145.5	17791.7	15026.2	16666.6	19090.2	15485.2	16231.7	18568.9	16780.1	18670.3	14568.6	16216.4	18078.7	15398.7	16076.4
Benzylformate	18387.8	16592.1	26658.4	18535.7	18969.8	25696.1	23854.5	20782.2	19350.6	22391.1	19312.1	20223.4	19800	23279	19353.1	20462.8	19932	17521.1	21959.9	17332.4	19301	21277.7	16339.9	20814.3	21793.4	25323	16009.6	16993.8	16619.4	21336.1	17035.3	21419.6	16905.3	16372.2	20641.8	20906.6	17345.2	16401	26515.3	21399.7	21139.5	20753.6	26165.7	20462.5	17494.1	22236	20788.7	24052.9	24082.3
2-Ethylacrylylcarnitine	25198.5	31307.1	44263.8	22738.5	74175.8	68188.2	95697.7	33777.3	84595.5	54338.6	41522.1	47194.8	28436.8	45002.8	29570.8	53773.1	78674.8	23984.4	51671.9	52776.5	70137.8	40700.2	28571.2	64205.3	32705.8	49941.9	45866.5	48232.5	34016	21940.5	41398.8	31725.5	24922.6	53473	48355.1	59458.9	44995.6	48229.8	48834.3	67022	56924.9	33345.1	35231.6	40400.7	43300.9	17507.9	44710.7	49224.6	94491.2
Cys Lys	1454.72	0	347.639	1057.33	1684.48	1253.84	1134.38	1271.28	1149.44	0	423.771	564.944	4804.01	0	1849.72	11345	4131.14	0	0	2188.3	1732.28	717.973	2091.09	0	1348.67	718.864	5988.97	708.968	0	511.283	3426.12	4270.42	1765.67	2279.59	2390.63	0	2661.86	1443.26	1569.55	1363.17	1651.9	3752.19	1056.66	2241.49	2710.14	0	966.748	609.242	664.671
2-Phenylethyl beta-D-glucopyranoside	7250.73	0	12286.1	15490.1	14844.3	17013.5	23109.8	17549.6	21006.6	11174.3	3814.99	19301.6	21226.3	8695.94	13370.6	530.231	5063.32	5007.45	12848.6	7250.09	9512.17	9733.37	7880.46	21677.2	19650.2	4281.76	13284.2	25177.4	27031.1	8672.3	0	18459.7	27107.7	9086.05	20183.1	8536.53	10655.5	23784.6	4802.51	12101.2	32519	33991.2	10454.6	4354.33	6575.84	713.074	1529.92	609.893	29014.3
ISOXICAM	0	0	0	0	0	0	0	0	0	0	0	0	0	0	0	0	0	0	0	0	0	0	0	0	0	0	0	0	0	0	0	0	0	0	0	0	0	0	0	0	0	0	65206.7	0	0	0	0	0	0
Arg Val Ser	17792.2	0	39863.4	42775.5	30040.5	45983.9	51353.7	45751.4	60165.3	23614.6	8471.97	23069.6	58212.7	10922.1	26786.9	0	9127.88	9190.83	33788.9	28765.6	25189.3	30747.3	20633.7	46649	49086.7	12414.6	28950.5	61767.3	47878.7	18192.1	0	60855.5	66780.5	27476.3	46603.8	18519.9	25505.4	55436.1	10648	32123.2	54651.7	87165.1	16383.5	10176	32378.9	0	4057.64	825.793	56110.9
Iopromide	0	0	586.786	0	0	0	0	0	0	0	0	988.006	2336.44	0	1431.26	0	0	0	0	0	0	0	0	0	0	0	1220826164	0	0	0	511.496	0	1459217574	0	686.351	452.462	1914.69	0	0	714.337	0	0	0	0	0	0	0	561.046	0
PC(16:0/22:6(3Z,6Z,9Z,12Z,15Z,18))[U]	875453284	9.04528e+08	946228883	7.18246e+08	1002605588	9.87152e+08	1211194371	1197006225	1181573311	9.26828e+08	7.28434e+08	9.41956e+08	1145533888	8.85078e+08	6.22874e+08	9.09348e+08	5.42498e+08	7.23034e+08	1100642412	9.95434e+08	8.6876e+08	9.8256e+08	1043479221	1288030916	1333824654	1173250520	1172578868	1235590898	7.04977e+08	1405328383	1035092329	1124055347	1233198281	9.59005e+08	1039568295	1175219066	6.75296e+08	1366053412	1260002124	1250000641	1880322020	9.99247e+08	1152264902	1041560488	1360410630	1189939943	1133453466	1166115175	1196778172
3-(2-Hydroxyphenyl)propionic acid	658.316	478.253	303.838	0	121.955	0	0	128.288	0	0	0	0	0	0	0	0	412.404	780.895	160.475	0	0	129.947	0	0	135.659	0	563.795	278.208	135.497	0	0	0	0	0	0	0	0	368.805	0	251.465	0	0	142.885	326.221	0	0	0	0	235.973
2,5-Dimethyl-1H-pyrrole	64666.7	78808.7	70715.6	80821.3	72496.9	71197.8	87371.3	66829.4	58977.1	55845.4	77188.8	83577.5	67136.2	61823.2	80826.7	1031.57	91617	81845.8	76456.3	68450.7	56860.7	62227.1	76977.2	78866.6	75659.3	75569.8	53672.7	75421.1	68274.6	62748	864.536	66993.2	50366.2	59607	51073.8	77276.4	86350.6	57632.4	66998	59658.8	70456.3	76759	62206.8	50187	61666.6	55699.6	56054.9	63039.9	95447.4
Deoxycytosine	2613.49	23280.3	1338.35	1590.29	1826.94	1455.65	1482.41	1683.11	1740.4	1704.13	1606.32	1531.53	1386.06	1472.68	1601.18	1892.56	1686.92	1688.16	1493.62	1926.74	11433.8	1635.63	1953.81	1590.74	1410.42	1403.56	1812.14	1780.91	1663.77	1742.66	2070.32	1472.82	1703.71	2174.47	1548.36	1385.33	1817.75	1765.9	1467.91	1368.72	1599.45	1540.31	1555.31	1335.57	1656.67	1223.18	1643.63	1485.41	1520.07
Dihydroactinidiolide	21561.9	20850.1	31847.9	23887	22747.2	31629.4	29419.5	25430.3	24974.4	28273.2	23769	26369.6	25300	29798.5	24749.8	25559.4	24000.9	21364.2	27395.4	20994.5	22413.3	26608.8	20137.8	26015.7	26320.4	30863.3	19846.8	21962.8	21335.2	27752.8	20035.3	24301	20016.9	20555.4	25601.7	26376	20889	22408.9	31309.3	27732	26918.3	25847	30626.5	25770.1	22541.9	27717.2	25437.1	30012.4	30392.8
Hydroxyamobarbital	4479.83	6575.79	9232.52	7982.32	5322.69	7824.03	18766.8	3537.35	4349.86	20898.6	20370.8	4174.74	3758.34	5699.03	9625.71	2740.55	9470.06	8136.25	13905	25021.5	11588.3	11218.4	14002.2	15509	29006.7	24167.5	21827.2	49319.7	7237.44	10326.2	1542.98	20472.4	7224.63	12104.9	6818.73	16795.4	18452.8	7226.04	12033.3	15433.7	5379.39	6256.56	9132.85	38042.1	19936.1	6235.44	38137.6	10927.3	11107.1
Methyl jasmonate	2838.45	3302.72	12125	11787.8	10063.2	18418.5	11163.5	1432.28	7820.85	5872.19	8049.7	5780.96	1725.9	1321.53	19692.7	0	3157.69	10431.6	6502.16	11757.7	16366.9	4704.82	18189.8	12852.6	7529.73	16039.7	4948.42	20470.9	3074.72	20483.7	0	6170.3	15096.1	9298.86	8027.51	15557.2	25360.9	17162.7	7161.32	11760.4	11002.1	8195.36	12630.9	0	2748.46	3073.9	2682.81	4512.74	11364.3
Norfentanyl	15871	7247.75	8145.74	9564.15	4109.04	12804.7	8694.16	10014.2	5874.54	9419.69	5064.17	3522.01	6146.62	4733.77	9031.11	9915.61	7667.6	6081.75	7224.01	11375.5	7878.6	8904.89	4291.85	6267.01	11418.6	6980.44	12900.9	9595.39	5203.27	0	3956.86	5125.81	11065.4	9730.39	7199.17	3270.42	5410.49	10070.2	5869.31	6839.06	6949.89	9963.13	6496.94	18934.1	5619.88	6922.84	7647.12	11335.6	5713.47
Pinolenic Acid	447715	263838	611171	260085	326522	603595	595383	305525	315470	324200	267126	288602	366804	440137	270153	336088	367600	232740	401833	225004	539811	308604	305089	320936	309390	527321	231209	287550	258730	352093	267384	336464	295683	240183	307488	360920	263006	287601	618469	382121	366084	384082	607112	342085	287421	321896	291417	510455	489033
_2-cis Eicosenoic Acid	0	0	0	0	0	0	0	0	0	0	0	0	0	0	0	0	0	0	0	0	0	0	0	0	0	0	0	0	0	0	0	0	0	0	0	0	0	0	0	0	0	0	0	0	0	0	0	0	0
20,21,21-Trifluoro-3-methoxy-19-nor-17alpha-pregna-1,3,5(10),20-tetraen-17-ol	16410.9	19597.9	11352.3	22709.5	3985.35	5213.42	38181.7	8291.23	14214.8	102231	83293.7	0	0	3388.44	24705.1	0	18866	26089.4	12101.4	28713.5	20907.2	11366.3	19242.9	18648.1	33750.9	22237.9	56623.6	86245	5319.54	7932.68	0	38356.5	13849.5	11783.3	11147.1	18403.1	18332.9	11761.1	9331.26	14604.3	9622.08	4938.95	23460	173221	91294.9	5421.09	132075	9025.27	12025.7
2,3-Dinor-6,15-diketo-13,14-dihydro-20-carboxyl-PGF1a	0	3330.92	11121.9	2611.14	4413.93	8920.76	14469.2	0	3123.53	1402.78	6351.6	4831.88	607.36	629.44	19547.7	0	7630.05	1617.14	3702.23	5721.59	1369.24	3116.56	4095.23	3415.49	5529.98	6757.08	4037.26	14774.8	525.135	3982.28	0	1716.04	621.816	3242.71	3018.23	5830.07	5208.83	897.594	9224.8	6163.21	4626.05	4629.57	10882.9	0	2741.62	4311.44	6533.58	3618.83	4898.85
Vaccenyl carnitine	1.96424e+06	2.36423e+06	2.85228e+06	3.31979e+06	3.00921e+06	2.75043e+06	4.64194e+06	3.83268e+06	2.70808e+06	2.62457e+06	2.57645e+06	2.96646e+06	4.35245e+06	2.56161e+06	2.30248e+06	4.37033e+06	3.64274e+06	2.44557e+06	2.34062e+06	3.1562e+06	3.04926e+06	2.80661e+06	2.17722e+06	6.7465e+06	4.71038e+06	4.68615e+06	2.99399e+06	4.27195e+06	2.7284e+06	4.24007e+06	2.94352e+06	3.69468e+06	2.58603e+06	3.5596e+06	5.23063e+06	3.85701e+06	4.442e+06	3.03229e+06	2.7395e+06	3.12976e+06	3.31314e+06	2.45892e+06	3.8351e+06	3.27937e+06	2.5947e+06	2.08405e+06	1.94817e+06	3.25139e+06	4.01628e+06
Val Val Pro Tyr	125093	162540	142200	174621	18016.5	32689.9	311139	99626.5	172474	518833	476256	10531.8	25683.4	30645.9	166071	0	198493	246294	98435.7	222862	141552	106290	146748	154063	273181	149818	352092	461235	45314.8	39036.4	0	229360	82104.6	93260.4	64883.8	182846	177177	87075.4	71001.7	113612	115891	44326.7	209577	559836	472740	43128.5	582393	55772.3	101184
Glyyunnansapogenin B	88152.1	16925.7	66448	169465	92251.7	81799.8	31227.7	13500.5	14698.6	51212.5	82707.9	34882.6	10300.3	50239.6	535735	219691	152347	21998.1	15837.3	65747.9	138075	10235.7	68513.8	17460.9	55263.2	0	230191	54085.2	39052.4	0	234879	5353.3	346466	283653	36322.8	122733	324012	114590	139730	110551	12382.3	38975.7	69084.5	0	67927.9	0	24174.4	7967.12	72830.5
Gly Glu Trp Val	30338.1	31474.9	1304.21	26749.4	36733.5	3099.34	4551.56	32642.3	30023.2	27356.7	31843.9	29080.2	22687.1	5569.61	28663.9	29620.8	31288.3	32501.6	8187.25	35410.7	31058.1	12379.7	30663.9	28990.1	12605.8	804.713	29869.4	32081	32008.9	11460.1	32352	22662	30015.7	29906.2	22538.5	13445.6	27044.4	34436.8	2191.17	7942.36	19260.5	19286.2	880.642	19490.3	33386	12760	30142.4	5112.88	3198.71
His Met Tyr Gln	490239	434371	124125	461413	409252	183891	255302	460487	430064	512783	364050	391888	328513	317004	462668	402232	503630	430173	312306	374304	405037	313510	350999	377853	315279	174297	431045	420468	313492	253793	305372	362894	423513	410443	422423	442873	344516	412740	160238	285934	369611	332704	178555	383475	351752	324856	586125	296357	287693
Leu Ile Tyr Thr Asn	0	0	0	0	0	0	0	0	0	1126.1	0	0	0	0	0	0	0	5170.43	0	0	0	1030.04	0	0	0	0	0	0	0	0	0	0	0	0	0	0	0	0	0	0	0	0	40516.3	0	0	0	0	0	0
Deoxycholic acid	705022	199747	136336	0	118183	41137.5	0	97524.3	11465.9	18850.5	0	83259.8	0	0	26644.7	13934.4	65768.4	86510.4	0	49792.7	5074.82	36745.6	4696.09	0	24109.6	3642.37	140972	4116.69	25933.1	117452	0	78631.3	4356.65	30437.8	0	57998.3	236291	127479	0	0	0	163674	0	135028	5038.9	22097.1	0	0	0
Ile Ser Asn Asp	0	0	0	0	0	0	0	0	0	0	0	0	0	0	0	0	0	0	0	0	0	0	0	0	0	0	0	0	0	0	0	0	0	0	0	0	0	0	0	0	0	0	0	0	0	0	0	0	0
8-HYDROXYCARAPINIC ACID	600.608	0	15623.6	1181.07	1521.61	0	1929.77	7900	0	1346.27	2330.09	3214.03	3547.7	1013.5	1717.62	0	416.55	1628.63	2520.63	3053.81	437.408	765.34	1034.25	1739.66	1711.19	809.847	0	1430.51	2641.93	13622.3	420.177	2113.1	18244.8	3888.21	710.33	4125.34	785.187	1752.66	3191.38	672.394	1556.69	8784.43	10455.3	12241.1	1768.79	2181.09	451.665	0	6340.31
3-amino-octanoic acid	38453.1	32074	94744.9	40166	36234.9	86981.2	74763.4	42322.8	44268.4	48602.8	39083.8	47752.3	47781.9	70810.1	39493.6	42574.8	42000.8	35378.2	62315.4	34398.7	36864.3	57118.7	31051.9	45516.1	56981.9	84683.4	31146.3	33936.8	34517.7	60614.8	33745.8	50751.8	32287.8	32903.9	48262.5	57197.5	30936.7	35049.6	91483.5	61239	55859.2	52027.6	86131.5	48817.5	35793.9	61517.8	44800.5	77022.9	72784.4
3-Methyl-3-hepten-2-one	32715.1	36464	93877.6	35317.3	33072.1	84021.9	71727.1	35772.4	36274.6	42736.6	34206.4	37001.2	44023.8	59246.1	40043.2	39454	38959.1	33832.3	48145.7	28843.1	37533	51485.4	27840.1	42819.5	50986.9	80732.3	32382.8	31426	25922.8	49058.4	26694	43555.1	30200.1	27222.1	38510.4	53310.1	27002.2	34101.2	89273.9	50064.4	48227.6	41807.2	75622.2	42961.1	29736.8	48163.8	39937.9	71666	67733.3
1(2H)-Phthalazinone	4151.68	4351.13	4951.33	4053.82	4449.32	4604.59	4453.95	4263.8	4490.22	4327.87	4629.45	4228.98	4143.44	4580.35	4126.17	4456.47	4566.32	4171.31	4306.67	4214.5	3885.8	4178.02	4143.65	4443.17	4632.88	4461.14	4422.78	4056.33	4301.28	4546.76	4181.1	4613.49	4633.65	4657.33	4289.04	4169.41	4435.92	4167.45	4256.92	4722.26	3863.06	4480.93	4521.24	4496.42	4313.18	4398.88	4180.68	4181.72	4345.15
Arsenobetaine	0	0	10459.1	0	0	0	0	0	0	1780.2	0	0	0	0	0	0	0	0	0	0	0	0	0	0	2886.56	0	0	0	1014.08	0	0	0	0	0	0	0	0	0	0	0	0	2050.92	0	0	0	0	0	0	0
PRIMA-1	3176.11	3240.98	4807.99	2828.14	3267.79	5089.42	3740.1	2835.51	3046.76	4148.08	2415.48	3062.94	3286.07	3919.93	2905.76	3147.32	3333.99	3259.66	3642.31	2967.09	3031.59	4054.45	2969.01	3316.8	3459.36	4744.8	2716.07	2734.02	2646.59	3469.98	2428.43	2884.24	2609.61	2437.36	3421.46	3281.23	2360.54	3031.48	4325.21	3462.43	3372.53	3493.26	4100.7	3608.23	3028.21	3630.21	3106.52	4598.67	3855.73
Ala Leu	8205.49	0	1858.48	9144.89	51748.7	4587.43	126031	37724.4	4120.49	2545.75	48913.3	34557.6	263695	12977.3	0	5377.77	4132.07	0	0	0	9615.86	137815	1576	146415	8095.81	647019	0	12230.3	15317.8	2771.06	137246	123770	58395	0	0	3943.55	60207.8	0	0	9486.96	56712	2330.07	0	32586.9	4947.27	11998.7	16573	263115	5087.58
Pro Leu	948028	1.11113e+06	1.78e+06	1.83928e+06	1.45373e+06	1.4349e+06	2.41965e+06	1.91595e+06	1.41981e+06	1.1062e+06	1.18757e+06	1.38495e+06	1.55512e+06	1.38822e+06	1.5121e+06	1.6163e+06	2.20125e+06	1.61408e+06	2.18193e+06	1.79208e+06	1.91131e+06	1.12821e+06	1.82021e+06	2.65852e+06	3.70783e+06	1.65656e+06	2.0065e+06	2.10733e+06	2.14665e+06	1.63246e+06	2.26805e+06	1.72837e+06	1.28879e+06	2.79586e+06	1.92528e+06	1.92038e+06	1.97368e+06	2.29588e+06	3.55892e+06	1.96472e+06	1.36565e+06	2.08668e+06	1.5857e+06	924165	1.98572e+06	965504	2.07164e+06	969436	2.66282e+06
Fawcettidine	136982	166455	186893	193090	187976	194562	243177	148492	145200	123160	197817	207065	149220	151577	212395	231.907	290737	202855	229789	222964	152584	167654	191935	230157	217831	232546	140648	206420	151491	148289	0	179331	150259	175584	124839	252229	265923	150687	195629	161904	166101	180796	147507	106517	139833	136947	122712	177083	282635
4-Coumaroyl-2-hydroxyputrescine	8317.88	8763.27	9567.45	11995.4	7285.46	6933.37	23475.8	5786.1	5205.97	23034.5	20854.2	5301.79	4945.22	6022.21	14825.8	268	16517.9	14842.8	11519.9	20462.6	11150.5	10047.4	14173	14547.8	24974.3	20826.5	3997.46	43376.4	9646.35	8507.01	1841.91	19413.4	622.987	10286.1	6671.9	16321.2	16016	6526.78	10015.1	13287.4	6570.05	8670.16	8107.68	27502.9	21856	7642.06	27615.9	7980.47	13927.8
Val Phe	12425.9	15154.7	13693.4	18712	11764.2	10219.8	29012.2	8090.44	8346.3	35193.9	34279.5	10149.7	8651.16	9152.36	24197.2	1400	22159.5	19891.9	21839.8	35039.9	19723	16659.7	24668.1	23678.7	37546.1	34071.7	37655.5	79587.4	16759.3	24637.1	46166.7	32081.9	13405.4	20424.9	13436.1	26913.3	27349.4	13890.7	16014.9	19208.9	9959.89	12154.8	11462.9	43497.5	31313.2	10314.5	47089.2	13092.9	23747.7
2,3-Dihydro-2,3-dihydroxy-4-(4-hydroxyphenyl)-1H-phenalen-1-one	10716.2	10553.4	13797.1	10523.1	11153.1	13179.3	11668.8	13423.7	14204.1	12483.2	10537.1	13573.5	13852.9	13331.3	11561.8	11391.4	13777.9	12540.8	15307.1	9209.29	10511	12827.5	11566	9947.26	13374.4	11994.2	13610.8	12110	10462.7	13430.8	10257.4	14978.8	11721.8	8776.64	12171.2	15369.9	14043.3	10652.1	13792	15289.4	16761.6	12879.3	15066.4	12279.8	12563.7	13265.3	10832.6	11805.1	14628.3
N-Carbobenzoxyglycylproline	0	174.499	439.8	1492.71	1411.73	218.641	11357.5	1522.99	1405.04	0	576.308	1817.15	128.122	1622.13	352.687	2332.82	3748.12	0	0	1869.83	0	520.191	172.703	185.627	2486.38	0	3796.93	3445.36	0	6478.95	0	0	6231.53	404.585	125.686	154.757	0	890.947	3170.39	11806.8	125.555	0	145.424	3833.12	2674.72	0	180.251	8812.88	6793.91
Ile Val Leu	138718	144154	254189	214790	155523	201159	515754	114002	128398	335749	284719	135145	109744	133970	221963	0	262119	250573	232660	306150	115666	225679	174063	207718	349726	322340	273891	512681	187706	163895	0	273454	164572	173015	134676	281104	249375	113966	217468	218394	195176	213333	215575	343883	281802	202079	326551	188162	307434
Ile Lys Leu Leu	3592.17	10310.9	5299.46	10951.1	1172.17	1469.15	25480.1	1541.84	5505.77	36662.1	28482.9	3918.75	0	2126.82	19194.9	29388.3	13216.7	6971.25	7937.04	22549.4	11822.2	1103.01	5292.78	4952.49	23204.7	9765.82	6659.14	24411.8	3660.97	17079.9	57317.6	7460.89	1015.32	1634.2	0	854.917	9488.71	3232.62	7637.92	0	2267.1	3671.07	3465.05	87435.7	21163.5	2241.45	72027	0	7684.49
LysoPE(20:3(5Z,8Z,11Z)/0:0)	73440.2	41237.7	27843.9	96541.1	69442.9	66988.4	54241.2	25672.8	41754.9	47659	38723.5	62073.5	51396.5	41205.4	108021	78802	119246	159261	53468.1	75496.6	54704	95406.2	236820	61916.3	49089.5	12277	82869.3	86436.1	53322.3	22107.2	30097.4	23629.4	44654.5	91581.6	9360.69	76231.9	76620.5	57445.9	79023.2	216744	114475	38358.3	86860.3	36380.6	40839	59461.3	44729.9	74757.1	68680.4
1,2-Dioleoyl PC	1184932910	1035518149	4.32077e+08	1276317046	1334350357	2.24377e+08	1358776976	1261362040	1413201951	1537823402	1390383330	1725889678	1528716015	1465586474	1502794142	1707203392	1793272679	1305386852	1484452776	1290062972	1128065941	1386916847	1062701253	1437200787	1612959084	1491217103	1108104795	1571401356	1087053661	1568108151	1270742421	1729216757	1196245112	1238080558	1592581030	1223152294	1047045180	1199013672	2.98368e+08	1488315771	1789632398	1855037041	3.54177e+08	1460191352	1366112632	1442984563	1494028409	1501442881	1484054206
2-keto valeric acid	398258	370065	375688	454016	487057	601457	730621	519488	418111	416508	398431	426823	480337	379376	565584	549793	507805	441033	519387	254131	268883	440671	366371	608253	308042	842345	342394	272338	200735	347618	437671	439107	289835	500332	373725	421376	275905	524850	322469	606919	328847	395405	523506	300288	259444	409130	304636	803384	371162
2-Methylindoline	9149.65	12472	7816.89	10767.9	18393.5	8064.69	7616.17	9774.94	13330.8	10874.7	9537.22	13369.7	12689.1	11975.4	9751.25	11934.1	14101.2	16594	11066.8	13997.9	16784.2	9055.93	13805.4	7508.99	8341.16	6269.46	24389.6	10351.3	12509.2	12677.6	7863.85	8812.88	23847.5	10460	10167.8	10711.2	15778.3	12870.8	8266.96	12186.4	16965.4	9354.8	10452	15317.8	12566.2	14435.3	12414.4	6753.74	12097
Trans-4-Hydroxy-L-proline	11161.4	10424.6	19493.9	12227.2	12364.7	18635.5	18181.8	13169.8	13211	14768	12428.5	14211.8	14378.4	17420.1	12269	13055.5	13053.1	11982.4	16882	12320.5	11131.6	16668.4	10962.4	13774	15921.8	19465.9	11122.1	11512.7	12241.4	16311.3	11439.1	14835.7	11757.2	11271.8	14130	15644.9	11398.8	10644.2	19336.6	17468.6	15246.8	14926.9	18723.1	14890.9	12138	16651.7	13904.4	17890.6	17769.7
R-(-)-Mandelic acid	12.2124	0	0	0	770.009	228.957	101.183	0	0	187.15	64.9702	1542.04	0	1697.02	13.4838	8.40216	0.087159	1.28134	2.38293	1633.06	5242.61	0	0	0	1859.95	0	0	39.6206	0	0	0	0.796962	359.911	2075.88	9.13563	0	0	0	0	1.25686	0.100539	1.61497	0	0	0.954651	0	901.499	26.9929	0
3,4-Dehydrothiomorpholine-3-carboxylate	4156.52	11285.9	205.058	619.346	0	0	5816.35	3805.92	1983.82	2503.35	655.449	2042.26	3283.2	1393.51	753.826	605.946	333.471	0	10290.3	1316.48	1100.48	2155.95	858.766	730.253	0	4733.97	0	0	1273.14	0	4568.21	6891.21	6540.52	2624.13	924.402	6060.24	1634.62	5306.88	1353.31	0	0	2703.5	3824.56	1705.19	1002.88	3843.41	3155.1	584.092	1833.76
L-Nicotine	0	565.178	0	1294.01	2326.42	391.513	754.116	0	0	0	1176.64	1217.38	154.109	1968.91	816.913	1309.04	7294.42	1336.18	4072.09	312.161	0	813.484	708.678	761.058	11316.8	271.195	4675.81	629.146	0	0	3309.1	11739	1404.46	0	534.119	254.667	0	0	0	0	0	378.34	1548.23	0	0	178.766	0	207.26	4843.34
(3-Methylcrotonyl)glycine methyl ester	12869	13306.9	12540.6	12710.7	8977.09	8095.01	23274.9	7959.41	8906.56	25996.4	23402.2	6529.89	7520.7	8164.99	16548	3243.13	13968.5	19629.1	8475.67	8845.15	7726.51	7945.28	8684.1	10371.2	12767	12651.9	16598.7	28193.2	8472.36	8423.87	3494.91	13718.5	8767.83	6521.19	6880.27	8707.1	10106.2	7138.5	8489.9	8708.73	9486.07	6056.8	13507.3	31477.6	18426.7	9668.07	25195.6	9907.75	13395.9
3-Amino-3-(4-hydroxyphenyl)propanoate	28975.8	44346.6	76319.3	68700.7	54195.1	95696.3	74967.9	40912.6	59309	40859.6	44630.7	60990.7	54965.6	38302.5	95749.4	0	50826.3	47051.9	86569.2	71728.8	61298.4	58775.7	100102	74332.1	103476	54011.8	67614.2	106098	53926.4	63903.7	1047.28	62427.7	67105.9	51807.3	59079.3	68521.4	117247	68777.4	86440.6	66122.1	58013.1	94416.5	68067.2	20569.6	48817.6	46330.2	38637.1	32408.2	102912
1,2-dihydrostilbene	0	0	0	0	0	0	0	137.144	0	0	0	0	0	0	0	0	0	0	0	0	0	0	0	0	0	0	0	0	0	0	0	0	0	0	0	0	0	0	0	0	0	0	0	0	0	0	0	0	0
Ipratropium	8202.13	1183.48	0	804.947	429.544	0	775.589	3083.64	1668.87	8063.71	0	464.236	0	19421.4	0	453.716	9534.74	0	0	914.861	0	502.356	0	0	0	0	778.767	0	0	0	0	0	4406.18	667.939	0	26012.6	589.2	488.006	0	0	9711.35	0	0	507.932	0	3860.64	32129.9	21262.8	4126.13
Val Pro Phe	14388.4	15322.3	16245.4	26428.5	11312.9	9022.17	42845.2	8358.39	9121.19	44837.7	41925.4	6872.89	6412.44	9095.77	31898.4	0	35585.1	31333.2	25766.8	45791.7	25856.4	22160.7	28930.3	32657.6	54115.3	40575	66443.9	104582	19718	15166.5	1511.65	35583.6	13770	21497.5	12440.4	35184.8	38596.8	15122.9	16653.8	25775.6	9081.06	14958.1	15536.4	50737.9	49288.2	10732.8	63340	12242.5	27912.2
7-beta-D-Glucopyranosyloxybutylidenephthalide	0	0	0	962.603	2746.28	0	4151.09	654.468	0	0	0	0	0	0	0	14725.1	9065.59	601.019	0	0	0	0	580.217	0	554.24	0	4199.36	3156.87	0	0	0	0	0	0	0	0	0	0	0	0	0	0	0	0	0	509.61	0	1493.94	0
Tambulin 3,5-diacetate	179153	172240	128927	174948	202807	117071	131037	177908	171712	190800	165427	194469	167315	157139	204060	186490	186681	184633	145160	208975	166764	153162	168062	164127	159839	139643	198367	221881	192602	159677	184672	159338	212507	216460	176620	206183	493897	200174	121839	158119	157404	156602	126107	156076	178460	145793	226947	140666	169569
PE(15:1(9Z)/0:0)	21631.8	28224.5	53597.7	39432.1	11802.1	18447.3	123717	29584.2	25977.4	137574	125968	9591.83	10859.9	23495.8	67348.1	459.342	65230.5	75054.3	48272.5	122098	52501.4	63102.3	74898.1	100042	179978	140220	151945	283047	14739.5	13281.1	0	105197	37869.9	53034.5	33980.5	95188.7	74862.9	48237	59819.7	65921.7	30749.3	11015.8	51951.2	171649	150513	10532.6	180372	20235.2	40259.4
24-Hydroxyglabrolide	0	0	0	16136.3	3806.13	3576.03	0	0	0	8933.65	3786.35	4371.88	3227.63	0	66392.9	46104	15944.5	0	0	26567.2	51187.6	0	3565.13	10625.9	12117.1	0	17281.8	15884.3	0	0	29306	0	17955.7	22545.8	0	10901	9451.48	13527.8	0	37183.3	0	6230.38	0	0	4669.88	2914.23	3420.86	6097.2	12372.3
PC(18:3(6Z,9Z,12Z)/22:6(4Z,7Z,10Z,13Z,16Z,19Z))	2.01795e+07	2.35582e+07	2.8605e+07	2.20676e+07	2.88711e+07	3.07326e+07	3.67708e+07	3.53221e+07	3.48291e+07	2.83356e+07	2.26638e+07	2.91455e+07	3.64248e+07	2.82984e+07	1.93835e+07	3.13776e+07	1.35856e+07	1.62094e+07	3.48204e+07	3.19493e+07	2.04648e+07	2.64491e+07	3.34878e+07	4.26717e+07	3.99621e+07	3.33424e+07	3.89435e+07	4.20158e+07	2.10083e+07	4.2856e+07	4.08988e+07	3.2647e+07	4.50784e+07	3.34938e+07	3.2593e+07	3.93591e+07	2.01521e+07	4.32454e+07	4.02114e+07	3.88276e+07	5.55088e+07	2.78258e+07	3.65944e+07	2.954e+07	3.8714e+07	3.42713e+07	3.03913e+07	3.41938e+07	3.6756e+07
Quinic acid	958.501	404.338	686.695	790.018	1999.65	5794.83	2449.39	591.161	535.222	590.463	2748.29	2267.74	1064.74	740.531	20637.1	0	993.706	22133.7	2369.15	3693.42	4295.82	349.623	1652.84	0	808.494	0	6967.47	938.043	1143.03	845.124	1672.52	1537.68	703.349	5355.59	1127.61	1951.49	6300.96	2631.37	827.588	678.964	5798.64	853.115	463.297	2032.06	1212.47	2218.49	3712.63	2362.63	3219.52
Tetradecanedioic acid	0	1573.05	6450.84	7811.21	0	0	0	0	0	4731.82	0	0	0	0	10606.2	4627.08	1863.29	0	0	0	0	0	0	11830.5	0	0	3577.03	2053.75	10128.8	0	0	0	0	0	0	0	0	3198	0	2505.37	54872.8	18591.8	0	10940.9	0	14642.9	33620.3	0	1840.31
Prostaglandin D1 Alcohol	0	0	0	9326.02	0	0	5799.22	0	0	0	3597.48	0	0	0	14586	8809.49	4116.79	0	0	0	19521.3	0	0	0	0	0	8660.27	4793.91	0	0	45205.6	0	14065.7	10394.4	0	0	38526.6	3868.06	0	10454.4	0	6226.65	0	0	0	0	0	0	5314.96
Toluene	57248.2	68878.5	58290.2	69145.7	70327.9	70494.6	70307.3	58871.5	53853.1	50193.4	72128.8	72547	56066	54114.4	74887.3	1459.9	79403.8	76127	66079.7	56225.1	48364.6	52600.4	71204.1	68586.2	64079.8	62762.1	44900.6	66028.1	59697.7	59585.7	1370.95	59534.5	44378.2	53847.1	43230.5	62927.5	70793.9	50666.1	65582.4	54928.9	66339.9	69981	56725.8	41676.1	52893.2	55778.9	48093.5	58681.5	90036.3
Malonamide	33924.7	32461.4	21729.9	31745.5	33878.2	22491.9	23299.5	31021.4	29369.1	29458.1	31257.3	28985.4	28549	22178.1	30868.2	29928.6	31148.2	34345.7	23396.6	34761.3	32922.8	23173.9	34830.8	28519.8	25008.7	21468	35060.7	33957.4	34399.5	23281.1	33896.6	27389	34267.6	34251.3	27848	24171.5	33535.5	31747.2	21880.9	23544.6	24021.9	25222.3	22701.9	26023.1	33067.6	24180.7	28729.7	22095.4	23510.2
Leucinic acid	1927.16	1881.25	2721.73	2589.73	2007.76	2223.34	2437.3	2382.38	2196.2	2801.29	2819.67	2429.1	2504.13	2392.64	2738.64	3045.98	3019.54	2276.89	2721.32	2604.54	2626.43	2683.32	2448.6	2300.31	2543.35	2917.47	2682.49	2886.65	1639.73	3546.68	2204.75	3175.78	2562.71	2295.53	2676.13	2441.63	2284.26	2233.52	2478.24	2528.1	1987.04	2460.77	2294.9	3972.55	2924.38	2465.6	3439.06	2290.12	2779.08
N-Nitrosoguvacoline	19606.6	42056.5	101921	54326.9	46322.6	57729.3	93222.8	26689.3	74186.4	64926.3	47118.5	32208	30913.1	53297.4	55773.4	44598.9	66294.7	33037.9	51920.7	92746.4	49064	58044.9	64636.5	70356.1	99232.9	24385.3	65382.6	40149.3	31469	28651.6	61934.3	51533	45898.5	40922.4	58715.7	93013.1	57868.5	83358.7	36865.9	97394	73098.4	92287.2	40381.1	27476.9	36218	52785.5	57506.9	44470.5	61396.3
2,4-dimethyl-2E-dodecenoic acid	17129.2	16443.2	21345.8	17285.8	23209.4	24231.3	23432	19953.8	22136.6	22469	18339.7	24423.5	23087.5	25962.8	20095.1	18984.9	20891.7	24148.5	22375.8	22077.7	18523.7	23510	18204.9	20796.1	24293.4	24077.8	20849.1	20547.5	21252.7	26118.3	16624.6	21888.4	18833.7	22319.8	23757.1	21166.1	22553.5	19089.7	23195.5	26072.1	23040	22567.3	23746.6	22339.3	22385.2	23124.8	19524.5	23199.1	20556.7
bk-DMBDB	0	191.6	172.136	0	0	0	0	0	0	0	477.879	225.145	227.456	0	0	0	0	0	0	0	202.548	169.487	242.435	198.057	188.562	205.8	0	0	0	0	164.07	0	280.523	260.288	0	160.246	0	0	0	0	0	0	574.986	185.805	0	0	0	0	1805.44
(7R,8R,E)-6-((S)-3-hydroxy-2-methylpropylidene)-8-methyloctahydroindolizine-7,8-diol	6106.03	5210.5	5662.29	5755.75	5252.53	6775.84	6039.1	7295.83	7325.09	6059.73	5438.09	6197.56	6824.21	6562.24	4509.19	6690.87	6641.13	5518.83	5528.93	7854.08	5511.74	6243.64	6563.17	6696.1	6441.98	6152.78	5704.8	4468.02	6386.56	7150.34	7238.57	7514.5	6415.92	6636.48	5834.92	5204.46	6593.95	6208.39	5207.41	6390.7	6300.06	4287	5823.18	6581.4	5671.09	5410.49	6217.4	6417.72	5832.54
Hypaphorine	607743	170910	1.03684e+06	448175	1.04755e+06	186503	244193	463609	594225	1.6451e+06	1.23167e+06	1.08462e+06	134772	2.03646e+06	397056	71431.4	738124	3.70269e+06	640692	310437	1.12173e+06	4.12504e+06	1.01708e+06	53236.3	1.62973e+06	1.17949e+06	166190	649157	551632	1.14588e+06	477420	469623	60247.8	227559	1.2924e+06	451223	422574	278948	1.31233e+06	359814	986821	709943	1.62989e+06	119737	246219	1.14409e+06	406506	188717	839376
1-(beta-D-Ribofuranosyl)-1,4-dihydronicotinamide	3268.81	3466.03	17563.6	9157.57	8748.85	12866.5	22076.5	4744.28	6133.97	5078.82	5254.86	9058.35	9390.43	18917.8	11235	10532.7	8912.55	11752.1	7858.28	10909.5	7148.31	11135	7604.53	9090.87	19873.4	10204.6	8440.79	10459.5	17632.4	8489.1	11293.8	6986.86	4767.23	14394.7	7314.25	11898.8	6070.09	9334.43	17206.7	11213.5	10945.1	8520.04	12244.5	7099.43	10366.7	6504.06	8960.5	15414.1	20982.4
1H-Benzimidazole, 5-(difluoromethoxy)-2-[[(3,4-dimethoxy-2-pyridinyl)methyl]sulfonyl]-	0	0	0	0	0	0	0	0	0	0	0	0	0	0	0	0	0	0	0	0	0	0	0	0	0	0	0	0	0	0	0	0	0	0	0	0	0	0	0	0	0	0	0	0	0	0	0	0	0
Cys Asp Ile Asn	0	0	0	5947.69	6128.92	0	4796.85	590.47	0	0	0	4822.19	2663.02	633.726	2453.14	5739.89	2079.8	2955.45	0	6804.6	725.889	0	1963.07	3791.45	3643.22	1869.39	1728.89	9885.96	0	0	1072.79	2256.63	1174.55	4450.25	5403.18	5771.05	3942.76	0	3768.49	645.506	3498.7	5130.43	792.382	6940.44	0	0	0	761.719	1949.32
Xanthoaphin	0	2964.11	5185.76	0	0	0	10519.7	0	5294.93	0	0	14387.1	0	0	0	3966	5060.99	0	14801.8	0	0	0	0	6619.07	0	3963.9	3057.5	0	0	0	0	0	0	0	0	3625.51	17352.7	0	0	0	0	0	0	0	5329.18	0	0	0	0
D(-)-尾-hydroxy butyric acid	934377	1.43212e+06	1.18486e+06	1.46484e+06	1.933e+06	1.15425e+06	3.09166e+06	2.51779e+06	1.93213e+06	1.34889e+06	1.20952e+06	1.32041e+06	3.42276e+06	1.47484e+06	917223	2.49001e+06	1.04635e+06	930038	1.64342e+06	1.13969e+06	1.72273e+06	1.30789e+06	1.10484e+06	4.25231e+06	908647	6.52118e+06	1.17203e+06	1.70999e+06	2.00138e+06	1.54822e+06	2.95888e+06	3.35331e+06	1.12592e+06	1.93468e+06	1.57504e+06	1.66748e+06	1.52198e+06	1.37218e+06	996669	1.93882e+06	2.33865e+06	1.14826e+06	1.73096e+06	856192	1.12889e+06	1.0132e+06	1.07663e+06	1.74482e+06	1.72e+06
Alpha-D-Fucose	987302	734979	1.02362e+06	1.642e+06	2.23235e+06	447660	1.31616e+06	2.02368e+06	1.16671e+06	654182	493445	768924	569363	830685	1.01906e+06	843526	962088	715677	1.09094e+06	1.97048e+06	564969	492912	1.46712e+06	2.06198e+06	1.50765e+06	1.01484e+06	2.06666e+06	2.36496e+06	1.18218e+06	1.24734e+06	1.74628e+06	1.58872e+06	1.13668e+06	1.88292e+06	1.69007e+06	1.34986e+06	1.49041e+06	1.24616e+06	1.63188e+06	1.54049e+06	1.24177e+06	2.01478e+06	841035	1.65968e+06	1.82118e+06	1.1054e+06	1.23131e+06	180850	769701
Pyruvophenone	4114.73	4863.06	6582.57	2500.57	3378.77	3791.28	5490.85	4885.83	3841.83	3226.34	2264.86	4808.25	2585.18	4906.5	2010.93	3403.99	5641.24	1477.33	5282.74	3456.56	4064.66	2708.86	5092.5	6107.39	2347.47	3483.72	4825.31	1660.17	4571.77	4900.02	2602.5	3903.29	4390.04	5193.2	5477.69	4180.17	6605.16	6318.67	5129.69	2057.08	3933.09	3463.9	5648.68	5045.84	2028.6	3711.03	2969.12	3547.62	3424.01
N-Methylpelletierine	7643.5	8774.44	8356.37	9217.11	7792.2	7319.83	8567.2	9220.41	8489.23	8426.18	8269.85	8640.75	7776.85	8951.88	8127.09	9650.32	8724.23	9041.75	7911.92	6875.56	8058.16	8549.48	8334	8446.7	8776.71	9492.63	8735.28	8252.51	8483.85	8136.99	8860.03	8511.49	7847.2	8408.94	8489.6	8185.38	7709.79	8595.08	8878.63	8148.05	8467.72	8592.53	8870.6	8394.11	9407.28	8393.14	8001.14	8701.62	9617.17
S-Methylmethionine	8.67201	0	861.513	39.3554	38.1334	182.747	12.1299	383.064	0	3796.25	29.4118	48.1145	17.5664	460.138	7324.43	159.065	494.64	51.6555	18.2771	0	1231.11	58.376	178.453	25.9761	83.3002	0	530.868	0	28.5971	41.3124	11.3729	31.183	0	25.1516	729.039	273.173	557.654	146.193	362.191	11.8872	23.4088	483.015	75.9883	1431.37	465.439	4013.34	51.8497	14.4655	41.4677
2,5-Dibutyl-4-methyloxazole	11930.8	11176.2	11733.4	10452.7	11243.2	12343.7	11200.9	12246.3	10561.4	12484	10776.7	11057.4	12201.6	13298.1	10457.2	12465.6	9794.7	10503.8	10447	10810.2	11319.7	11518.9	9963.15	10702.6	9972.84	9497.66	11459.4	9920.53	11903.8	9534.63	12451.1	11097.3	11095.5	9572.58	12176	10374.4	9998.27	11432	11601.1	11397.8	11093.3	12098.6	12014.1	11548.4	11180.2	10851.5	11240.3	12108.3	10798.8
Labienoxime	7508.34	7373.75	7046.98	913.124	1941.56	4347.99	6002.61	4865.04	3003	5195.7	4736.49	1283.65	1668.53	5421.13	5083.29	5316.62	2649.83	0	6046.46	4341.94	3109.59	4958.9	2762.14	4938.99	6176.29	3662.47	7547.03	5618.72	1684.76	2056.63	2198.8	4642.82	6755.53	3829.73	808.785	2878.1	964.198	2556.55	6074.5	2182.5	3505.03	996.483	5037.66	6363.46	2226.65	6280.15	3554.26	4200.94	6252.16
Gly Tyr	6203.19	6898.39	5513.47	5751.29	6198	4670.39	4298.76	6115.29	5490.71	6682.09	5914.32	5709.41	4643.72	5865.59	5679.82	6926.26	6169.77	5674.36	5195.46	5190.7	6304.25	4193.63	6345.51	4867.44	4887.65	4837.7	7556.98	5446.64	5694.49	5236.79	5793.44	5302.57	5847.3	7357.26	6862.66	5469.77	5595.7	6192.18	5243.75	4425.82	5266.49	5771.73	6180.24	5429.13	5486.45	5614.87	7264.15	5979.61	5928.91
Practolol	75568	108087	86642	108436	91019.7	87600.7	126702	69319.3	75383.1	146466	166517	91037.4	68907.8	77367.5	127330	8750.01	139125	123606	147525	182809	130202	115548	152963	164029	200064	160995	180981	359730	115231	121261	20685.7	180455	104767	105240	85437.1	133027	149860	113856	107762	122821	84610.6	98432.8	95312.4	197530	135290	73977	209456	94428	125147
Allamandin	43969.9	49078	35873.7	42494.7	41202.7	31145	32217.5	47550	41307.4	40324.7	42639.2	38362.8	40950.5	35194.3	44456.2	47095.1	47643.8	41161.8	36878.4	36567.5	41055	35838.1	41514.6	41676.9	41459.2	31404.3	41601.4	43881.7	42455.5	37626.3	38519.3	38455	41608.9	39018.1	39175.8	41888.9	53589.6	47720.2	31392.2	37019.5	41199.3	43829.5	30519.1	44415.7	42883.5	39374.7	43130.4	33045.9	36293
[truncated: 6,354 more rows]
[truncated: 111 more columns]
