# Supplementary material for: Metabolomics-guided machine learning reveals diagnostic and mechanistic biomarkers in CHB with MASLD
Source: PLoS One. 2026 Feb 11;21(2):e0331529. doi: 10.1371/journal.pone.0331529 (PMC12893534; doi:10.1371/journal.pone.0331529)
Supplement: S2 Data — This file contains the raw clinical parameters used in the comparative analysis between CHB patients with concurrent MASLD and healthy control subjects. (XLSX) [file pone.0331529.s004.xlsx]

## Sheet: Sheet1
serial number	group	sex	SPSS sex	SPSS group	BMI	ALT	AST	ALB	fasting blood glucose	TG	TC	HDL_C	LDL_C
A1	CHB+MASLD	female	2	1	23.73	9	12	53.9	5.22	1.76	6.19	1.35	3.89
A2	CHB+MASLD	male	1	1	24.46	66	42	46.4	5.82	0.65	4.26	0.92	3.32
A3	CHB+MASLD	male	1	1	25.29	49	25	42.5	5.45	0.99	7.61	2.99	3.98
A4	CHB+MASLD	male	1	1	23.05	29	21	45.6	4.69	0.91	3.96	1.04	2.79
A5	CHB+MASLD	female	2	1	25.97	17	14	47.3	4.82	1.19	5.11	1.25	3.4
A6	CHB+MASLD	female	2	1	34.71	23	19	38.4	5.69	1.23	4.6	1.16	3.22
A7	CHB+MASLD	male	1	1	24.26	92	57	48.6	4.58	1.2	3.35	0.89	2.15
A8	CHB+MASLD	male	1	1	28.01	17	16	46.9	5.39	0.5	3.99	1.2	2.72
A9	CHB+MASLD	male	1	1	26.53	25	20	50.3	5.34	0.52	3.79	1.27	2.52
A10	CHB+MASLD	female	2	1	23.94	19	24	46.3	5.53	1.39	6.22	1.26	4.48
A11	CHB+MASLD	female	2	1	31.22	46	24	43	4.98	1.49	4.64	1.68	2.64
A12	CHB+MASLD	female	2	1	30.83	14	12	46.8	5.27	1.29	5.05	1.24	3.65
A13	CHB+MASLD	female	2	1	26.9	19	16	41.1	5.31	1.17	4.05	0.93	2.79
A14	CHB+MASLD	female	2	1	25.53	13	10	43.8	5.46	0.8	4.66	1.22	3.14
A15	CHB+MASLD	female	2	1	24.98	26	21	46.8	5.78	1.16	6.26	1.57	4.17
A16	CHB+MASLD	male	1	1	24.49	25	17	51.1	4.74	0.83	5.01	1.32	3.35
A17	CHB+MASLD	male	1	1	25.1	32	31	45.4	3.76	0.6	5.1	1.23	3.88
A18	CHB+MASLD	female	2	1	25.59	11	12	45.1	4.84	1.56	5.19	1.27	3.01
A19	CHB+MASLD	male	1	1	22.29	108	61	44.3	4.76	1.3	5.05	0.78	3.94
A20	CHB+MASLD	male	1	1	25.03	33	30	44.5	4.48	1.11	3.61	0.85	2.47
A21	CHB+MASLD	male	1	1	26.25	21	16	47.6	6.81	1.2	4.35	1.07	2.95
A22	CHB+MASLD	female	2	1	25.2	15	16	42.7	4.66	1.29	5.54	1.31	3.91
A23	CHB+MASLD	male	1	1	29.07	25	18	44.7	4.72	1.5	5.11	1.1	3.53
A24	CHB+MASLD	male	1	1	24.02	37	31	46	5.12	1.8	4.36	0.85	2.83
A25	CHB+MASLD	male	1	1	24.16	50	27	46.1	5.05	0.94	3.95	1.21	2.69
A26	CHB+MASLD	female	2	1	26.01	41	30	43.3	4.85	3.08	5.79	0.79	3.25
A27	CHB+MASLD	male	1	1	23.55	83	40	47.4	4.71	1.45	5.07	1.31	3.51
A28	CHB+MASLD	male	1	1	20.41	38	24	49.1	4.97	2.22	5.03	1.23	3.14
A29	CHB+MASLD	female	2	1	24.88	18	18	48.2	5.89	1.77	5.16	1.56	2.77
A30	CHB+MASLD	female	2	1	25.89	43	22	44.6	5.01	1.56	6.17	1.37	3.75
A31	CHB+MASLD	female	2	1	25.9	41	27	36.7	5.29	0.94	3.88	0.88	2.94
A32	CHB+MASLD	female	2	1	22.07	13	14	41.3	4.46	0.55	3.4	1.11	2.05
A33	CHB+MASLD	female	2	1	26.67	33	23	46.7	5.24	2.02	3.77	1.04	2.01
A34	CHB+MASLD	male	1	1	25.09	19	19	47.2	3.6	1.18	5.37	0.99	3.99
A35	CHB+MASLD	male	1	1	24.77	25	19	46.3	4.67	1.21	5.28	1.09	3.82
A36	CHB+MASLD	male	1	1	25.31	29	17	46.7	4.64	1.29	4.7	1.11	3.41
A37	CHB+MASLD	male	1	1	29.39	72	41	45.4	3.65	1.11	4.18	0.97	3.07
A38	CHB+MASLD	male	1	1	24.49	16	18	46.9	4.39	1.2	4.74	1.4	2.93
A39	CHB+MASLD	male	1	1	26.71	48	35	43.4	3.88	2.14	3.68	0.84	2.08
A40	CHB+MASLD	male	1	1	26.45	51	31	49.9	4.69	1.11	4.98	1.2	3.54
B1	CHB+MASLD	female	2	1	23.1	18	20	45.1	4.67	0.78	3.93	1.56	2.35
B2	CHB+MASLD	male	1	1	23.18	28	27	50.9	4.91	0.56	4.04	1.23	2.74
B3	CHB+MASLD	female	2	1	23.54	30	25	51.8	4.79	1.2	4.73	1.57	2.75
B4	CHB+MASLD	female	2	1	30.91	15	17	41.6	2.85	0.51	3.32	1.09	2.1
B5	CHB+MASLD	male	1	1	23.18	15	19	44.8	4.96	1.5	4.03	1.13	2.82
B6	CHB+MASLD	female	2	1	24.8	38	31	42.9	4.65	1.59	4.78	1.01	3.04
B7	CHB+MASLD	male	1	1	25.07	25	18	45.1	4.92	0.96	3.59	1.01	2.57
B8	CHB+MASLD	female	2	1	18.63	59	36	40.3	6.02	1.61	3.56	0.75	2.05
B9	CHB+MASLD	male	1	1	26.18	31	21	44.2	6.14	2.09	6.26	1.08	4.66
B10	CHB+MASLD	male	1	1	25.38	35	18	45.5	4.26	2.15	4.82	0.76	3.32
B11	CHB+MASLD	female	2	1	19.99	32	28	47.6	4.73	1.14	5.03	1.3	3.55
B12	CHB+MASLD	male	1	1	23.12	12	15	40.4	3.75	1.3	4.82	1.08	3.47
B13	CHB+MASLD	female	2	1	27.64	11	17	42.8	5.17	1.18	6.24	1.38	4.58
B14	CHB+MASLD	male	1	1	23.62	66	39	49.6	4.81	1.64	5.19	1.12	3.48
B15	CHB+MASLD	female	2	1	23.56	52	34	41.4	5.57	1.43	6.1	1.16	4.29
B16	CHB+MASLD	female	2	1	27.01	16	17	39.5	4.24	1.21	5.64	1.57	3.92
B17	CHB+MASLD	female	2	1	22.66	62	35	47.2	5.72	0.72	6.19	1.97	3.96
B18	CHB+MASLD	male	1	1	25.85	21	16	46.7	5.22	0.97	3.39	1.04	2.03
B19	CHB+MASLD	female	2	1	19.53	13	17	36.7	4.95	0.48	3.76	1.28	2.41
B20	CHB+MASLD	male	1	1	28.69	83	61	48.3	4.39	3.24	5.24	0.88	3.61
B21	CHB+MASLD	female	2	1	26.67	23	20	45.6	4.58	0.47	5.84	1.93	3.8
B22	CHB+MASLD	male	1	1	26.1	16	13	43.4	5.27	0.97	4.34	1.25	2.99
B23	CHB+MASLD	male	1	1	26.26	32	27	46.2	5.63	2.76	6.2	1.07	4.41
B24	CHB+MASLD	female	2	1	23.29	9	12	42.6	5.05	0.68	3.19	1.01	2.19
B25	CHB+MASLD	male	1	1	24.98	45	22	45.3	5.03	1.79	4.48	1.03	3.17
B26	CHB+MASLD	female	2	1	19.19	82	23	39.2	4.7	1.02	3.68	0.79	2.74
B27	CHB+MASLD	female	2	1	22.43	14	17	41.3	5.22	1.68	4.93	1.16	3.8
B28	CHB+MASLD	male	1	1	20.02	191	91	48.9	5.13	1.02	4.78	1.1	3.68
B29	CHB+MASLD	female	2	1	23.24	60	38	41.6	4.94	0.97	4.33	1.24	2.82
B30	CHB+MASLD	female	2	1	28.91	33	28	43.1	4.91	1.54	8.06	1.48	6.24
B31	CHB+MASLD	female	2	1	23.23	58	63	41.2	5.27	1.14	4.51	1.6	2.56
B32	CHB+MASLD	female	2	1	25.59	28	34	38.7	5.68	0.94	4.65	1.36	3.2
B33	CHB+MASLD	male	1	1	24.31	24	18	47.3	5.79	1.22	4.3	0.99	3.19
B34	CHB+MASLD	male	1	1	26.24	47	44	47.8	5.15	2.92	5.98	0.78	3.98
B35	CHB+MASLD	male	1	1	23.46	63	55	53	4.64	0.85	4.97	1.67	3.15
B36	CHB+MASLD	male	1	1	22.57	19	16	44.9	5.05	0.97	3.69	1.33	2.14
B37	CHB+MASLD	female	2	1	23.81	31	30	42.1	4.36	0.93	6.53	1.59	4.79
B38	CHB+MASLD	male	1	1	26.3	31	28	49.7	5.77	1.37	5.31	1.43	3.56
B39	CHB+MASLD	male	1	1	24.06	40	20	49.7	5.42	0.66	2.95	0.95	1.98
B40	CHB+MASLD	male	1	1	24.39	16	14	41.4	4.2	1.97	5.93	0.98	4.48
C1	Health	male	1	2	25.4289	14.5	17.7	48.9	4.61	0.91	3.97	1.21	2.47
C2	Health	male	1	2	27.0594	23.7	17.1	46.4	4.97	1.61	3.81	1.35	2.13
C3	Health	female	2	2	20.171	10	14.4	46	5.22	1.23	5.06	1.6	3.11
C4	Health	male	1	2	21.9166	28.5	22.6	50.7	4.9	0.65	4.36	1.52	2.58
C5	Health	female	2	2	20.3696	8.8	12.1	44.3	5.09	0.53	3.47	1.6	1.58
C6	Health	male	1	2	22.18	17.3	21.3	44.5	4.92	0.58	4.21	1.41	2.5
C7	Health	female	2	2	19.6786	12.3	15.2	49.5	5.06	1.51	4.77	1.54	2.8
C8	Health	female	2	2	26.4115	14	14.2	41.4	5.28	1.3	3.6	1	2.26
C9	Health	male	1	2	23.1291	23.7	24.2	46.3	4.94	0.83	5.98	1.99	3.51
C10	Health	female	2	2	21.7972	15.1	13.5	46.9	5.06	0.67	4.15	1.49	2.34
C11	Health	female	2	2	22.199	10.5	11	44	4.7	1	4.6	1.39	2.79
C12	Health	male	1	2	22.528	26.5	19.6	47.3	6.03	1.23	5.06	1.31	3.37
C13	Health	female	2	2	24.6911	12.5	18.3	34.9	4.26	1.23	5.4	2.73	2.25
C14	Health	male	1	2	21.8898	23.4	16.6	46.4	5.2	0.94	4.22	1.19	2.78
C15	Health	male	1	2	27.7192	16.5	13.8	45.5	5.21	0.88	4.38	1.2	2.87
C16	Health	female	2	2	21.2481	14.1	17.5	42.5	5	0.59	3.2	1.35	1.68
C17	Health	female	2	2	21.4209	7.6	14.8	42.9	4.6	1.31	3.6	1.58	1.65
C18	Health	female	2	2	22.549	20.3	21.4	45.1	5.13	1.2	4.01	1.76	1.9
C19	Health	female	2	2	19.9329	9.9	15.4	42.1	4.64	0.68	4.59	2.24	2.12
C20	Health	male	1	2	23.0717	20.8	19.2	45.9	5.66	1.19	4.63	1.03	3.18
C21	Health	female	2	2	26.6465	9.8	14.8	41.2	5.85	1.41	4.92	1.35	3.04
C22	Health	male	1	2	21.2346	22	25.1	46.6	5.34	0.61	4.06	1.5	2.26
C23	Health	male	1	2	27.4575	28.7	18.3	43.9	5.25	1.79	4.15	0.94	2.66
C24	Health	female	2	2	20.0863	12.4	19	44.7	5.23	2.06	3.95	1.19	2.2
C25	Health	male	1	2	20.9086	10	17.3	44	5.11	0.97	4.82	1.64	2.89
C26	Health	female	2	2	20.9107	8.7	14.4	45	4.83	1.35	4.37	1.29	2.64
C27	Health	male	1	2	28.1845	19.9	15	47.6	4.83	1.35	4.37	1.29	2.64
C28	Health	male	1	2	23.6405	14.3	17.6	46.6	5.39	1.18	5.72	1.94	3.44
C29	Health	female	2	2	18.9549	15.1	21.2	42.4	4.66	0.63	4.65	1.66	2.7
C30	Health	female	2	2	21.7524	12.1	14.9	47.3	5.36	0.56	4.38	1.35	2.69
C31	Health	female	2	2	27.2561	31.9	20.5	46.3	5.47	0.99	5.35	1.76	3.27
C32	Health	male	1	2	24.0844	13.8	20.4	42.6	4.83	0.58	5.03	1.21	3.35
C33	Health	male	1	2	21.1384	16.3	20.5	45	4.66	0.74	5.7	1.95	3.28
C34	Health	male	1	2	22.1762	22.6	19.7	44.5	5.42	0.64	3.32	1.94	1.24
C35	Health	male	1	2	26.2436	11.9	13.5	45	5.03	0.92	4.69	1.08	3.35
C36	Health	female	2	2	23.0625	21.3	23.6	42.7	5.08	1.61	4.2	1.31	2.51
C37	Health	male	1	2	22.0696	18.9	14	50.8	4.38	1.11	4.49	1.67	2.49
C38	Health	female	2	2	20.56	13.4	13.2	45	5.19	1.65	4.47	1.29	2.77
C39	Health	male	1	2	25.4147	24.6	21.3	44.3	5.24	1.05	4.42	1.23	2.76
C40	Health	female	2	2	22.4078	11.6	13.5	40.7	4.58	0.68	3.67	1.78	1.76
D1	Health	female	2	2	25.355	12.8	15.1	44.9	5.16	1.4	5.09	1.9	2.73
D2	Health	female	2	2	18.5555	9.3	13.4	47.8	4.46	0.7	4.68	1.47	2.93
D3	Health	male	1	2	23.1718	6.9	20.1	45.4	5.19	0.44	3.52	1.59	1.67
D4	Health	male	1	2	19.7416	16.8	20.1	45.4	4.72	0.58	3.87	1.99	1.65
D5	Health	female	2	2	23.9134	17.2	20.3	41.4	5.14	1.38	3.9	1.05	2.42
D6	Health	male	1	2	21.1668	11.5	14.2	50	5.37	0.63	4.72	1.34	3.26
D7	Health	female	2	2	19.4429	8.2	14.6	41.8	4.76	0.71	4.32	1.71	2.4
D8	Health	female	2	2	21.0315	14.3	17.2	44.9	4.8	1.01	4.84	1.54	3.06
D9	Health	female	2	2	20.3002	8.2	14.3	46.5	5.51	0.81	4.18	1.42	2.59
D10	Health	male	1	2	21.6666	17.2	19.9	42.9	5	0.74	4.47	1.29	2.81
D11	Health	male	1	2	26.8215	26.8	23.9	46.4	5.37	1.48	5.15	1.22	3.48
D12	Health	male	1	2	26.391	25.1	24.4	46	4.96	1.09	5.61	1.71	3.44
D13	Health	female	2	2	22.1811	19.6	16.3	43.1	5.18	0.76	4.81	1.49	3.02
D14	Health	female	2	2	20.6873	10.5	16.4	41.4	5.03	1.42	4.03	1.18	2.35
D15	Health	male	1	2	18.7783	26.7	26.5	45.6	4.78	0.63	4.02	1.66	2.12
D16	Health	female	2	2	21.0916	11.8	17.2	44.9	4.43	1.24	4.77	1.55	2.77
D17	Health	male	1	2	24.7652	23.6	18.7	46.9	4.84	0.73	4.61	1.59	2.85
D18	Health	female	2	2	23.4628	13.3	15.7	41.6	4.2	0.65	4.58	1.3	2.91
D19	Health	female	2	2	21.634	6.4	18.4	44.3	5.29	0.53	5.16	2.25	2.54
D20	Health	female	2	2	22.634	13.8	17.5	42.5	4.76	1.28	4.94	1.16	3.31
D21	Health	female	2	2	19.6231	26.9	24.8	44.8	4.91	0.69	4.34	1.86	2.02
D22	Health	male	1	2	22.0538	14.2	15.7	42.6	4.36	1.05	5.28	1.56	3.22
D23	Health	female	2	2	19.6539	9.3	17.3	45.7	4.52	0.81	3.55	1.27	1.95
D24	Health	female	2	2	22.2255	13.1	13.8	44.7	4.15	0.51	4.75	1.7	2.88
D25	Health	female	2	2	19.6836	11	18.2	45.1	4.49	0.99	5.08	2.05	2.64
D26	Health	male	1	2	19.4958	28.2	25.9	45	4.76	1.06	3.67	1.12	2.1
D27	Health	female	2	2	22.227	9.6	12.1	47.2	5.71	0.63	4.14	1.57	2.17
D28	Health	female	2	2	20.78	15.3	17.3	46	5.52	0.74	4.7	1.29	2.96
D29	Health	female	2	2	20.833	24.4	32.6	44.5	4.48	0.77	3.97	1.79	1.78
D30	Health	male	1	2	18.9596	12.4	13.1	44.2	4.69	1.34	5.61	1.59	3.52
D31	Health	male	1	2	25.1351	23.7	17.1	42.5	5.07	0.56	4.18	1.28	2.56
D32	Health	male	1	2	22.4917	11.7	15.5	43	4.69	1.61	4.65	1.5	2.68
D33	Health	male	1	2	20.8754	4.2	12.3	43.3	5.06	0.8	3.53	1.08	2.21
D34	Health	female	2	2	21.8754	11.5	16.9	43	4.98	1.06	4.56	1.71	2.52
D35	Health	female	2	2	19.9468	18.3	20	44.3	4.83	0.53	5	1.86	3.05
D36	Health	female	2	2	23.235	21.3	13.4	45.6	5.07	1.3	4.94	1.28	3.28
D37	Health	male	1	2	19.9432	11.1	16.7	44.2	4.74	0.93	4.91	1.55	3.16
D38	Health	female	2	2	19.7062	9.3	13.5	46.4	4.85	0.71	4.52	1.55	2.73
D39	Health	male	1	2	23.6259	16.2	12.1	48	5.09	0.82	5.21	1.56	3.4
D40	Health	male	1	2	25.4857	15.6	12.9	43.8	5.55	2.26	4.1	0.98	2.62
